# Supplementary material for: Monocytic and granulocytic myeloid derived suppressor cells differentially regulate spatiotemporal tumour plasticity during metastatic cascade
Source: Nat Commun. 2017 Apr 6;8:14979. doi: 10.1038/ncomms14979 (PMC5384228; doi:10.1038/ncomms14979)
Supplement: Supplementary Data 1 — 4T1 Cell line vs 4T1 CD45- tumor week 1. Differentially expressed genes between 4T1 cell line and 4T1 xenograft at week 1 post implantation. [file ncomms14979-s2.xlsx]

## Sheet: 4T1 vs 4T1 CD45- w1
Supplementary data 1. 4T1 Cell line vs 4T1 CD45- tumor week 1. Differentially expressed genes between 4T1 cell line and 4T1 xenograft at week 1 post implantation.
Transcript Cluster ID	4T1 Cell line Bi-weight Avg Signal (log2)	4T1 Xenograft w1 Bi-weight Avg Signal (log2)	Fold Change (linear) (4T1 Cell lIne vs. 4T1 Xenograft w1)	ANOVA p-value (4T1 Cell Line vs. 4T1 Xenograft- w1)	FDR p-value (4T1 Cell Line vs. 4T1 Xenograft w1)	Gene Symbol
TC0100001510.mm.1	4.72	13.41	-411.3	0	0	Dpt
TC1900000055.mm.1	5.34	13.23	-238.13	0	0	Cd248
TC1700001936.mm.1	4.6	12.47	-234.89	0	0	Hspa1a
TC0400002812.mm.1	6.52	14.25	-213.5	0	0	Tnc
TC1000001190.mm.1	4.7	12.3	-193.4	0	0	Lum
TC0700002477.mm.1	7.9	14.87	-125.93	0	0	Fosb
TC1700001484.mm.1	6.15	12.96	-112.81	0	0	Thbs2
TC1300000087.mm.1	5.25	11.56	-79.23	0	0	Nid1
TC1800001338.mm.1	5.61	11.78	-72.11	0	0	Ppic
TC1500001730.mm.1	6.71	12.84	-70.13	0	0	Ly6c2
TC1300000569.mm.1	4.59	10.61	-64.5	0	0	Ogn
TC1300000566.mm.1	4.92	10.85	-60.94	0	0	Aspn
TC0900002391.mm.1	5.79	11.37	-47.59	0	0	Loxl1
TC1700001935.mm.1	7.79	13.36	-47.3	0	0	Hspa1b
TC0300000811.mm.1	4.66	10	-40.53	0	0	S100a8
TC0400003917.mm.1	6.37	11.61	-37.65	0	0	Pdpn
TC0900001461.mm.1	5.61	10.6	-31.83	0	0	Ngp
TC0700004353.mm.1	4.98	9.94	-31.13	0	0	Armcx3
TC0700001630.mm.1	6.75	11.52	-27.33	0	0	Adm
TC1200001047.mm.1	5.07	9.74	-25.57	0	0	Serpina3n
TC0500002887.mm.1	4.42	8.9	-22.39	0	0	Sparcl1
TC1800001334.mm.1	5.09	9.55	-21.98	0	0	Lox
TC0100003866.mm.1	5.9	10.18	-19.43	0	0	Serpinb2
TC1100001223.mm.1	4.58	8.78	-18.37	0	0	Ccl8
TC0500002755.mm.1	4.42	8.56	-17.64	0	0	Cxcl9
TC1300001326.mm.1	5.15	9.29	-17.54	0	0	Emb
TC0800001077.mm.1	5.16	9.21	-16.56	0	0	Mmp2
TC0300002376.mm.1	5.58	9.62	-16.44	0	0	S100a9
TC1300000147.mm.1	4.86	8.89	-16.29	0	0	Sfrp4
TC0500001021.mm.1	6.51	10.31	-13.93	0	0	Dmp1
TC1000002929.mm.1	5.4	9.08	-12.86	0	0	Lyz2
TC0800002431.mm.1	10.05	13.48	-10.75	0	0	Bst2
TC1500000395.mm.1	5.18	8.57	-10.47	0	0	Col14a1
TC1700000644.mm.1	5.36	8.71	-10.2	0	0	Tnxb
TC0700001368.mm.1	3.8	7.07	-9.63	0	0	Lrrc32
TC1200002089.mm.1	7.8	11.03	-9.38	0	0	Pgf
TC1100004265.mm.1	7.59	10.79	-9.18	0	0	Igtp
TC0900000662.mm.1	5.71	8.86	-8.84	0	0	Crabp1
TC1300000255.mm.1	11.2	14.25	-8.3	0	0	Hist1h2bc
TC0600000664.mm.1	7.18	10.2	-8.11	0	0	Aqp1
TC0600001369.mm.1	5.32	8.33	-8.09	0	0	Usp18
TC0500003181.mm.1	6.88	9.88	-7.98	0	0	Oas1a
TC1800000063.mm.1	5.77	8.77	-7.97	0	0	Colec12
TC1100000638.mm.1	5.32	8.24	-7.57	0	0	Gpx3
TC0600003335.mm.1	7.11	10.03	-7.56	0	0	Mgp
TC0200004133.mm.1	6.41	9.3	-7.4	0	0	Creb3l1
TC0200003682.mm.1	4.19	7.03	-7.16	0	0	Scn7a
TC0600001424.mm.1	7.72	10.55	-7.11	0	0	C1rb
TC0X00002211.mm.1	4.68	7.49	-7.02	0	0	Gpc3
TC1100002195.mm.1	4.1	6.9	-6.97	0	0	Igfbp3
TC0900001481.mm.1	5.27	8.07	-6.95	0	0	Ltf
TC1600002094.mm.1	8.31	11.06	-6.75	0	0	Rcan1
TC0100003240.mm.1	4.83	7.57	-6.65	0	0	Prg4
TC0900000048.mm.1	5.67	8.39	-6.59	0	0	Mmp1a
TC1300000294.mm.1	6.38	9.1	-6.59	0	0	Prl3d2
TC1500000090.mm.1	4.91	7.63	-6.59	0	0	Adamts12
TC0500000922.mm.1	5.36	8	-6.25	0	0	Cxcl13
TC1000002383.mm.1	5.61	8.25	-6.24	0	0	Gstt1
TC1900001340.mm.1	8.87	11.47	-6.06	0	0	Insl6
TC0800001176.mm.1	4.59	7.18	-6.04	0	0	Cdh5
TC1500001067.mm.1	8.75	11.34	-5.98	0	0	Nr4a1
TC0500003431.mm.1	10.83	13.39	-5.91	0	0	Serpine1
TC0100000297.mm.1	5.56	8.12	-5.9	0	0	Il1rl2
TC1300000293.mm.1	5.6	8.16	-5.89	0	0	Prl3d1
TC0400003079.mm.1	11.57	14.11	-5.83	0	0	Jun
TC0200000819.mm.1	6.28	8.81	-5.77	0	0	Tnfaip6
TC0800000286.mm.1	8.21	10.73	-5.72	0	0	Plat
TC1100001267.mm.1	6.2	8.72	-5.72	0	0	Wfdc21
TC0500003464.mm.1	5.42	7.9	-5.54	0	0	Pilrb1
TC0900001232.mm.1	9.03	11.49	-5.51	0	0	Rbp1
TC0600000878.mm.1	4.34	6.78	-5.42	0	0	Reg1
TC1600000346.mm.1	6.05	8.42	-5.19	0	0	Rtp4
TC0700004665.mm.1	11.49	13.85	-5.12	0	0	Vkorc1
TC0900003179.mm.1	14.13	16.46	-5.02	0	0	Rps27rt
TC0600001422.mm.1	7.91	10.23	-4.99	0	0	C1ra
TC0900003098.mm.1	5.52	7.81	-4.9	0	0	Camp
TC1500001089.mm.1	6.18	8.47	-4.89	0	0	Igfbp6
TC1600001459.mm.1	4.55	6.82	-4.83	0	0	Lrrc15
TC0700002696.mm.1	6.55	8.78	-4.72	0	0	Zfp36
TC1800000098.mm.1	9.93	12.13	-4.59	0	0	Riok3
TC0500003384.mm.1	10.19	12.37	-4.53	0	0	Cldn4
TC1300000295.mm.1	6.15	8.32	-4.49	0	0	Prl3d3
TC0300000902.mm.1	4.6	6.74	-4.4	0	0	Ctsk
TC0300003103.mm.1	4.59	6.71	-4.34	0	0	Dnase2b
TC1700002816.mm.1	6	8.11	-4.31	0	0	Cfb
TC1300002143.mm.1	8.88	10.95	-4.19	0	0	Ctla2a
TC0900002212.mm.1	5.01	7.07	-4.17	0	0	Tagln
TC0X00001316.mm.1	4.77	6.83	-4.15	0	0	Arxes2
TC0400002694.mm.1	7.15	9.2	-4.14	0	0	Klf4
TC0800000929.mm.1	8.74	10.79	-4.14	0	0	Dnajb1
TC1300001634.mm.1	7.12	9.15	-4.11	0	0	Hist1h2ae
TC1300000258.mm.1	8.44	10.47	-4.1	0	0	Hist1h1c
TC0500001590.mm.1	7.57	9.58	-4.04	0	0	Hspb1
TC1000001284.mm.1	10.65	12.66	-4.03	0	0	Csrp2
TC1700000496.mm.1	9.4	11.4	-4	0	0	Cdkn1a
TC0800001511.mm.1	5.28	7.28	-3.99	0	0	Dpep1
TC1700001612.mm.1	6.36	8.36	-3.98	0	0	Prss22
TC0900002387.mm.1	4.35	6.33	-3.96	0	0	Islr
TC1100001651.mm.1	5.02	6.98	-3.9	0	0	Aoc3
TC1000000869.mm.1	5.55	7.5	-3.87	0	0	Izumo4
TC0100003350.mm.1	4.68	6.6	-3.79	0	0	Tnn
TC0100003272.mm.1	9.32	11.23	-3.77	0	0	Lamc2
TC1500001084.mm.1	14.61	16.5	-3.71	0	0	Krt18
TSUnmapped00000031.mm.1	7.7	9.59	-3.7	0	0	Cd99
TC0800002842.mm.1	9.92	11.77	-3.62	0	0	Psmb10
TC0800001095.mm.1	9	10.85	-3.6	0	0	Mt1
TC0900000584.mm.1	11.25	13.1	-3.6	0	0	LOC100862468
TC1600000699.mm.1	4.95	6.8	-3.6	0	0	Retnlg
TC1200001282.mm.1	11.24	13.08	-3.59	0	0	Crip1
TC1300000028.mm.1	12.34	14.16	-3.52	0	0	Klf6
TC1200002078.mm.1	6.36	8.16	-3.49	0	0	Aldh6a1
TC0200001770.mm.1	6.27	8.06	-3.48	0	0	Chac1
TSUnmapped00000016.mm.1	7.85	9.64	-3.46	0	0	Ddit3
TC0900001654.mm.1	7.63	9.41	-3.45	0	0	Tmem42
TC1300001652.mm.1	9.66	11.45	-3.45	0	0	Hist1h2ba
TC1000002224.mm.1	5.92	7.7	-3.43	0	0	Ddit4
TC0300002695.mm.1	4.92	6.7	-3.42	0	0	Cd53
TC1200001972.mm.1	9.21	10.97	-3.39	0	0	Plek2
TC0500003465.mm.1	4.84	6.59	-3.36	0	0	Pilrb2
TC1500001729.mm.1	7.86	9.61	-3.35	0	0	Ly6c1
TC0200003599.mm.1	5.81	7.54	-3.32	0	0	Cd302
TC1000001897.mm.1	4.74	6.47	-3.32	0	0	Arg1
TC1500002339.mm.1	3.72	5.44	-3.3	0	0	Hoxc10
TC1500000207.mm.1	5.54	7.26	-3.28	0	0	Cmbl
TC1900001464.mm.1	5.5	7.2	-3.26	0	0	Rbp4
TC0300002114.mm.1	4.62	6.31	-3.24	0	0	Rarres1
TC0800002008.mm.1	9.04	10.74	-3.23	0	0	Ubxn8
TC1200002242.mm.1	4.55	6.23	-3.2	0	0	Fbln5
TC0300002056.mm.1	4	5.68	-3.19	0	0	Igsf10
TC0600003449.mm.1	6.29	7.96	-3.19	0	0	Pthlh
TC0900000049.mm.1	7.36	9.03	-3.19	0	0	Mmp10
TC0400004171.mm.1	7.15	8.82	-3.18	0	0	Isg15
TC0900000035.mm.1	4.37	6.04	-3.18	0	0	Pdgfd
TC1100003470.mm.1	4.56	6.23	-3.17	0	0	Prr11
TC0500001796.mm.1	5.61	7.26	-3.13	0	0	Rasl11a
TC0700003978.mm.1	10.06	11.7	-3.13	0	0	Prkcdbp
TC0900003244.mm.1	5.65	7.29	-3.13	0	0	Scn5a
TC1100001395.mm.1	4.36	6.01	-3.13	0	0	Tmem100
TC1000000784.mm.1	14.69	16.33	-3.12	0	0	Cstb
TC1800001307.mm.1	6.08	7.72	-3.12	0	0	Cdo1
TC0700000961.mm.1	4.46	6.1	-3.11	0	0	Ndn
TC0900002283.mm.1	6.13	7.76	-3.1	0	0	Layn
TC0300000182.mm.1	12.6	14.23	-3.09	0	0	Rpl22l1
TC0800001737.mm.1	4.81	6.44	-3.09	0	0	Gas6
TC1300000904.mm.1	9.89	11.52	-3.09	0	0	Erap1
TC0100003603.mm.1	4.62	6.23	-3.06	0	0	Grem2
TC0500000436.mm.1	7.61	9.22	-3.06	0	0	Otop1
TC0800002783.mm.1	6.62	8.23	-3.06	0	0	Cdh11
TC0100003599.mm.1	9.48	11.08	-3.03	0	0	Ifi202b
TC0800000760.mm.1	5.9	7.5	-3.03	0	0	Jund
TC0200001234.mm.1	4.94	6.53	-3.02	0	0	Aplnr
TC1800000372.mm.1	5.63	7.23	-3.02	0	0	Pcdhb15
TC0100001688.mm.1	6.54	8.13	-3.01	0	0	Efcab2
TC0500000560.mm.1	5.43	7.01	-2.99	0	0	Pcdh7
TC1400002116.mm.1	5.27	6.85	-2.99	0	0	Gzmd
TC0900002053.mm.1	6.75	8.32	-2.98	0	0	Spa17
TC1900000226.mm.1	5.34	6.91	-2.98	0	0	Ms4a4d
TC0100001024.mm.1	5.98	7.55	-2.97	0	0	Serpinb5
TC0300002241.mm.1	9.56	11.13	-2.97	0	0	Mnd1
TC0800002403.mm.1	10.17	11.74	-2.97	0	0	Ifi30
TC0800001094.mm.1	7.77	9.34	-2.96	0	0	Mt2
TC1100003677.mm.1	10.33	11.89	-2.96	0	0	Mien1
TC1600000507.mm.1	5.23	6.79	-2.96	0	0	Stfa2l1
TC0100003888.mm.1	11.86	13.42	-2.95	0	0	Ifi204
TC0500002895.mm.1	7.26	8.82	-2.95	0	0	Gbp10
TC1200000225.mm.1	6.55	8.11	-2.95	0	0	Cmpk2
TC1500000676.mm.1	10.36	11.91	-2.93	0	0	Kdelr3
TC0800001870.mm.1	9.2	10.74	-2.91	0	0	Smim19
TC1400002103.mm.1	4.74	6.27	-2.91	0	0	Ripk3
TC1300000392.mm.1	10.49	12.02	-2.9	0	0	Psmg4
TC1200000647.mm.1	6.84	8.36	-2.88	0	0	Prkch
TC0X00000218.mm.1	8.46	9.98	-2.86	0	0	Timp1
TC0X00002845.mm.1	4.67	6.18	-2.85	0	0	Itm2a
TC1100002103.mm.1	6.11	7.63	-2.85	0	0	Tcn2
TC0700004515.mm.1	10.83	12.34	-2.84	0	0	Ifitm3
TC1400001045.mm.1	5.09	6.59	-2.84	0	0	Htr2a
TC0100003593.mm.1	7.93	9.43	-2.83	0	0	AI607873
TC0400003097.mm.1	7.65	9.14	-2.81	0	0	Cyp2j6
TC0900001299.mm.1	6.35	7.85	-2.81	0	0	Rab6b
TC1000000877.mm.1	9.68	11.17	-2.8	0	0	Gadd45b
TC0500002411.mm.1	4.76	6.24	-2.79	0	0	Lgi2
TC0700002766.mm.1	12.94	14.42	-2.79	0	0	Psenen
TC0900000834.mm.1	4.82	6.3	-2.78	0	0	Cilp
TC0900000748.mm.1	8.71	10.18	-2.77	0	0	Hexa
TC1100003310.mm.1	7.24	8.7	-2.76	0	0	Fam58b
TSUnmapped00000043.mm.1	3.76	5.23	-2.76	0	0	Rora
TC0600000007.mm.1	8.68	10.14	-2.75	0	0	Gng11
TC0100000919.mm.1	5.51	6.96	-2.74	0	0	Dusp28
TC0700003028.mm.1	11.23	12.68	-2.74	0	0	Emp3
TC1000001301.mm.1	9.83	11.28	-2.73	0	0	Phlda1
TC1400001012.mm.1	4.87	6.32	-2.73	0	0	Gfra2
TC0400000092.mm.1	5.76	7.2	-2.72	0	0	Gem
TC1200000183.mm.1	8.98	10.42	-2.71	0	0	Iah1
TC0700003797.mm.1	8.59	10.02	-2.7	0	0	Serpinh1
TC0500001023.mm.1	5.16	6.59	-2.69	0	0	Ibsp
TC0800000885.mm.1	10.04	11.47	-2.69	0	0	Anapc10
TC0100001581.mm.1	6.64	8.06	-2.68	0	0	Adamts4
TC0700002414.mm.1	10.88	12.31	-2.68	0	0	Sepw1
TC0X00003113.mm.1	4.69	6.11	-2.68	0	0	Chrdl1
TC0700001875.mm.1	4.91	6.32	-2.66	0	0	Itgam
TC1400000745.mm.1	12.4	13.81	-2.66	0	0	Mmp14
TC0500000850.mm.1	5.66	7.06	-2.65	0	0	Cxcl2
TC0900002338.mm.1	7.65	9.05	-2.63	0	0	Scaper
TC0200001586.mm.1	11.33	12.72	-2.62	0	0	Immp1l
TC0700004586.mm.1	10.09	11.48	-2.62	0	0	Phlda2
TC1700001312.mm.1	9.86	11.25	-2.62	0	0	Epcam
TC0300002944.mm.1	12.55	13.93	-2.61	0	0	Ostc
TC0500002651.mm.1	13.05	14.43	-2.61	0	0	Igfbp7
TC0800001494.mm.1	8.95	10.33	-2.61	0	0	Trappc2l
TC1000002930.mm.1	5.05	6.44	-2.61	0	0	Lyz1
TC1100001221.mm.1	5.83	7.21	-2.61	0	0	Ccl11
TC0500000043.mm.1	6.03	7.41	-2.6	0	0	Steap4
TC0800002429.mm.1	3.86	5.24	-2.6	0	0	Plvap
TC1000000035.mm.1	4.24	5.62	-2.6	0	0	Myct1
TC0900000031.mm.1	11.73	13.1	-2.59	0	0	Casp1
TC1900001219.mm.1	4.86	6.24	-2.59	0	0	Pcsk5
TC0900000044.mm.1	7.44	8.8	-2.58	0	0	Mmp13
TC1500002318.mm.1	11.16	12.53	-2.58	0	0	Itga5
TC1500001450.mm.1	7	8.36	-2.57	0	0	Angpt1
TC0200001445.mm.1	7.6	8.95	-2.56	0	0	Syt13
TC1500002175.mm.1	4.76	6.11	-2.56	0	0	Lalba
TC1400000968.mm.1	8.67	10.02	-2.55	0	0	Stc1
TC1100003072.mm.1	7.77	9.12	-2.54	0	0	Kctd11
TC0700001886.mm.1	6.62	7.96	-2.53	0	0	Bag3
TC0700002173.mm.1	10.75	12.07	-2.51	0	0	Ube2s
TC0300000903.mm.1	5.2	6.52	-2.5	0	0	Ctss
TC0700004207.mm.1	4.92	6.24	-2.5	0	0	Igsf6
TC1300000113.mm.1	7.59	8.92	-2.5	0	0	Inhba
TSUnmapped00000020.mm.1	5.96	7.29	-2.5	0	0	Snx29
TC0700004513.mm.1	13.47	14.79	-2.49	0	0	Ifitm2
TC1300002689.mm.1	9.5	10.81	-2.49	0	0	Gpx8
TC1700000761.mm.1	5	6.32	-2.49	0	0	Ubd
TC1500000433.mm.1	11.88	13.19	-2.48	0	0	Nsmce2
TC0700002716.mm.1	11.81	13.12	-2.47	0	0	Psmd8
TC1500000086.mm.1	4.77	6.08	-2.47	0	0	C1qtnf3
TC0900002268.mm.1	8.5	9.8	-2.46	0	0	Pts
TC1000003135.mm.1	11.89	13.19	-2.46	0	0	Il23a
TC1800000534.mm.1	10.55	11.85	-2.46	0	0	Snx2
TC1500002147.mm.1	4.89	6.18	-2.45	0	0	Slc38a4
TC0300001229.mm.1	8.25	9.54	-2.44	0	0	Alg14
TC1400001920.mm.1	9.42	10.71	-2.44	0	0	Cnih1
TC1600001976.mm.1	5.4	6.69	-2.44	0	0	Adamts5
TC0300002728.mm.1	5.5	6.78	-2.43	0	0	Gstm4
TC0900000050.mm.1	4.79	6.07	-2.43	0	0	Mmp8
TC0700001793.mm.1	10.99	12.26	-2.42	0	0	Il4ra
TC1100002932.mm.1	9.17	10.44	-2.42	0	0	Zswim7
TC1400000835.mm.1	11.49	12.76	-2.41	0	0	Cab39l
TC0700002648.mm.1	10.45	11.71	-2.4	0	0	LOC101055953
TC0800000297.mm.1	7.19	8.45	-2.4	0	0	Sfrp1
TC1000001919.mm.1	4.6	5.87	-2.4	0	0	Lama2
TC0100000292.mm.1	5.37	6.63	-2.39	0	0	Il1r2
TC1300001877.mm.1	7.91	9.17	-2.39	0	0	Tbc1d7
TC1600001395.mm.1	7.56	8.82	-2.39	0	0	Masp1
TC1900000246.mm.1	5.71	6.97	-2.39	0	0	Mpeg1
TC0700001580.mm.1	3.88	5.13	-2.38	0	0	Olfml1
TC0900000605.mm.1	7.83	9.08	-2.38	0	0	Cryab
TC0X00000316.mm.1	11.26	12.52	-2.38	0	0	Il13ra1
TC0100000298.mm.1	6.09	7.33	-2.37	0	0	Il1rl1
TC0100003805.mm.1	7.93	9.18	-2.37	0	0	Nenf
TC1000002358.mm.1	8.67	9.91	-2.37	0	0	Cisd1
TC1800000301.mm.1	7.14	8.38	-2.37	0	0	Egr1
TC1400002067.mm.1	4.59	5.83	-2.36	0	0	Slc7a8
TC0700000388.mm.1	9.59	10.82	-2.35	0	0	Ethe1
TC0700000552.mm.1	5.64	6.87	-2.35	0	0	Cox7a1
TC0800002585.mm.1	7.66	8.89	-2.35	0	0	Ier2
TC1800001075.mm.1	8.31	9.55	-2.35	0	0	Ino80c
TC1800001246.mm.1	9.07	10.31	-2.35	0	0	Yipf5
TC0500001773.mm.1	4.94	6.17	-2.34	0	0	Cyp3a57
TC0800001896.mm.1	4.61	5.84	-2.34	0	0	Ido1
TC1500002336.mm.1	11.17	12.39	-2.34	0	0	Smdt1
TC1400002464.mm.1	12.72	13.94	-2.33	0	0	Dnajc15
TC1900001026.mm.1	12.33	13.55	-2.32	0	0	Fkbp2
TC0700000990.mm.1	10.02	11.23	-2.31	0	0	Vimp
TC1200001660.mm.1	6.12	7.33	-2.31	0	0	Scin
TC0100002554.mm.1	7.91	9.11	-2.29	0	0	Pecr
TC0500002213.mm.1	5.2	6.39	-2.29	0	0	Spon2
TC0X00002320.mm.1	5.05	6.25	-2.29	0	0	Cdr1
TC1000002780.mm.1	5.21	6.4	-2.29	0	0	Nts
TC0400003241.mm.1	5.11	6.3	-2.28	0	0	Gpx7
TC1000000636.mm.1	7.34	8.53	-2.28	0	0	Egr2
TC1700000539.mm.1	11.07	12.26	-2.28	0	0	Ndufv3
TC1900001077.mm.1	5.59	6.78	-2.28	0	0	Rom1
TC0600001793.mm.1	4.61	5.8	-2.27	0	0	Tfpi2
TC0700002359.mm.1	11.27	12.45	-2.26	0	0	Chmp2a
TC0200004808.mm.1	6.33	7.5	-2.25	0	0	Thbd
TC1100003763.mm.1	5.99	7.16	-2.25	0	0	Krt17
TC1700002629.mm.1	10.9	12.07	-2.25	0	0	Cox7a2l
TC1800000373.mm.1	5.49	6.66	-2.25	0	0	Pcdhb16
TC0100003029.mm.1	4.7	5.87	-2.24	0	0	Cxcr4
TC0300001639.mm.1	5.25	6.41	-2.24	0	0	Fabp4
TC1100002758.mm.1	5.12	6.28	-2.23	0	0	Csf2
TC1000003214.mm.1	5.58	6.73	-2.22	0	0	Lilrb4
TC1700000078.mm.1	9.63	10.78	-2.22	0	0	Rsph3a
TC1700002788.mm.1	10.3	11.45	-2.22	0	0	H2-Q8
TC0500001844.mm.1	5.28	6.42	-2.21	0	0	Alox5ap
TC1000000401.mm.1	9.11	10.26	-2.21	0	0	Pam16
TC1600000952.mm.1	8.55	9.7	-2.21	0	0	N6amt1
TC0700003552.mm.1	9.64	10.77	-2.2	0	0	Mfge8
TC0X00003358.mm.1	5.3	6.44	-2.2	0	0	Tmsb4x
TC1200001281.mm.1	8.11	9.25	-2.2	0	0	Crip2
TC1400000176.mm.1	8.91	10.05	-2.2	0	0	Plau
TC0300000809.mm.1	10.23	11.36	-2.19	0	0	S100a6
TC1000002442.mm.1	9.41	10.54	-2.19	0	0	D10Jhu81e
TC1500000344.mm.1	12.53	13.66	-2.19	0	0	Emc2
TC0200001441.mm.1	5.15	6.27	-2.18	0	0	Chst1
TC0700002710.mm.1	12.64	13.77	-2.18	0	0	Eif3k
TC0900001290.mm.1	14.91	16.04	-2.18	0	0	Anapc13
TC1200001768.mm.1	10.82	11.95	-2.18	0	0	Nfkbia
TC0100000171.mm.1	8.47	9.59	-2.17	0	0	Lmbrd1
TC0600002169.mm.1	9.03	10.14	-2.17	0	0	Epha1
TC0900000184.mm.1	6.71	7.82	-2.17	0	0	Icam1
TC1300000969.mm.1	12.86	13.97	-2.16	0	0	Cetn3
TC0500002248.mm.1	5.1	6.2	-2.15	0	0	Cpz
TC0700002422.mm.1	4.09	5.2	-2.15	0	0	C5ar1
TC1600000184.mm.1	5.78	6.88	-2.15	0	0	Snai2
TC0500001732.mm.1	11.95	13.05	-2.14	0	0	Kdelr2
TC0700002957.mm.1	5.27	6.36	-2.14	0	0	Clec11a
TC0X00002242.mm.1	4.3	5.39	-2.14	0	0	Cxx1b
TC1300001377.mm.1	5.19	6.29	-2.14	0	0	Akr1c18
TC1700000337.mm.1	9.09	10.19	-2.14	0	0	Eci1
TC1900000890.mm.1	7.95	9.05	-2.14	0	0	Aldh3b1
TC0500001560.mm.1	11.01	12.1	-2.12	0	0	Rfc2
TC1300002479.mm.1	12.82	13.91	-2.12	0	0	Nsa2
TC0900003033.mm.1	7.75	8.83	-2.11	0	0	Cyb561d2
TC1000001596.mm.1	8.45	9.53	-2.11	0	0	Stat2
TC1300001762.mm.1	5.78	6.85	-2.1	0	0	Serpinb1a
TC1600001604.mm.1	9.09	10.16	-2.1	0	0	Pla1a
TC0600002705.mm.1	5.37	6.44	-2.09	0	0	Vmn1r43
TC0800001418.mm.1	13.2	14.26	-2.09	0	0	Hsbp1
TC0900002326.mm.1	7.46	8.52	-2.09	0	0	AY074887
TC1000001767.mm.1	11.67	12.73	-2.09	0	0	Ltv1
TC1500002282.mm.1	14.82	15.89	-2.09	0	0	Krt8
TC0100003679.mm.1	8.31	9.37	-2.08	0	0	Ephx1
TC1500001128.mm.1	11.55	12.6	-2.08	0	0	Copz1
TC1500002299.mm.1	10.45	11.51	-2.08	0	0	Atp5g2
TC0700001870.mm.1	7.69	8.73	-2.07	0	0	Kat8
TC1200000846.mm.1	9.02	10.07	-2.07	0	0	Ift43
TC1500002324.mm.1	5.97	7.03	-2.07	0	0	Glycam1
TC1800000374.mm.1	7.02	8.07	-2.07	0	0	Pcdhb17
TC0800000403.mm.1	7.95	8.99	-2.06	0	0	Tmem66
TC1400000999.mm.1	4.9	5.94	-2.06	0	0	Lgi3
TC1600001925.mm.1	11.8	12.84	-2.06	0	0	Fau
TC0700000652.mm.1	7.01	8.05	-2.05	0	0	Cebpa
TC1000000823.mm.1	4.21	5.25	-2.05	0	0	Elane
TC1300001270.mm.1	9.81	10.85	-2.05	0	0	Ppap2a
TC1500000301.mm.1	14.02	15.05	-2.05	0	0	Dcaf13
TC0100000295.mm.1	8.78	9.81	-2.04	0	0	Il1r1
TC0300000800.mm.1	9.45	10.48	-2.04	0	0	S100a13
TC0900001402.mm.1	14.77	15.79	-2.04	0	0	Gpx1
TC1300001814.mm.1	5.06	6.09	-2.04	0	0	F13a1
TC1800001437.mm.1	5.1	6.13	-2.04	0	0	Adrb2
TC1800001463.mm.1	4.7	5.72	-2.04	0	0	Atp8b1
TC1900000096.mm.1	11.63	12.67	-2.04	0	0	Fau
TC0100002606.mm.1	4.83	5.85	-2.03	0	0	Ptprn
TC0400001722.mm.1	12.86	13.88	-2.03	0	0	Ddost
TC0900001910.mm.1	10.79	11.81	-2.03	0	0	Rp9
TC1300000857.mm.1	10.6	11.62	-2.03	0	0	Med10
TC1300001508.mm.1	9.98	11	-2.03	0	0	Rala
TC0300000805.mm.1	4.6	5.61	-2.02	0	0	S100a2
TC0400000169.mm.1	6.96	7.97	-2.02	0	0	Ggh
TC0X00001142.mm.1	4.32	5.33	-2.02	0	0	Klhl4
TC1700000839.mm.1	5.48	6.49	-2.02	0	0	Rcan2
TC0200001939.mm.1	4.61	5.61	-2.01	0	0	Fbln7
TC0700002162.mm.1	5.24	6.24	-2.01	0	0	Syt5
TC0700002588.mm.1	11.25	12.26	-2.01	0	0	Atp5g2
TC0900001483.mm.1	9.56	10.56	-2.01	0	0	Lrrfip2
TC0100001195.mm.1	10.79	9.78	2.01	0	0	Rbbp5
TC0400003445.mm.1	10	9	2.01	0	0	Exo5
TC0700000473.mm.1	9.45	8.45	2.01	0	0	Zfp626
TC0X00002736.mm.1	7.58	6.57	2.01	0	0	Ercc6l
TC1900001603.mm.1	13.83	12.83	2.01	0	0	Actr1a
TC0100002348.mm.1	8.8	7.79	2.02	0	0	Gtf3c3
TC0200003933.mm.1	5.03	4.02	2.02	0	0	Olfr1057
TC0500000321.mm.1	9.39	8.37	2.02	0	0	Zfp512
TC0500001914.mm.1	10.29	9.28	2.02	0	0	Steap1
TC0800002463.mm.1	10.74	9.73	2.02	0	0	Cherp
TC0800002466.mm.1	7.67	6.65	2.02	0	0	Med26
TC0900000139.mm.1	5.86	4.84	2.02	0	0	Olfr829
TC1000002445.mm.1	10.46	9.44	2.02	0	0	Trappc10
TC1200002396.mm.1	9.98	8.96	2.02	0	0	Cinp
TC1200002623.mm.1	4.56	3.55	2.02	0	0	Ighv1-39
TC1400002062.mm.1	6.87	5.86	2.02	0	0	Cdh24
TC0100002033.mm.1	14.16	13.14	2.03	0	0	Mcm3
TC0700001242.mm.1	4.98	3.96	2.03	0	0	Olfr297
TC0700001589.mm.1	5.36	4.34	2.03	0	0	Olfr477
TC0900000381.mm.1	5.81	4.79	2.03	0	0	Olfr883
TC0300002306.mm.1	7.8	6.77	2.04	0	0	Tmem79
TC0800002735.mm.1	8.34	7.31	2.04	0	0	Dok4
TC0900002421.mm.1	7.25	6.22	2.04	0	0	Senp8
TC1000002043.mm.1	12.73	11.7	2.04	0	0	Amd2
TC1600002180.mm.1	5.56	4.54	2.04	0	0	Car15
TC0100002973.mm.1	7.22	6.18	2.05	0	0	Htr5b
TC0300002415.mm.1	5.57	4.53	2.05	0	0	Lce3a
TC0500003240.mm.1	12.27	11.23	2.05	0	0	Zcchc8
TC0700002532.mm.1	6.13	5.09	2.05	0	0	Vmn1r119
TC0800001258.mm.1	14.53	13.49	2.05	0	0	Cirh1a
TC1300000687.mm.1	7.18	6.14	2.05	0	0	Slc25a48
TC1900000277.mm.1	6.04	5.01	2.05	0	0	Olfr1484
TSUnmapped00000030.mm.1	11.12	10.08	2.05	0	0	H60a
TC1000002003.mm.1	11.81	10.76	2.06	0	0	Amd2
TC1500000704.mm.1	6.53	5.49	2.06	0	0	Fam83f
TC1500000826.mm.1	9.5	8.46	2.06	0	0	Gtse1
TC1500001145.mm.1	11.62	10.57	2.07	0	0	AW549877
TC1500001818.mm.1	7.23	6.18	2.07	0	0	Apol8
TC0900000437.mm.1	4.89	3.83	2.08	0	0	Olfr969
TC0900002503.mm.1	9.65	8.59	2.08	0	0	Ptplad1
TC1400001533.mm.1	10.85	9.79	2.08	0	0	Dnajc9
TC0600000802.mm.1	5.55	4.49	2.09	0	0	Igkv13-87
TC0600001741.mm.1	7.66	6.6	2.09	0	0	Rep15
TC0700002536.mm.1	5.67	4.61	2.09	0	0	Vmn1r122
TC1600002026.mm.1	5.77	4.7	2.09	0	0	Krtap6-5
TC0100003477.mm.1	16.45	15.38	2.1	0	0	Uck2
TC0200001314.mm.1	5.98	4.91	2.1	0	0	Olfr1161
TC0700001444.mm.1	12.31	11.23	2.11	0	0	Numa1
TC0700002461.mm.1	7.86	6.78	2.11	0	0	Psg17
TC0800002608.mm.1	13.84	12.77	2.11	0	0	Vps35
TC1500001215.mm.1	7.36	6.28	2.11	0	0	Npr3
TC1700001639.mm.1	5.83	4.76	2.11	0	0	Rnf151
TC1700002179.mm.1	10.25	9.17	2.11	0	0	Srf
TC0100003104.mm.1	5.83	4.74	2.12	0	0	Adora1
TC0900000387.mm.1	4.7	3.62	2.12	0	0	Olfr890
TC0100001271.mm.1	8.62	7.53	2.13	0	0	Kif14
TC0300002357.mm.1	9.39	8.3	2.13	0	0	Il6ra
TC0600003550.mm.1	6.17	5.08	2.13	0	0	LOC434035
TC1000000830.mm.1	9.4	8.31	2.13	0	0	Wdr18
TC1000002093.mm.1	10.7	9.61	2.13	0	0	Aim1
TC1800001009.mm.1	10.64	9.55	2.13	0	0	Ss18
TC0500001305.mm.1	6.68	5.58	2.14	0	0	LOC101055802
TC0600001696.mm.1	12.13	11.03	2.14	0	0	Etnk1
TC0900003064.mm.1	10.36	9.27	2.14	0	0	Wdr6
TC1100002852.mm.1	7.58	6.48	2.14	0	0	Zfp867
TC1500001533.mm.1	12.26	11.16	2.14	0	0	Taf2
TC0700000338.mm.1	6.08	4.98	2.15	0	0	Vmn1r143
TC1300000818.mm.1	7.31	6.21	2.15	0	0	Rsl1
TC0100001745.mm.1	11.62	10.51	2.16	0	0	Trp53bp2
TC0100002151.mm.1	8.07	6.96	2.16	0	0	Ccdc115
TC0200001649.mm.1	5.72	4.6	2.16	0	0	Olfr1289
TC0300000092.mm.1	11.76	10.65	2.16	0	0	Car13
TC0600003597.mm.1	4.94	3.82	2.16	0	0	Igkv6-13
TC1600000770.mm.1	4.98	3.87	2.16	0	0	Olfr203
TC0400004000.mm.1	9.44	8.32	2.17	0	0	Zfp933
TC0700001640.mm.1	10.27	9.15	2.17	0	0	Usp47
TC0800000977.mm.1	12.94	11.82	2.17	0	0	Tnpo2
TC0800001097.mm.1	11.65	10.53	2.17	0	0	Nup93
TC1900000954.mm.1	11.57	10.45	2.17	0	0	Pacs1
TC0200001125.mm.1	10.06	8.93	2.18	0	0	Rbm45
TC1000002458.mm.1	10.6	9.47	2.18	0	0	Syde1
TC0400000702.mm.1	7.07	5.94	2.19	0	0	Bspry
TC0800001901.mm.1	11.88	10.75	2.19	0	0	Adam9
TC1100001037.mm.1	5.59	4.46	2.19	0	0	Olfr403
TC1100003095.mm.1	11.08	9.95	2.19	0	0	Pelp1
TC0600003588.mm.1	6.08	4.94	2.2	0	0	Ighm
TC1000000940.mm.1	10.03	8.9	2.2	0	0	D10Wsu102e
TC1500002071.mm.1	7.81	6.67	2.2	0	0	Kif21a
TC1700002344.mm.1	10.48	9.34	2.2	0	0	Khsrp
TC0100000237.mm.1	9.42	8.28	2.21	0	0	Hs6st1
TC0300000416.mm.1	8.21	7.07	2.21	0	0	Spg20
TC1100000514.mm.1	5.51	4.37	2.21	0	0	Olfr1384
TC1200002622.mm.1	5.7	4.56	2.21	0	0	Ighv1-37
TC1700002454.mm.1	8	6.86	2.21	0	0	Arhgap28
TC1300002252.mm.1	9.95	8.81	2.22	0	0	Zfp748
TC0800001919.mm.1	8.92	7.76	2.23	0	0	Bag4
TC1100003469.mm.1	9.81	8.65	2.23	0	0	Smg8
TC1100003609.mm.1	13.21	12.05	2.23	0	0	Ube2z
TC1700002400.mm.1	11.07	9.91	2.23	0	0	Pja2
TC0400000514.mm.1	7.3	6.14	2.24	0	0	Galnt12
TC0600003566.mm.1	5.52	4.35	2.24	0	0	Igkv4-59
TC0700002330.mm.1	5.88	4.71	2.24	0	0	Vmn1r76
TC1500001744.mm.1	7.84	6.68	2.24	0	0	Zc3h3
TC0600003572.mm.1	5.17	4	2.25	0	0	Igkv4-54
TC0900001038.mm.1	9.85	8.68	2.25	0	0	Gclc
TC1800001255.mm.1	9.94	8.77	2.25	0	0	Lars
TC0200003940.mm.1	5.74	4.56	2.26	0	0	Olfr1066
TC0300001616.mm.1	7.95	6.78	2.26	0	0	Hey1
TC0800000013.mm.1	6.37	5.19	2.26	0	0	Camsap3
TC1200000061.mm.1	7.45	6.27	2.26	0	0	Hs1bp3
TC1500001760.mm.1	8.79	7.61	2.26	0	0	Scrib
TC1900000995.mm.1	11.74	10.56	2.26	0	0	Capn1
TC0700000324.mm.1	5.83	4.65	2.27	0	0	Vmn1r113
TC1000000158.mm.1	8.81	7.63	2.27	0	0	Mtfr2
TC1200002148.mm.1	7.4	6.22	2.27	0	0	Dio2
TC1900000683.mm.1	13.44	12.26	2.27	0	0	Nolc1
TC0700002529.mm.1	6.15	4.96	2.28	0	0	Vmn1r115
TC0800000782.mm.1	10.68	9.49	2.29	0	0	Myo9b
TC0900001903.mm.1	8.98	7.79	2.29	0	0	Zfp599
TC1000001587.mm.1	9.67	8.47	2.29	0	0	Baz2a
TC1200002020.mm.1	6.97	5.78	2.29	0	0	Adam4
TC1600001633.mm.1	11.1	9.9	2.29	0	0	Tigit
TC0300001062.mm.1	5.4	4.21	2.3	0	0	Bcl2l15
TC1500001973.mm.1	12.15	10.94	2.3	0	0	Pacsin2
TC1500002258.mm.1	8.3	7.09	2.3	0	0	Krt80
TC1700000246.mm.1	5.57	4.37	2.3	0	0	Vmn1r224
TC0200004341.mm.1	5.98	4.77	2.31	0	0	Olfr1313
TC0600000841.mm.1	8	6.79	2.31	0	0	St3gal5
TC0700002363.mm.1	5.23	4.02	2.31	0	0	Vmn1r86
TC1700002185.mm.1	12.74	11.53	2.31	0	0	Klhdc3
TC0700004321.mm.1	9	7.79	2.32	0	0	Sephs2
TC0900001507.mm.1	11.9	10.69	2.32	0	0	Ubp1
TC1700001546.mm.1	5.98	4.77	2.32	0	0	Vmn1r232
TC1800000291.mm.1	12.43	11.22	2.32	0	0	Kif20a
TC1500001088.mm.1	8.94	7.72	2.33	0	0	Tenc1
TC0300001247.mm.1	9.72	8.49	2.34	0	0	Bcar3
TC0600001347.mm.1	9.8	8.57	2.34	0	0	Il17ra
TC0700002530.mm.1	6.37	5.14	2.34	0	0	Vmn1r117
TC0100000535.mm.1	12.69	11.46	2.35	0	0	Creb1
TC0100001256.mm.1	13.19	11.96	2.35	0	0	Lad1
TC0600003136.mm.1	11.3	10.07	2.35	0	0	Ncapd2
TC0900000390.mm.1	5.28	4.05	2.35	0	0	Olfr893
TC0900002061.mm.1	5.83	4.6	2.35	0	0	Olfr916
TC1100001886.mm.1	11.24	10.01	2.35	0	0	Slc9a3r1
TC1300002247.mm.1	6.88	5.65	2.35	0	0	Zfp459
TC1500000593.mm.1	8.8	7.57	2.35	0	0	Hsf1
TC0700002195.mm.1	5.53	4.28	2.36	0	0	Vmn1r60
TC1500000417.mm.1	12.64	11.4	2.36	0	0	D15Ertd621e
TC1800001280.mm.1	8.03	6.79	2.36	0	0	Mcc
TC1900001510.mm.1	10.37	9.13	2.36	0	0	Arhgap19
TC1700000253.mm.1	4.99	3.74	2.37	0	0	Vmn1r230
TC0200004011.mm.1	6.86	5.61	2.38	0	0	Olfr1170
TC1300001779.mm.1	14	12.75	2.38	0	0	Tubb2a
TC0900002465.mm.1	9.62	8.37	2.39	0	0	Fem1b
TC0600001736.mm.1	9.65	8.38	2.4	0	0	Stk38l
TC0700002531.mm.1	6.81	5.55	2.4	0	0	Vmn1r118
TC0900000400.mm.1	5.69	4.43	2.4	0	0	Olfr902
TC0900002065.mm.1	4.82	3.56	2.4	0	0	Olfr934
TC1900000529.mm.1	13.44	12.18	2.4	0	0	Kif11
TC1400002099.mm.1	8.39	7.12	2.41	0	0	Rabggta
TSUnmapped00000042.mm.1	10.22	8.95	2.41	0	0	E2f3
TC0300000806.mm.1	8.61	7.34	2.42	0	0	S100a3
TSUnmapped00000010.mm.1	9.79	8.52	2.42	0	0	Rcor3
TC1100003066.mm.1	7.56	6.28	2.43	0	0	Tmem102
TC1600001330.mm.1	5.83	4.55	2.43	0	0	Olfr168
TC1900000152.mm.1	11.86	10.58	2.43	0	0	Wdr74
TC0400001107.mm.1	14.21	12.93	2.44	0	0	Dhcr24
TC0800002390.mm.1	9.93	8.65	2.44	0	0	Upf1
TC1600002045.mm.1	10.42	9.14	2.44	0	0	Scaf4
TC1700000693.mm.1	5.56	4.27	2.44	0	0	Psors1c2
TC0X00000902.mm.1	7.75	6.45	2.45	0	0	Zxdb
TC1900001428.mm.1	7.97	6.68	2.45	0	0	Pank1
TC1000003176.mm.1	6.42	5.12	2.46	0	0	Olfr770
TC0700002563.mm.1	6.38	5.08	2.47	0	0	Vmn1r149
TC1200000142.mm.1	15.56	14.25	2.47	0	0	Odc1
TC0900000714.mm.1	9.47	8.15	2.48	0	0	Edc3
TC1000002944.mm.1	10.52	9.21	2.48	0	0	Nup107
TC0200004839.mm.1	8.44	7.12	2.5	0	0	Zfp345
TC0700002520.mm.1	6.34	5.02	2.5	0	0	Vmn1r101
TC0800000941.mm.1	11.39	10.07	2.5	0	0	Samd1
TC1500000982.mm.1	10.41	9.08	2.51	0	0	Cacnb3
TC0400004173.mm.1	8	6.67	2.52	0	0	Plekhn1
TC0700001385.mm.1	9.2	7.87	2.52	0	0	Gdpd5
TC0700003844.mm.1	12.32	10.99	2.52	0	0	Inppl1
TC0800000416.mm.1	11.61	10.28	2.52	0	0	Dusp4
TC1400002345.mm.1	7.93	6.59	2.52	0	0	Fam160b2
TC1700001032.mm.1	11.03	9.7	2.52	0	0	Trip10
TC1900000908.mm.1	12.64	11.31	2.52	0	0	Rad9a
TC0600000706.mm.1	5.81	4.46	2.53	0	0	Vmn1r29
TC1900000284.mm.1	5.08	3.74	2.53	0	0	Olfr1496
TC0400000003.mm.1	6.44	5.1	2.54	0	0	Vmn1r2
TC0900000395.mm.1	6.35	5.01	2.54	0	0	Olfr898
TC1100001400.mm.1	10.63	9.28	2.54	0	0	Cox11
TC1400002714.mm.1	7.85	6.5	2.54	0	0	Abcc4
TC0200000002.mm.1	8.24	6.89	2.55	0	0	Fam171a1
TC1400001182.mm.1	6.31	4.96	2.55	0	0	Irg1
TC0200002298.mm.1	8.62	7.26	2.57	0	0	Id1
TC0700002540.mm.1	6.01	4.64	2.57	0	0	Vmn1r129
TC1700002333.mm.1	11.21	9.85	2.58	0	0	Lonp1
TC0200003383.mm.1	4.96	3.59	2.59	0	0	Olfr341
TC0500002855.mm.1	9.29	7.91	2.59	0	0	LOC636711
TC0200003891.mm.1	6.31	4.93	2.6	0	0	Olfr988
TC0500003274.mm.1	9.95	8.57	2.6	0	0	Dhx37
TC0600003548.mm.1	5.24	3.87	2.6	0	0	Igkv4-90
TC0100001836.mm.1	9.34	7.96	2.61	0	0	Nsl1
TC0300000952.mm.1	11.62	10.24	2.62	0	0	Lix1l
TC1400000791.mm.1	9.13	7.74	2.62	0	0	Nop9
TSUnmapped00000021.mm.1	8.91	7.52	2.62	0	0	Rbm4
TC0300000714.mm.1	9.33	7.94	2.63	0	0	Iqgap3
TC0700002573.mm.1	5.92	4.52	2.63	0	0	Vmn1r159
TC0900000440.mm.1	6.07	4.67	2.63	0	0	Olfr972
TC0700000773.mm.1	7.08	5.68	2.64	0	0	Klk10
TC1200002598.mm.1	8.67	7.27	2.65	0	0	Ighv1-2
TC1200001269.mm.1	11.25	9.84	2.66	0	0	Cep170b
TC1200002627.mm.1	6.23	4.82	2.66	0	0	Ighv8-5
TSUnmapped00000026.mm.1	8.97	7.56	2.66	0	0	Rbm4
TC1000002264.mm.1	13.56	12.14	2.68	0	0	Ddx21
TC0700002571.mm.1	6.5	5.07	2.69	0	0	Vmn1r158
TC1300001353.mm.1	10.73	9.31	2.69	0	0	Hmgcs1
TSUnmapped00000024.mm.1	9.25	7.82	2.69	0	0	Rbm14-rbm4
TC1100003086.mm.1	8.76	7.32	2.7	0	0	Slc16a13
TC1900000186.mm.1	10.27	8.84	2.7	0	0	Fads3
TC0900000383.mm.1	6.53	5.07	2.74	0	0	Olfr885
TC1300001530.mm.1	6.21	4.76	2.74	0	0	Olfr1370
TC1700000705.mm.1	11.07	9.61	2.74	0	0	Mdc1
TC1300000144.mm.1	5.6	4.13	2.76	0	0	Tcrg-C3
TC1700002573.mm.1	13.21	11.74	2.76	0	0	Atl2
TSUnmapped00000025.mm.1	9.09	7.61	2.77	0	0	Rbm14-rbm4
TC0900002767.mm.1	5.88	4.41	2.78	0	0	Elovl4
TC1300002536.mm.1	8.15	6.68	2.78	0	0	Ocln
TC0900002537.mm.1	7.65	6.16	2.82	0	0	Lactb
TC1300001140.mm.1	7.65	6.14	2.84	0	0	Ccdc125
TC0700003818.mm.1	11.14	9.63	2.86	0	0	Ppme1
TC1600000763.mm.1	9.51	7.99	2.86	0	0	Cpox
TC1300002773.mm.1	7.96	6.42	2.9	0	0	Zfp953
TC0900001377.mm.1	9.4	7.86	2.91	0	0	Ifrd2
TC1400000963.mm.1	6.24	4.7	2.91	0	0	Gnrh1
TC1700000070.mm.1	8.84	7.3	2.92	0	0	Rps6ka2
TC1600001792.mm.1	5.45	3.9	2.94	0	0	Olfr194
TC0500003417.mm.1	8	6.42	2.98	0	0	Sh2b2
TC0900001784.mm.1	10	8.42	2.98	0	0	Med17
TC1300002274.mm.1	11.48	9.9	2.98	0	0	Papd7
TC1900000967.mm.1	7.19	5.6	3.02	0	0	Ctsw
TC0700004171.mm.1	8.66	7.07	3.03	0	0	Syt17
TC0700001588.mm.1	5.92	4.31	3.04	0	0	Olfr476
TC0200001006.mm.1	8.81	7.2	3.05	0	0	Dhrs9
TC0700000082.mm.1	9.32	7.71	3.06	0	0	Olfr1346
TC0100001196.mm.1	7.07	5.45	3.09	0	0	Tmem81
TC0900002068.mm.1	6.81	5.18	3.1	0	0	Olfr936
TC1000001744.mm.1	9.16	7.53	3.11	0	0	Rab32
TC1000001936.mm.1	6.69	5.05	3.13	0	0	Rspo3
TC1400001550.mm.1	8.53	6.88	3.14	0	0	Ndst2
TC1600001638.mm.1	7.39	5.74	3.15	0	0	Zdhhc23
TC0600001448.mm.1	12.38	10.72	3.18	0	0	Nop2
TC1900000508.mm.1	12.14	10.46	3.2	0	0	Kif20b
TC0100001494.mm.1	7.3	5.61	3.23	0	0	Mettl18
TC1900000549.mm.1	9.12	7.43	3.23	0	0	Slc35g1
TC1100000475.mm.1	6.14	4.43	3.27	0	0	Havcr2
TC1700001315.mm.1	11.65	9.94	3.27	0	0	Msh6
TC0900001252.mm.1	9.62	7.88	3.34	0	0	Dbr1
TC1500001005.mm.1	9.53	7.78	3.36	0	0	Troap
TC0700002120.mm.1	7.96	6.21	3.37	0	0	AU018091
TC1500001095.mm.1	9.86	8.09	3.42	0	0	Espl1
TC0100000399.mm.1	8.42	6.62	3.46	0	0	Mars2
TC0600003272.mm.1	6.53	4.72	3.5	0	0	Tas2r107
TC0900002066.mm.1	7.27	5.46	3.52	0	0	Olfr935
TC0800001127.mm.1	8.69	6.85	3.59	0	0	Gpr97
TC0200001319.mm.1	5.65	3.78	3.67	0	0	Olfr1183
TC1300002553.mm.1	11.11	9.23	3.67	0	0	Pik3r1
TC1500001759.mm.1	10.51	8.62	3.72	0	0	Fam83h
TC0900003110.mm.1	12.94	11.01	3.79	0	0	Ptpn23
TC0800002877.mm.1	7.62	5.69	3.81	0	0	Nqo1
TC0100003422.mm.1	10.22	8.27	3.85	0	0	Atp1b1
TC0800000796.mm.1	10.2	8.26	3.85	0	0	Slc27a1
TC1400001986.mm.1	8.51	6.56	3.87	0	0	Ccnb1ip1
TC0800002945.mm.1	11.63	9.65	3.95	0	0	Rfwd3
TC1100001579.mm.1	10.15	8.16	3.96	0	0	Csf3
TC1700001322.mm.1	10.21	8.2	4.05	0	0	Ppp1r21
TC1300002321.mm.1	9.79	7.76	4.08	0	0	Zfp72
TC0100003069.mm.1	10.42	8.36	4.18	0	0	Cdk18
TC0900000445.mm.1	6.63	4.57	4.18	0	0	Olfr981
TC0900003112.mm.1	8.38	6.3	4.26	0	0	Klhl18
TC0700000131.mm.1	6.78	4.59	4.58	0	0	Vmn1r79
TC1000001143.mm.1	7.14	4.94	4.6	0	0	Usp44
TC0400000133.mm.1	8.82	6.6	4.65	0	0	Tmem64
TC1800000922.mm.1	6.95	4.56	5.23	0	0	Vmn1r238
TC0800002960.mm.1	8.58	6.18	5.28	0	0	Adat1
TC1900001437.mm.1	13.8	11.18	6.12	0	0	Ankrd1
TC0300001408.mm.1	10.02	7.39	6.18	0	0	Adh7
TC1100004187.mm.1	11.17	8.33	7.19	0	0	Nptx1
TC0900000391.mm.1	6.97	4.06	7.52	0	0	Olfr894
TC0200004599.mm.1	11	8.08	7.58	0	0	Il1a
TC1400002059.mm.1	11.95	8.91	8.22	0	0	Ajuba
TC1700002571.mm.1	11.92	7.83	17.02	0	0	Cyp1b1
