# Supplementary material for: Monocytic and granulocytic myeloid derived suppressor cells differentially regulate spatiotemporal tumour plasticity during metastatic cascade
Source: Nat Commun. 2017 Apr 6;8:14979. doi: 10.1038/ncomms14979 (PMC5384228; doi:10.1038/ncomms14979)
Supplement: Supplementary Data 2 — EMT6 Cell line vs EMT6 CD45- tumor week 1. Differentially expressed genes between EMT6 cell line and EMT6 xenograft at week 1 post implantation. [file ncomms14979-s3.xlsx]

## Sheet: EMT6 vs EMT6 CD45- w1
Supplementary data 2. EMT6 Cell line vs EMT6 CD45- tumor week 1. Differentially expressed genes between EMT6 cell line and EMT6 xenograft at week 1 post implantation.
Transcript Cluster ID	EMT6 Cell line Bi-weight Avg Signal (log2)	EMT6 Xenograft w1 Bi-weight Avg Signal (log2)	Fold Change (linear) (EMT6 Cell line vs. EMT6 Xenograft w1)	ANOVA p-value (EMT6 Cell line vs. EMT6 Xenograft w1)	FDR p-value (EMT6 Cell line vs. EMT6 Xenograft w1)	Gene Symbol
TC0700002477.mm.1	7.44	15.7	-306.83	0	0	Fosb
TC0100001510.mm.1	4.9	12.95	-265.67	0	0	Dpt
TC1700001936.mm.1	5.31	13.26	-246.42	0	0	Hspa1a
TC1900000055.mm.1	5.94	13.16	-150.03	0	0	Cd248
TC1000001190.mm.1	4.6	11.48	-118	0	0	Lum
TC0400002812.mm.1	4.55	11.06	-91.61	0	0	Tnc
TC0800001077.mm.1	5.15	11.03	-58.83	0	0	Mmp2
TC1300000566.mm.1	4.92	10.35	-43.11	0	0	Aspn
TC1300000087.mm.1	5.15	10.29	-35.45	0	0	Nid1
TC0600003335.mm.1	5.61	10.73	-34.75	0	0	Mgp
TC0900000047.mm.1	5.67	10.74	-33.48	0	0	Mmp3
TC1700001935.mm.1	9.48	14.5	-32.37	0	0	Hspa1b
TC1200001047.mm.1	4.72	9.63	-30.16	0	0	Serpina3n
TC1300000569.mm.1	12.26	17.06	-27.83	0	0	Ogn
TC1300000568.mm.1	7.1	11.88	-27.3	0	0	Omd
TC0500003431.mm.1	9.97	14.71	-26.64	0	0	Serpine1
TC0400003079.mm.1	9.71	14.42	-26.21	0	0	Jun
TC0900002391.mm.1	6.2	10.9	-26.08	0	0	Loxl1
TC0500002887.mm.1	4.56	8.82	-19.19	0	0	Sparcl1
TC1900001418.mm.1	6.24	10.48	-18.9	0	0	Ch25h
TC1700001484.mm.1	8.04	12.28	-18.84	0	0	Thbs2
TC1900001340.mm.1	7.78	11.87	-17.04	0	0	Insl6
TC1400001745.mm.1	7.16	11.19	-16.33	0	0	Cdhr1
TC0200004133.mm.1	7.26	11.27	-16.06	0	0	Creb3l1
TC1800001338.mm.1	5.33	9.19	-14.47	0	0	Ppic
TC0100003866.mm.1	5.47	9.27	-13.98	0	0	Serpinb2
TC1200002089.mm.1	5.48	9.26	-13.73	0	0	Pgf
TC1300000147.mm.1	4.73	8.41	-12.79	0	0	Sfrp4
TC0100001581.mm.1	6.45	9.99	-11.68	0	0	Adamts4
TC1100004265.mm.1	7.87	11.31	-10.88	0	0	Igtp
TC0200002945.mm.1	5.3	8.69	-10.49	0	0	Itih2
TC0800000286.mm.1	9.83	13.08	-9.48	0	0	Plat
TC1500001730.mm.1	8.72	11.96	-9.43	0	0	Ly6c2
TC1500000395.mm.1	5.13	8.35	-9.33	0	0	Col14a1
TC0700004353.mm.1	4.74	7.95	-9.24	0	0	Armcx3
TC1800001537.mm.1	11.67	14.85	-9.07	0	0	Dynap
TC0100000298.mm.1	11.68	14.85	-9.01	0	0	Il1rl1
TC0300002802.mm.1	9.34	12.5	-8.95	0	0	Vcam1
TC1400002487.mm.1	5.58	8.71	-8.78	0	0	Rgcc
TC1500000676.mm.1	9.62	12.71	-8.54	0	0	Kdelr3
TC0800000929.mm.1	9.27	12.29	-8.1	0	0	Dnajb1
TC0900000044.mm.1	4.52	7.52	-7.96	0	0	Mmp13
TC0900000598.mm.1	6.48	9.42	-7.67	0	0	Plet1
TC1500000246.mm.1	5.12	8.04	-7.56	0	0	Osr2
TC1000001284.mm.1	8.88	11.78	-7.47	0	0	Csrp2
TC0200003682.mm.1	4.37	7.22	-7.19	0	0	Scn7a
TC0900001232.mm.1	11.54	14.37	-7.12	0	0	Rbp1
TC1500000090.mm.1	5.35	8.18	-7.09	0	0	Adamts12
TC1300001326.mm.1	5.72	8.55	-7.07	0	0	Emb
TC0500002755.mm.1	4.2	6.98	-6.87	0	0	Cxcl9
TC0600001369.mm.1	5.5	8.27	-6.84	0	0	Usp18
TC0400000092.mm.1	6.57	9.3	-6.62	0	0	Gem
TC0X00002211.mm.1	4.9	7.62	-6.6	0	0	Gpc3
TC0700001262.mm.1	6.7	9.38	-6.38	0	0	Rab38
TC1500001067.mm.1	9.2	11.85	-6.3	0	0	Nr4a1
TC1000001301.mm.1	9.83	12.46	-6.19	0	0	Phlda1
TC0100003754.mm.1	7.21	9.84	-6.18	0	0	Tgfb2
TC1100001223.mm.1	4.31	6.93	-6.17	0	0	Ccl8
TC1900000748.mm.1	7.85	10.48	-6.16	0	0	Add3
TC1500001450.mm.1	10.31	12.92	-6.12	0	0	Angpt1
TC1000000636.mm.1	6.86	9.46	-6.06	0	0	Egr2
TC0500002651.mm.1	12.34	14.93	-6.01	0	0	Igfbp7
TC0500001590.mm.1	8.8	11.39	-6	0	0	Hspb1
TC1200002103.mm.1	11.5	14.07	-5.95	0	0	Tgfb3
TC1600000346.mm.1	5.18	7.76	-5.95	0	0	Rtp4
TC0700000961.mm.1	4.47	7.03	-5.93	0	0	Ndn
TC0100000112.mm.1	6.8	9.36	-5.88	0	0	Pi15
TC0800002431.mm.1	11.88	14.44	-5.88	0	0	Bst2
TC0700002696.mm.1	6.07	8.62	-5.87	0	0	Zfp36
TC1700000644.mm.1	6.09	8.64	-5.84	0	0	Tnxb
TC1400002666.mm.1	10.76	13.3	-5.79	0	0	Spry2
TC0800001176.mm.1	4.57	7.09	-5.75	0	0	Cdh5
TC0500002895.mm.1	7.63	10.09	-5.51	0	0	Gbp10
TC0100003599.mm.1	9.07	11.53	-5.49	0	0	Ifi202b
TC1100003072.mm.1	6.97	9.41	-5.42	0	0	Kctd11
TC1600001395.mm.1	7.22	9.65	-5.4	0	0	Masp1
TC1600001604.mm.1	8.42	10.84	-5.36	0	0	Pla1a
TC0200000819.mm.1	6.88	9.29	-5.34	0	0	Tnfaip6
TC1800000301.mm.1	6.79	9.18	-5.25	0	0	Egr1
TC0300001249.mm.1	7.3	9.69	-5.23	0	0	Pde5a
TC1700002816.mm.1	5.6	7.98	-5.21	0	0	Cfb
TC1000002383.mm.1	8.65	11.02	-5.18	0	0	Gstt1
TC1200001685.mm.1	10.91	13.28	-5.18	0	0	Dnajb9
TC1200001742.mm.1	10.96	13.32	-5.14	0	0	Egln3
TC0100003240.mm.1	4.85	7.21	-5.12	0	0	Prg4
TC1900000756.mm.1	10.04	12.39	-5.12	0	0	Dusp5
TC0900000336.mm.1	7.25	9.6	-5.09	0	0	Cdon
TC0600000007.mm.1	7.81	10.15	-5.05	0	0	Gng11
TC0700001886.mm.1	7.07	9.38	-4.97	0	0	Bag3
TC1900000866.mm.1	9.44	11.73	-4.91	0	0	Grk5
TC1400001898.mm.1	10.96	13.25	-4.9	0	0	Ero1l
TSUnmapped00000029.mm.1	6.81	9.1	-4.9	0	0	Psd3
TC0800001407.mm.1	9.47	11.76	-4.87	0	0	Plcg2
TC1300002143.mm.1	5.47	7.74	-4.81	0	0	Ctla2a
TC0800002807.mm.1	5.72	7.93	-4.64	0	0	Rrad
TC0700001368.mm.1	4.06	6.27	-4.63	0	0	Lrrc32
TC0400002694.mm.1	9.68	11.84	-4.5	0	0	Klf4
TC0100003593.mm.1	7.38	9.54	-4.49	0	0	AI607873
TC1000001207.mm.1	12.1	14.24	-4.41	0	0	Dusp6
TC1500002318.mm.1	12.59	14.69	-4.28	0	0	Itga5
TC0X00000316.mm.1	10.31	12.4	-4.26	0	0	Il13ra1
TC0100002544.mm.1	15.51	17.59	-4.23	0	0	Fn1
TC0700003946.mm.1	5.37	7.45	-4.22	0	0	Trim30d
TC1600002094.mm.1	8.46	10.53	-4.19	0	0	Rcan1
TC1000002929.mm.1	5.27	7.32	-4.14	0	0	Lyz2
TC0100000372.mm.1	10.78	12.83	-4.12	0	0	Sdpr
TC0800001654.mm.1	9.19	11.22	-4.07	0	0	Efnb2
TC1200001397.mm.1	10.51	12.52	-4.04	0	0	Rhob
TC0700004665.mm.1	11.04	13.02	-3.96	0	0	Vkorc1
TC0300001447.mm.1	10.94	12.92	-3.95	0	0	Gbp2
TC0300002236.mm.1	7.2	9.18	-3.95	0	0	Tlr2
TC0600003602.mm.1	7.59	9.57	-3.94	0	0	Eif4e3
TC0500000675.mm.1	6.58	8.54	-3.91	0	0	Nipal1
TC0800002411.mm.1	8.05	10.01	-3.87	0	0	Slc5a5
TC0900000049.mm.1	4.75	6.67	-3.79	0	0	Mmp10
TC0900000662.mm.1	5.73	7.65	-3.78	0	0	Crabp1
TC1800001193.mm.1	8.44	10.35	-3.78	0	0	Hbegf
TC0900001481.mm.1	4.97	6.88	-3.74	0	0	Ltf
TC1100002195.mm.1	4.1	5.99	-3.73	0	0	Igfbp3
TC1300000028.mm.1	11.97	13.87	-3.73	0	0	Klf6
TC1000000877.mm.1	10.55	12.42	-3.67	0	0	Gadd45b
TC1100000638.mm.1	5	6.87	-3.65	0	0	Gpx3
TC1500000439.mm.1	8.28	10.15	-3.65	0	0	Trib1
TC0100003888.mm.1	11.28	13.14	-3.63	0	0	Ifi204
TC1800001334.mm.1	8.57	10.42	-3.58	0	0	Lox
TC1700001147.mm.1	6.73	8.57	-3.57	0	0	Lbh
TC1200001366.mm.1	7.54	9.38	-3.56	0	0	Fkbp1b
TC0400004171.mm.1	7.69	9.47	-3.44	0	0	Isg15
TC0100000292.mm.1	4.51	6.27	-3.4	0	0	Il1r2
TC0600000878.mm.1	4.14	5.89	-3.36	0	0	Reg1
TC1100001988.mm.1	5.74	7.49	-3.36	0	0	C1qtnf1
TC1300000258.mm.1	9.02	10.76	-3.34	0	0	Hist1h1c
TC0200003599.mm.1	6.06	7.8	-3.33	0	0	Cd302
TC0600000664.mm.1	8.02	9.75	-3.32	0	0	Aqp1
TC0700001630.mm.1	11.87	13.6	-3.31	0	0	Adm
TC1800000063.mm.1	11.2	12.92	-3.31	0	0	Colec12
TC0800001694.mm.1	12.33	14.05	-3.3	0	0	Irs2
TC1300000904.mm.1	10.29	12.01	-3.3	0	0	Erap1
TC1300002689.mm.1	10.36	12.08	-3.29	0	0	Gpx8
TC0900000035.mm.1	4.33	6.03	-3.25	0	0	Pdgfd
TC1000002418.mm.1	8.02	9.71	-3.22	0	0	Col18a1
TC1300000255.mm.1	11.9	13.58	-3.21	0	0	Hist1h2bc
TC0500002213.mm.1	4.98	6.66	-3.2	0	0	Spon2
TC0700002414.mm.1	10.63	12.31	-3.19	0	0	Sepw1
TC0500000922.mm.1	5.44	7.11	-3.18	0	0	Cxcl13
TC0300002056.mm.1	4.17	5.83	-3.16	0	0	Igsf10
TC0800000416.mm.1	10.15	11.8	-3.15	0	0	Dusp4
TC1300000113.mm.1	7.7	9.34	-3.13	0	0	Inhba
TSUnmapped00000048.mm.1	5.94	7.59	-3.12	0	0	Egr3
TC1500000207.mm.1	7.01	8.65	-3.1	0	0	Cmbl
TC0500003730.mm.1	9.07	10.7	-3.09	0	0	Gbp9
TC0200001770.mm.1	8.02	9.63	-3.06	0	0	Chac1
TC1200001335.mm.1	9.39	11	-3.06	0	0	Macc1
TC1500001729.mm.1	8.25	9.86	-3.05	0	0	Ly6c1
TC0700003978.mm.1	10.62	12.2	-3.01	0	0	Prkcdbp
TC0700000878.mm.1	5.55	7.13	-3	0	0	Saa2
TSUnmapped00000016.mm.1	8.55	10.14	-3	0	0	Ddit3
TC0500003181.mm.1	8.28	9.84	-2.95	0	0	Oas1a
TC0400000169.mm.1	4.87	6.43	-2.94	0	0	Ggh
TC1200001282.mm.1	10.07	11.62	-2.93	0	0	Crip1
TC1400002266.mm.1	7.68	9.23	-2.93	0	0	Ephx2
TC1800000378.mm.1	5.79	7.34	-2.92	0	0	Pcdhb21
TC0500001844.mm.1	5.43	6.97	-2.91	0	0	Alox5ap
TC1600001191.mm.1	12.28	13.81	-2.89	0	0	Emp2
TSUnmapped00000046.mm.1	5.58	7.11	-2.89	0	0	Egr3
TC0100003627.mm.1	12.61	14.13	-2.87	0	0	Akt3
TC1400002017.mm.1	8.67	10.19	-2.87	0	0	Ndrg2
TC0900003179.mm.1	13.89	15.4	-2.86	0	0	Rps27rt
TC1200001768.mm.1	10.56	12.07	-2.85	0	0	Nfkbia
TC1700001027.mm.1	6.92	8.42	-2.84	0	0	Tnfsf9
TC0800001737.mm.1	4.81	6.31	-2.83	0	0	Gas6
TC0700003797.mm.1	9.51	10.99	-2.79	0	0	Serpinh1
TC1000001897.mm.1	4.82	6.3	-2.79	0	0	Arg1
TC0600001424.mm.1	10.85	12.32	-2.78	0	0	C1rb
TC1900001419.mm.1	10.78	12.25	-2.78	0	0	Lipa
TC1900000226.mm.1	5.77	7.23	-2.77	0	0	Ms4a4d
TC0500000043.mm.1	5.47	6.93	-2.76	0	0	Steap4
TC0700004513.mm.1	13.69	15.11	-2.68	0	0	Ifitm2
TC0800000403.mm.1	7.99	9.41	-2.68	0	0	Tmem66
TC1900001464.mm.1	5.44	6.86	-2.68	0	0	Rbp4
TC0700001264.mm.1	6.42	7.83	-2.67	0	0	Fzd4
TC1600001459.mm.1	4.45	5.86	-2.67	0	0	Lrrc15
TC0100001765.mm.1	7.85	9.26	-2.66	0	0	Dusp10
TC0600002705.mm.1	5.45	6.86	-2.66	0	0	Vmn1r43
TC1400000176.mm.1	9.44	10.85	-2.66	0	0	Plau
TC0100003300.mm.1	5.83	7.24	-2.65	0	0	Ier5
TC0200001234.mm.1	4.69	6.09	-2.65	0	0	Aplnr
TC0900002321.mm.1	6.06	7.46	-2.64	0	0	Cib2
TC1100002103.mm.1	5.33	6.73	-2.64	0	0	Tcn2
TC0300000902.mm.1	4.63	6.02	-2.63	0	0	Ctsk
TC0900001434.mm.1	6.29	7.67	-2.61	0	0	Plxnb1
TC1900000082.mm.1	9.63	11.01	-2.61	0	0	Ltbp3
TC1300002715.mm.1	6.65	8.02	-2.6	0	0	Itga2
TSUnmapped00000005.mm.1	8.05	9.43	-2.6	0	0	Amot
TC0600001422.mm.1	10.55	11.93	-2.59	0	0	C1ra
TC1200000846.mm.1	9.06	10.43	-2.59	0	0	Ift43
TC0900000212.mm.1	5.68	7.04	-2.58	0	0	Cnn1
TC1100002374.mm.1	10.21	11.58	-2.58	0	0	Rel
TC0200004919.mm.1	6.76	8.11	-2.56	0	0	Foxs1
TC1500000086.mm.1	4.58	5.93	-2.56	0	0	C1qtnf3
TC0800002905.mm.1	5.98	7.33	-2.55	0	0	Hp
TC1400002162.mm.1	6.48	7.83	-2.55	0	0	Phf11b
TC1100003762.mm.1	5.32	6.67	-2.54	0	0	Krt16
TC1300000476.mm.1	9.83	11.18	-2.54	0	0	Hivep1
TC0900000660.mm.1	7.32	8.66	-2.53	0	0	Dnaja4
TC0300002297.mm.1	12.32	13.66	-2.52	0	0	Apoa1bp
TC0800001870.mm.1	9.6	10.93	-2.52	0	0	Smim19
TC0800002842.mm.1	10.46	11.8	-2.52	0	0	Psmb10
TC0500003731.mm.1	10.51	11.84	-2.51	0	0	Gbp4
TC0600003449.mm.1	5.88	7.2	-2.5	0	0	Pthlh
TC0900001128.mm.1	8.01	9.33	-2.5	0	0	Nt5e
TC0300001124.mm.1	8.18	9.5	-2.49	0	0	Gstm5
TC1700002183.mm.1	7.24	8.55	-2.49	0	0	Klc4
TC1000001596.mm.1	8.18	9.49	-2.48	0	0	Stat2
TC0X00002320.mm.1	4.68	5.99	-2.47	0	0	Cdr1
TC1900000890.mm.1	7.89	9.19	-2.46	0	0	Aldh3b1
TC0500003729.mm.1	7.19	8.47	-2.44	0	0	Gbp8
TC1000000753.mm.1	10.08	11.36	-2.43	0	0	Pofut2
TC0100003350.mm.1	4.54	5.82	-2.42	0	0	Tnn
TC0900000358.mm.1	8.42	9.69	-2.42	0	0	Tmem218
TC0800001511.mm.1	5.35	6.61	-2.41	0	0	Dpep1
TC0300001338.mm.1	8.4	9.66	-2.4	0	0	Papss1
TC1200002242.mm.1	4.7	5.97	-2.4	0	0	Fbln5
TC1400000322.mm.1	12.25	13.51	-2.4	0	0	Nt5dc2
TC1500001300.mm.1	5.97	7.23	-2.4	0	0	Fam105a
TC1000001084.mm.1	12.09	13.34	-2.39	0	0	Arl1
TC1600000324.mm.1	6.6	7.86	-2.39	0	0	Fetub
TC1300002481.mm.1	9.07	10.32	-2.38	0	0	Hexb
TC1400000316.mm.1	5.58	6.83	-2.38	0	0	Mustn1
TC0100001692.mm.1	7.07	8.32	-2.37	0	0	Kif26b
TC0500000260.mm.1	11	12.24	-2.37	0	0	Insig1
TC0700003625.mm.1	8.56	9.81	-2.37	0	0	Bnc1
TC1000003120.mm.1	9.9	11.14	-2.37	0	0	Nab2
TC1100001220.mm.1	5.31	6.55	-2.37	0	0	Ccl7
TC1500001528.mm.1	6.05	7.29	-2.36	0	0	Tnfrsf11b
TC0X00001892.mm.1	4.97	6.21	-2.35	0	0	Maob
TC1600000225.mm.1	7.87	9.1	-2.35	0	0	Scarf2
TC0700000652.mm.1	7.14	8.37	-2.34	0	0	Cebpa
TC0100001491.mm.1	8.76	9.99	-2.33	0	0	Kifap3
TC0100003301.mm.1	8.46	9.68	-2.33	0	0	Mr1
TC0200004227.mm.1	14.02	15.24	-2.33	0	0	Cat
TC0600001530.mm.1	7.36	8.58	-2.33	0	0	Clec2d
TC0500001021.mm.1	4.97	6.19	-2.32	0	0	Dmp1
TC1500002339.mm.1	3.59	4.8	-2.32	0	0	Hoxc10
TC0800002056.mm.1	5.76	6.97	-2.31	0	0	Cldn23
TC0800002144.mm.1	6.21	7.41	-2.31	0	0	Klkb1
TC1400000745.mm.1	12.71	13.92	-2.31	0	0	Mmp14
TC1900000246.mm.1	5.58	6.79	-2.31	0	0	Mpeg1
TC1300000633.mm.1	14.03	15.23	-2.3	0	0	Higd2a
TC1900000504.mm.1	6.65	7.85	-2.3	0	0	Ifit1
TC0100000375.mm.1	9.07	10.27	-2.29	0	0	Stat1
TC1400002392.mm.1	15.62	16.81	-2.29	0	0	Itm2b
TC1700002204.mm.1	5.83	7.02	-2.29	0	0	Guca1a
TC0500002182.mm.1	6.68	7.86	-2.27	0	0	Ift172
TC0300001616.mm.1	5.55	6.72	-2.26	0	0	Hey1
TC0600000663.mm.1	6.85	8.02	-2.26	0	0	Fam188b
TC1900000373.mm.1	7.27	8.44	-2.25	0	0	Klf9
TC0500001732.mm.1	12.58	13.75	-2.24	0	0	Kdelr2
TSUnmapped00000043.mm.1	4.39	5.56	-2.24	0	0	Rora
TC0600002169.mm.1	6.33	7.48	-2.23	0	0	Epha1
TC0700000050.mm.1	6.58	7.74	-2.23	0	0	Ssc5d
TC1000002729.mm.1	13.32	14.48	-2.23	0	0	Nudt4
TC1100001651.mm.1	5.15	6.31	-2.23	0	0	Aoc3
TC0900002212.mm.1	4.67	5.83	-2.22	0	0	Tagln
TC1000003148.mm.1	10.69	11.84	-2.22	0	0	Esyt1
TC1400002067.mm.1	4.59	5.74	-2.22	0	0	Slc7a8
TC1800000714.mm.1	8.14	9.29	-2.21	0	0	Ldlrad4
TC0300001232.mm.1	13.2	14.34	-2.2	0	0	Cnn3
TC0300001850.mm.1	14.24	15.39	-2.2	0	0	Anxa5
TC0400003707.mm.1	7.46	8.6	-2.2	0	0	Sfn
TC0200001586.mm.1	12.24	13.37	-2.19	0	0	Immp1l
TC0700002171.mm.1	7.5	8.62	-2.18	0	0	Il11
TC1000000402.mm.1	7.59	8.71	-2.18	0	0	Cd24a
TC1500001849.mm.1	5.35	6.46	-2.17	0	0	Lgals2
TC0100003102.mm.1	6.83	7.94	-2.16	0	0	Btg2
TC0600002269.mm.1	9.69	10.8	-2.16	0	0	Skap2
TC0900000184.mm.1	5.06	6.17	-2.16	0	0	Icam1
TC0200001843.mm.1	11.85	12.95	-2.15	0	0	Sord
TC0300000903.mm.1	5.23	6.34	-2.15	0	0	Ctss
TC0500000283.mm.1	5.14	6.24	-2.15	0	0	Il6
TC0600000420.mm.1	4.33	5.43	-2.15	0	0	Trbv3
TC0600001793.mm.1	4.62	5.72	-2.15	0	0	Tfpi2
TC0600003337.mm.1	7.15	8.26	-2.15	0	0	Arhgdib
TC0900003244.mm.1	4.68	5.78	-2.15	0	0	Scn5a
TC0900003251.mm.1	5.33	6.43	-2.15	0	0	Xirp1
TC1600000397.mm.1	6.16	7.27	-2.15	0	0	Fam43a
TC1700001408.mm.1	12.58	13.68	-2.15	0	0	Rnaset2a
TC1700002629.mm.1	10.81	11.91	-2.15	0	0	Cox7a2l
TC0800001210.mm.1	6.36	7.46	-2.14	0	0	Nol3
TC0900001290.mm.1	14.36	15.46	-2.14	0	0	Anapc13
TC0100003041.mm.1	4.24	5.33	-2.13	0	0	C4bp
TC0300000640.mm.1	4.37	5.47	-2.13	0	0	Fgg
TC1000002930.mm.1	4.64	5.73	-2.13	0	0	Lyz1
TC1700000761.mm.1	4.83	5.92	-2.13	0	0	Ubd
TC0100003805.mm.1	7.68	8.77	-2.12	0	0	Nenf
TC1300002201.mm.1	10.2	11.28	-2.12	0	0	Aaed1
TC1700002454.mm.1	7.93	9.01	-2.12	0	0	Arhgap28
TC0300000809.mm.1	9.44	10.51	-2.11	0	0	S100a6
TC0300002334.mm.1	12.79	13.87	-2.11	0	0	Fdps
TC0700001526.mm.1	4.4	5.48	-2.1	0	0	Olfr654
TC1000001962.mm.1	7.94	9.01	-2.1	0	0	Rnf217
TC1400000363.mm.1	3.78	4.85	-2.1	0	0	Gdf10
TC1900001219.mm.1	4.86	5.94	-2.1	0	0	Pcsk5
TC0100001720.mm.1	9.99	11.06	-2.09	0	0	Sde2
TC1000001919.mm.1	4.59	5.66	-2.09	0	0	Lama2
TC1200000798.mm.1	8.08	9.14	-2.09	0	0	Acot1
TC1800000564.mm.1	7.67	8.73	-2.09	0	0	Gramd3
TC0900000834.mm.1	4.82	5.88	-2.08	0	0	Cilp
TC1000000572.mm.1	13.53	14.58	-2.08	0	0	Sar1a
TC1000001761.mm.1	5.51	6.57	-2.08	0	0	Stx11
TC0200004512.mm.1	11.68	12.74	-2.07	0	0	Slc30a4
TC0500001629.mm.1	4.9	5.95	-2.07	0	0	Tfr2
TC0600000459.mm.1	10.47	11.51	-2.07	0	0	Zyx
TC0X00002845.mm.1	4.99	6.04	-2.07	0	0	Itm2a
TC1000000869.mm.1	5.48	6.53	-2.06	0	0	Izumo4
TC1500001919.mm.1	10.94	11.98	-2.06	0	0	Slc25a17
TC0100000295.mm.1	8.88	9.92	-2.05	0	0	Il1r1
TC0400000659.mm.1	7.53	8.57	-2.05	0	0	Hsdl2
TC0700004179.mm.1	7.89	8.93	-2.05	0	0	Gprc5b
TC0900000031.mm.1	12.78	13.81	-2.05	0	0	Casp1
TC0900003331.mm.1	5.86	6.9	-2.05	0	0	Bcl2a1b
TC1400001331.mm.1	9.59	10.62	-2.04	0	0	Clybl
TC1000001138.mm.1	8.1	9.12	-2.03	0	0	Ntn4
TC1000002224.mm.1	6.46	7.48	-2.03	0	0	Ddit4
TC1100002170.mm.1	10.97	12	-2.03	0	0	H2afv
TC0800002429.mm.1	3.83	4.84	-2.02	0	0	Plvap
TC1500001815.mm.1	7.31	8.32	-2.02	0	0	Apol10b
TC1700000539.mm.1	11.03	12.04	-2.02	0	0	Ndufv3
TC0700000991.mm.1	11.4	12.4	-2.01	0	0	Chsy1
TC1200001662.mm.1	4.54	5.55	-2.01	0	0	Lsmem1
TC1500001833.mm.1	5.43	6.44	-2.01	0	0	Il2rb
TC0500003415.mm.1	6.57	5.57	2.01	0	0	Orai2
TC0700002172.mm.1	8.91	7.9	2.01	0	0	Tmem238
TC0700004052.mm.1	6.17	5.17	2.01	0	0	Olfr488
TC0900002720.mm.1	7.95	6.94	2.01	0	0	Dppa5a
TC1900001544.mm.1	9.38	8.37	2.01	0	0	Slc25a28
TC0200001125.mm.1	9.76	8.74	2.02	0	0	Rbm45
TC0300002306.mm.1	8.02	7.01	2.02	0	0	Tmem79
TC0800000629.mm.1	12.8	11.79	2.02	0	0	Hmgb2
TC1100001317.mm.1	7.1	6.08	2.02	0	0	Tubd1
TC1900000265.mm.1	5.15	4.14	2.02	0	0	Olfr1454
TC0200001309.mm.1	5.37	4.35	2.03	0	0	Olfr1151
TC0400000003.mm.1	6.1	5.08	2.03	0	0	Vmn1r2
TC0500001437.mm.1	10.79	9.76	2.03	0	0	Arl6ip4
TC0500002085.mm.1	13.14	12.12	2.03	0	0	Abcf2
TC1000002003.mm.1	12.47	11.45	2.03	0	0	Amd2
TC1700002344.mm.1	10.55	9.53	2.03	0	0	Khsrp
TC1900001603.mm.1	14.75	13.72	2.03	0	0	Actr1a
TC0300002916.mm.1	13.51	12.48	2.04	0	0	Ap1ar
TC0500003497.mm.1	10.31	9.28	2.04	0	0	Ints1
TC0700003024.mm.1	8.7	7.68	2.04	0	0	Grwd1
TC0700004027.mm.1	4.58	3.55	2.04	0	0	Olfr6
TC0900000395.mm.1	5.81	4.78	2.04	0	0	Olfr898
TC1100003340.mm.1	9.35	8.33	2.04	0	0	Tefm
TC1400001000.mm.1	14.24	13.21	2.04	0	0	Reep4
TC1500002206.mm.1	10	8.97	2.04	0	0	Mcrs1
TC1600001320.mm.1	10.58	9.55	2.04	0	0	Cdc45
TC1800000291.mm.1	12.57	11.54	2.04	0	0	Kif20a
TC0600003548.mm.1	5.34	4.3	2.05	0	0	Igkv4-90
TC1300002036.mm.1	13.04	12.01	2.05	0	0	Nop16
TC1900000051.mm.1	7.02	5.98	2.05	0	0	Slc29a2
TC0900000746.mm.1	9.25	8.2	2.06	0	0	Adpgk
TC0900001442.mm.1	9.3	8.26	2.06	0	0	Cdc25a
TC1600001254.mm.1	12.86	11.82	2.06	0	0	Mcm4
TC0100001836.mm.1	8.14	7.09	2.07	0	0	Nsl1
TC0400001107.mm.1	15.28	14.23	2.07	0	0	Dhcr24
TC0700000007.mm.1	7.78	6.73	2.07	0	0	Cacng7
TC0700001536.mm.1	4.98	3.93	2.07	0	0	Olfr665
TC0800002569.mm.1	10.08	9.02	2.07	0	0	Dcaf15
TC0900000492.mm.1	9.65	8.6	2.07	0	0	Pvrl1
TC0900000711.mm.1	7.99	6.94	2.07	0	0	Ulk3
TC0900001578.mm.1	7.77	6.72	2.07	0	0	Xylb
TC1400002345.mm.1	7.5	6.45	2.07	0	0	Fam160b2
TC1600000262.mm.1	6.92	5.88	2.07	0	0	Olfr166
TC1600001301.mm.1	8.79	7.74	2.07	0	0	Dgcr14
TC1300000200.mm.1	5.36	4.31	2.08	0	0	Vmn1r196
TC0600000485.mm.1	5.07	4	2.09	0	0	Olfr434
TC0600003560.mm.1	7	5.94	2.09	0	0	Igkv4-70
TC0600003563.mm.1	6.06	5	2.09	0	0	Igkv4-63
TC0X00000689.mm.1	9.08	8.02	2.09	0	0	Dusp9
TC0200004335.mm.1	5.78	4.71	2.1	0	0	Olfr1307
TC0300002957.mm.1	7.61	6.54	2.1	0	0	Cyp2u1
TC0600003531.mm.1	6.5	5.42	2.1	0	0	Igkv3-1
TC1100003799.mm.1	10.13	9.06	2.1	0	0	Coa3
TC0300001364.mm.1	10.24	9.16	2.11	0	0	Cenpe
TC0600002728.mm.1	9.32	8.24	2.11	0	0	Chchd4
TC1000001639.mm.1	5.58	4.5	2.11	0	0	Olfr782
TC1100003156.mm.1	8.74	7.66	2.11	0	0	Gsg2
TC1300001646.mm.1	9.17	8.09	2.11	0	0	Hist1h3a
TC0500000580.mm.1	8.77	7.68	2.12	0	0	G6pd2
TC0600002280.mm.1	8.93	7.85	2.12	0	0	Hoxa6
TC0700000153.mm.1	6.1	5.01	2.12	0	0	Zfp324
TC1000003117.mm.1	14.15	13.07	2.12	0	0	Shmt2
TC1300001574.mm.1	6.3	5.22	2.12	0	0	Hist1h2ah
TC1700000402.mm.1	7.71	6.63	2.12	0	0	Tmem8
TC0200001300.mm.1	7.19	6.1	2.13	0	0	Olfr1140
TC0500001152.mm.1	7.78	6.69	2.13	0	0	Chek2
TC0500003507.mm.1	8.2	7.1	2.13	0	0	Snx8
TC1200001785.mm.1	11.22	10.12	2.13	0	0	Mbip
TC1600001799.mm.1	4.78	3.69	2.13	0	0	Olfr204
TC0600003559.mm.1	5.8	4.7	2.14	0	0	Igkv4-71
TC0900000445.mm.1	6.17	5.07	2.14	0	0	Olfr981
TC1700001395.mm.1	10.32	9.22	2.14	0	0	Tagap1
TC1000000893.mm.1	8.91	7.81	2.15	0	0	Cactin
TC1300000244.mm.1	11.73	10.63	2.15	0	0	Hist1h4h
TC1700001637.mm.1	9.98	8.87	2.15	0	0	Gfer
TC1700001646.mm.1	11.18	10.08	2.15	0	0	Nubp2
TC0700004473.mm.1	6.56	5.45	2.16	0	0	Mapk1ip1
TC1300000247.mm.1	8.09	6.98	2.16	0	0	Hist1h3f
TC1500001760.mm.1	9.39	8.28	2.16	0	0	Scrib
TC0100003697.mm.1	9.06	7.94	2.17	0	0	Lbr
TC0600003562.mm.1	4.78	3.66	2.17	0	0	Igkv4-68
TC0900000819.mm.1	12.77	11.65	2.17	0	0	Tipin
TC1600000485.mm.1	6.98	5.86	2.17	0	0	Ccdc14
TC0700002532.mm.1	6.65	5.52	2.18	0	0	Vmn1r119
TC0900000590.mm.1	10.31	9.18	2.18	0	0	Zw10
TC0700002426.mm.1	11.61	10.48	2.19	0	0	Sae1
TC1500001973.mm.1	13.29	12.16	2.19	0	0	Pacsin2
TC0200001748.mm.1	12.18	11.04	2.2	0	0	Knstrn
TC0300000709.mm.1	10.89	9.76	2.2	0	0	Isg20l2
TC1000002650.mm.1	10.57	9.44	2.2	0	0	Utp20
TC1100002255.mm.1	8.83	7.69	2.2	0	0	Etaa1
TC1500001789.mm.1	7.04	5.9	2.2	0	0	Recql4
TC1900000995.mm.1	12.42	11.29	2.2	0	0	Capn1
TC1900001189.mm.1	5.74	4.61	2.2	0	0	Olfr1500
TC0700000391.mm.1	7.98	6.83	2.21	0	0	Lypd3
TC1200002396.mm.1	9.79	8.64	2.21	0	0	Cinp
TC0100001114.mm.1	8.98	7.82	2.22	0	0	Mgat5
TC0200003915.mm.1	5.34	4.19	2.22	0	0	Olfr1040
TC1800000655.mm.1	9.27	8.12	2.22	0	0	Wdr7
TC0800002390.mm.1	10.54	9.39	2.23	0	0	Upf1
TC1100000686.mm.1	8.42	7.27	2.23	0	0	Zfp692
TC1100000715.mm.1	8.09	6.94	2.23	0	0	Trim11
TC1400001045.mm.1	8.4	7.24	2.23	0	0	Htr2a
TC1900001514.mm.1	14.16	13	2.23	0	0	Exosc1
TC0200001296.mm.1	5.61	4.44	2.25	0	0	Olfr153
TC0600003272.mm.1	6.05	4.88	2.25	0	0	Tas2r107
TC0700002167.mm.1	10.53	9.36	2.25	0	0	Hspbp1
TC0900001851.mm.1	12.01	10.85	2.25	0	0	Dnmt1
TC1100000164.mm.1	7.14	5.97	2.26	0	0	Fbxo48
TC1400002059.mm.1	12.3	11.12	2.26	0	0	Ajuba
TC0700002528.mm.1	6.02	4.83	2.27	0	0	Vmn1r114
TC0800001142.mm.1	8.93	7.75	2.27	0	0	Gins3
TC0900000505.mm.1	13.28	12.09	2.27	0	0	H2afx
TC0900001784.mm.1	9.52	8.34	2.27	0	0	Med17
TC0300000714.mm.1	8.93	7.74	2.28	0	0	Iqgap3
TC0700002461.mm.1	7.12	5.93	2.28	0	0	Psg17
TC0800000108.mm.1	6.33	5.14	2.28	0	0	Spaca7
TC0900002003.mm.1	9.8	8.61	2.28	0	0	St3gal4
TC1500001022.mm.1	11.1	9.91	2.28	0	0	Smarcd1
TC1500002189.mm.1	8.34	7.15	2.28	0	0	Wnt10b
TC0600000802.mm.1	5.2	4	2.29	0	0	Igkv13-87
TC0700002166.mm.1	11.72	10.53	2.29	0	0	Ppp6r1
TC0700002540.mm.1	6.03	4.83	2.29	0	0	Vmn1r129
TC1100002102.mm.1	10.63	9.43	2.29	0	0	Slc35e4
TC1700000246.mm.1	5.7	4.51	2.29	0	0	Vmn1r224
TC7_GL456219_random00000001.mm.1	5.73	4.53	2.29	0	0	Vmn1r186
TC0600003571.mm.1	4.93	3.73	2.3	0	0	Igkv4-55
TC1000003177.mm.1	5.21	4.01	2.3	0	0	Olfr771
TC1300002506.mm.1	8.72	7.52	2.3	0	0	Tmem171
TC1900000814.mm.1	8.12	6.92	2.3	0	0	Trub1
TC0600000685.mm.1	5.91	4.71	2.31	0	0	Vmn1r10
TC1200001916.mm.1	8.76	7.55	2.31	0	0	Trmt5
TC1600001800.mm.1	5.25	4.04	2.31	0	0	Olfr205
TC1900000279.mm.1	5.85	4.65	2.31	0	0	Olfr1489
TC0300000929.mm.1	7.69	6.47	2.32	0	0	Hist2h2ab
TC0900001038.mm.1	10.93	9.72	2.32	0	0	Gclc
TC1500001978.mm.1	9.18	7.96	2.32	0	0	Mcat
TC1700000997.mm.1	10.63	9.42	2.32	0	0	Chaf1a
TC0600003564.mm.1	5.67	4.45	2.33	0	0	Igkv4-62
TC0600003572.mm.1	5.76	4.54	2.33	0	0	Igkv4-54
TC0800001524.mm.1	8.85	7.63	2.33	0	0	Def8
TC1000002944.mm.1	10.06	8.84	2.33	0	0	Nup107
TC1100001400.mm.1	10.76	9.54	2.33	0	0	Cox11
TC0700002534.mm.1	6.35	5.12	2.34	0	0	Vmn1r120
TC1000002264.mm.1	13.66	12.44	2.34	0	0	Ddx21
TC1300000173.mm.1	9.78	8.55	2.34	0	0	Hist1h2ai
TC1000002050.mm.1	11.7	10.46	2.36	0	0	Fig4
TC1300000192.mm.1	8.77	7.53	2.36	0	0	Hist1h2bj
TC1300001562.mm.1	17.14	15.9	2.36	0	0	Hist1h2an
TC1900000054.mm.1	9.63	8.39	2.36	0	0	Rin1
TC1900001154.mm.1	5.05	3.81	2.37	0	0	Olfr1427
TC0700000057.mm.1	12.38	11.12	2.39	0	0	U2af2
TC1200002646.mm.1	5.47	4.21	2.39	0	0	Igh-VJ558
TC1700002208.mm.1	10.95	9.69	2.39	0	0	Bysl
TC0500001695.mm.1	7.57	6.3	2.4	0	0	Lfng
TC0600003196.mm.1	9.15	7.89	2.4	0	0	Tead4
TC0700000082.mm.1	8.9	7.64	2.4	0	0	Olfr1346
TC1200001021.mm.1	8.93	7.67	2.4	0	0	Ubr7
TC1700001017.mm.1	8.44	7.18	2.4	0	0	Dus3l
TC1900000260.mm.1	5.92	4.66	2.4	0	0	Olfr1449
TC1900000529.mm.1	13	11.74	2.4	0	0	Kif11
TC1200000500.mm.1	10.66	9.39	2.41	0	0	Pnn
TC1900000276.mm.1	5.66	4.39	2.41	0	0	Olfr1480
TC1100000582.mm.1	13.76	12.48	2.42	0	0	Cdkn2aipnl
TC1200000819.mm.1	9.67	8.4	2.42	0	0	Isca2
TC0200003362.mm.1	12.31	11.04	2.43	0	0	Stom
TC0600003136.mm.1	11.49	10.2	2.43	0	0	Ncapd2
TC0600003561.mm.1	5.18	3.9	2.43	0	0	Igkv4-69
TC1200001269.mm.1	11.7	10.42	2.43	0	0	Cep170b
TC1300002499.mm.1	10.24	8.96	2.43	0	0	Utp15
TC0600003555.mm.1	6.33	5.04	2.44	0	0	Igkv4-79
TC0300000934.mm.1	6.27	4.98	2.45	0	0	Hist2h3b
TC0700002530.mm.1	6.55	5.26	2.45	0	0	Vmn1r117
TC1000000934.mm.1	9.6	8.3	2.45	0	0	Eid3
TC1000001694.mm.1	9.52	8.23	2.45	0	0	Cnksr3
TC1700001546.mm.1	5.75	4.45	2.45	0	0	Vmn1r232
TSUnmapped00000024.mm.1	9.3	8.01	2.45	0	0	Rbm14-rbm4
TC0500000091.mm.1	7.51	6.21	2.46	0	0	Speer3
TC1000000810.mm.1	9.34	8.05	2.46	0	0	Cdc34
TC0600002605.mm.1	11.66	10.36	2.47	0	0	Spr
TC0700001246.mm.1	4.98	3.68	2.47	0	0	Olfr292
TC1200000562.mm.1	9.76	8.46	2.47	0	0	Lrr1
TC1500000542.mm.1	5.87	4.56	2.47	0	0	Psca
TSUnmapped00000025.mm.1	9.14	7.83	2.47	0	0	Rbm14-rbm4
TC1000003158.mm.1	9.35	8.04	2.48	0	0	Suox
TC1500002183.mm.1	8.9	7.58	2.48	0	0	Rnd1
TC0100002214.mm.1	8.54	7.22	2.49	0	0	Rev1
TC0600003558.mm.1	7.16	5.84	2.49	0	0	Igkv4-72
TC0600003566.mm.1	5.77	4.46	2.49	0	0	Igkv4-59
TC0900000141.mm.1	5.27	3.95	2.49	0	0	Olfr832
TC0500000110.mm.1	6.82	5.5	2.5	0	0	Speer4d
TC1000001636.mm.1	6.27	4.95	2.5	0	0	Olfr804
TC1100001579.mm.1	7.33	6.01	2.5	0	0	Csf3
TC1300001635.mm.1	10.14	8.82	2.5	0	0	Hist1h2bf
TC1000000830.mm.1	9.93	8.6	2.51	0	0	Wdr18
TC0100000399.mm.1	7.84	6.5	2.52	0	0	Mars2
TC0900002007.mm.1	10.72	9.38	2.52	0	0	Dcps
TC0700000349.mm.1	5.65	4.32	2.53	0	0	Vmn1r130
TC0900002271.mm.1	10.67	9.33	2.53	0	0	Sdhd
TC1000002443.mm.1	8.76	7.42	2.53	0	0	Pwp2
TC1800000249.mm.1	9.28	7.95	2.53	0	0	Lims2
TC0700000131.mm.1	6.36	5.01	2.54	0	0	Vmn1r79
TC0700001878.mm.1	8.24	6.89	2.54	0	0	Armc5
TC0700004310.mm.1	11.08	9.74	2.54	0	0	Kif22
TC1500001927.mm.1	10.9	9.56	2.54	0	0	Rangap1
TC0900001252.mm.1	8.87	7.52	2.55	0	0	Dbr1
TC0X00003384.mm.1	7.39	6.04	2.55	0	0	Ssxb9
TC1300000245.mm.1	16.57	15.21	2.56	0	0	Hist1h2af
TC0100001271.mm.1	8.26	6.89	2.57	0	0	Kif14
TC0500003274.mm.1	10.36	9	2.57	0	0	Dhx37
TC1300001530.mm.1	5.84	4.48	2.57	0	0	Olfr1370
TC0100001170.mm.1	8.28	6.91	2.58	0	0	Fam72a
TC0800000011.mm.1	9.69	8.32	2.58	0	0	Pnpla6
TC1600002020.mm.1	5.23	3.86	2.58	0	0	Krtap19-5
TC1200000140.mm.1	11.2	9.83	2.59	0	0	Nol10
TC1600001802.mm.1	5.07	3.7	2.59	0	0	Olfr207
TC1700002186.mm.1	13.79	12.42	2.59	0	0	Ppp2r5d
TC0500001980.mm.1	7.07	5.69	2.6	0	0	Speer4c
TC0800002945.mm.1	11.56	10.19	2.6	0	0	Rfwd3
TC1600001638.mm.1	6.91	5.54	2.6	0	0	Zdhhc23
TC0300001198.mm.1	11.25	9.87	2.61	0	0	Frrs1
TC0M00000011.mm.1	13.96	12.57	2.61	0	0	ND3
TC0X00002052.mm.1	8.61	7.23	2.61	0	0	Nkrf
TC1600000763.mm.1	10.18	8.79	2.61	0	0	Cpox
TC1700000705.mm.1	11.83	10.45	2.61	0	0	Mdc1
TC1700001173.mm.1	7.45	6.07	2.61	0	0	Rasgrp3
TC1900000908.mm.1	12.39	11.01	2.61	0	0	Rad9a
TC0200004839.mm.1	7.64	6.25	2.62	0	0	Zfp345
TC0700004040.mm.1	5.84	4.46	2.62	0	0	Olfr469
TC1000002043.mm.1	13.44	12.05	2.62	0	0	Amd2
TC1300002553.mm.1	12.18	10.79	2.62	0	0	Pik3r1
TC1600002045.mm.1	10.9	9.51	2.62	0	0	Scaf4
TC0700002055.mm.1	11.05	9.65	2.63	0	0	Cd151
TSUnmapped00000042.mm.1	9.92	8.52	2.63	0	0	E2f3
TC1700001335.mm.1	8.53	7.12	2.65	0	0	Nanp
TSUnmapped00000022.mm.1	7.83	6.43	2.65	0	0	Rbm4
TC0500003240.mm.1	12.18	10.77	2.66	0	0	Zcchc8
TC0800002960.mm.1	8.15	6.74	2.66	0	0	Adat1
TC1300002235.mm.1	8.06	6.65	2.66	0	0	Zfp640
TC0100003361.mm.1	6.15	4.73	2.67	0	0	Gpr52
TC0200004057.mm.1	6.29	4.88	2.67	0	0	Olfr1238
TC0300002310.mm.1	12.17	10.75	2.67	0	0	Pmf1
TC0600001561.mm.1	5.55	4.13	2.67	0	0	Tas2r124
TC1200001544.mm.1	9.33	7.91	2.68	0	0	Id2
TC1400000791.mm.1	9.59	8.17	2.68	0	0	Nop9
TC0600003557.mm.1	6.67	5.24	2.69	0	0	Igkv4-74
TC0800000941.mm.1	11.89	10.46	2.69	0	0	Samd1
TC1900001521.mm.1	10.04	8.61	2.69	0	0	Avpi1
TC0300002311.mm.1	9.53	8.1	2.7	0	0	Slc25a44
TC0400003672.mm.1	7.54	6.11	2.7	0	0	Med18
TC1200001861.mm.1	9.89	8.46	2.7	0	0	Pole2
TC1700001677.mm.1	7.25	5.81	2.71	0	0	Fam195a
TC1200002657.mm.1	5.42	3.98	2.72	0	0	Ighv1-77
TC0200001299.mm.1	6.15	4.69	2.74	0	0	Olfr1131
TC0200002298.mm.1	8.88	7.42	2.74	0	0	Id1
TC0700004624.mm.1	14.38	12.92	2.75	0	0	Plk1
TC0900003112.mm.1	8.25	6.79	2.75	0	0	Klhl18
TC1400001533.mm.1	10.8	9.34	2.75	0	0	Dnajc9
TC0500002985.mm.1	9.1	7.63	2.77	0	0	Pgam5
TC0700004321.mm.1	8.64	7.16	2.78	0	0	Sephs2
TC0700002535.mm.1	5.75	4.27	2.79	0	0	Vmn1r121
TC1100001886.mm.1	10	8.51	2.8	0	0	Slc9a3r1
TC1300000259.mm.1	8.71	7.22	2.82	0	0	Hist1h2bb
TC1500002186.mm.1	13.3	11.79	2.84	0	0	Fkbp11
TC1900000683.mm.1	13.87	12.36	2.84	0	0	Nolc1
TC1300000177.mm.1	17.19	15.68	2.85	0	0	Hist1h2bn
TC0300002391.mm.1	6.54	5.02	2.87	0	0	Sprr1b
TC0300002541.mm.1	7.69	6.17	2.87	0	0	Chd1l
TC0700000345.mm.1	6.3	4.78	2.87	0	0	Vmn1r160
TC0500003236.mm.1	12.76	11.24	2.88	0	0	Vps33a
TC0900002537.mm.1	8.85	7.33	2.88	0	0	Lactb
TC1200000502.mm.1	10.13	8.61	2.88	0	0	Mia2
TC1300001555.mm.1	17.07	15.54	2.88	0	0	Hist1h2bl
TC1300002064.mm.1	8.3	6.77	2.88	0	0	Fam193b
TC0300000811.mm.1	7.96	6.43	2.89	0	0	S100a8
TC0300000092.mm.1	9.91	8.37	2.9	0	0	Car13
TC0300002504.mm.1	13.91	12.37	2.9	0	0	Hist2h4
TC0800001215.mm.1	9.06	7.53	2.9	0	0	Slc9a5
TC0900000166.mm.1	5.84	4.31	2.9	0	0	Olfr873
TC1700000706.mm.1	10.92	9.38	2.91	0	0	Nrm
TC0700000327.mm.1	6.13	4.58	2.92	0	0	Vmn1r123
TC1000001941.mm.1	8.64	7.09	2.92	0	0	Cenpw
TC1100003095.mm.1	10.61	9.07	2.92	0	0	Pelp1
TC1700002167.mm.1	10.2	8.65	2.92	0	0	Polh
TC1400002150.mm.1	10.84	9.28	2.93	0	0	Ska3
TC1400001550.mm.1	8.83	7.28	2.94	0	0	Ndst2
TC1300001666.mm.1	10.28	8.72	2.95	0	0	Gmnn
TC1300002773.mm.1	8.95	7.39	2.95	0	0	Zfp953
TC0200002536.mm.1	7.81	6.24	2.96	0	0	Zswim1
TC0700002537.mm.1	6.28	4.72	2.96	0	0	Vmn1r124
TC0700003778.mm.1	6.66	5.09	2.96	0	0	Tsku
TC1600001633.mm.1	8.71	7.14	2.96	0	0	Tigit
TC0500002178.mm.1	12.79	11.21	2.99	0	0	Ppm1g
TC1300001769.mm.1	7.58	5.99	3.01	0	0	Serpinb9c
TC1500002042.mm.1	6.99	5.39	3.02	0	0	Dennd6b
TC0200004011.mm.1	7.01	5.42	3.03	0	0	Olfr1170
TC0600003565.mm.1	6.04	4.44	3.03	0	0	Igkv4-61
TC1900001437.mm.1	12.09	10.49	3.03	0	0	Ankrd1
TC0200004340.mm.1	5.73	4.12	3.06	0	0	Olfr1312
TC0600003551.mm.1	5.54	3.92	3.06	0	0	Igkv4-86
TC0500003256.mm.1	9.62	8	3.07	0	0	Rilpl2
TC0700004041.mm.1	5.5	3.86	3.12	0	0	Olfr470
TC1900001512.mm.1	9.22	7.57	3.13	0	0	Rrp12
TC0500000842.mm.1	7.58	5.92	3.15	0	0	Ppbp
TC1700000252.mm.1	5.94	4.28	3.15	0	0	Vmn1r229
TC1300000260.mm.1	9.8	8.14	3.16	0	0	Hist1h2ab
TC0100001494.mm.1	6.52	4.86	3.17	0	0	Mettl18
TC0100002151.mm.1	8.45	6.77	3.2	0	0	Ccdc115
TC0700003970.mm.1	6.71	5.03	3.21	0	0	Olfr684
TC0400003866.mm.1	14.13	12.43	3.25	0	0	Padi3
TC0700001603.mm.1	5.97	4.26	3.27	0	0	Olfr510
TC0700003743.mm.1	10.5	8.78	3.29	0	0	Ddias
TC0900001416.mm.1	9.11	7.39	3.29	0	0	Dalrd3
TC0700000329.mm.1	6.75	5.03	3.3	0	0	Vmn1r128
TC1900000152.mm.1	11.74	10.01	3.32	0	0	Wdr74
TC0900000391.mm.1	5.59	3.85	3.34	0	0	Olfr894
TC1500001744.mm.1	9.33	7.59	3.34	0	0	Zc3h3
TC0200001275.mm.1	5.83	4.09	3.35	0	0	Olfr1102
TC0200004338.mm.1	6.05	4.3	3.35	0	0	Olfr1310
TC1300001558.mm.1	12.88	11.13	3.35	0	0	Hist1h2ak
TC0200004548.mm.1	10.8	9.04	3.4	0	0	Itpripl1
TC0200001251.mm.1	5.5	3.73	3.41	0	0	Olfr1020
TC1000000229.mm.1	14.07	12.3	3.41	0	0	LOC215866
TC0300001408.mm.1	12.69	10.91	3.43	0	0	Adh7
TC1100001037.mm.1	6.11	4.33	3.43	0	0	Olfr403
TC1200000675.mm.1	13.05	11.27	3.43	0	0	Mthfd1
TC1300000246.mm.1	6.7	4.92	3.44	0	0	Hist1h3g
TC1700001969.mm.1	9.61	7.82	3.44	0	0	Tcf19
TC0400003894.mm.1	12.13	10.33	3.47	0	0	Efhd2
TC0700000333.mm.1	6.71	4.92	3.47	0	0	Vmn1r135
TC0700000346.mm.1	6.71	4.92	3.47	0	0	Vmn1r135
TC0700002539.mm.1	6.69	4.9	3.47	0	0	Vmn1r127
TC0200001660.mm.1	5.32	3.52	3.48	0	0	Olfr1318
TC1500002258.mm.1	9.94	8.13	3.5	0	0	Krt80
TC0200004063.mm.1	6.16	4.34	3.55	0	0	Olfr1245
TC0700002513.mm.1	7.07	5.23	3.58	0	0	Vmn1r94
TC1200000142.mm.1	16.13	14.26	3.65	0	0	Odc1
TC0700002522.mm.1	6.28	4.41	3.67	0	0	Vmn1r103
TC1000003194.mm.1	6.09	4.2	3.7	0	0	Olfr814
TC1700001315.mm.1	11.26	9.36	3.72	0	0	Msh6
TC0700002556.mm.1	7.04	5.14	3.73	0	0	Vmn1r142
TC0800002877.mm.1	12.23	10.33	3.73	0	0	Nqo1
TC0300002203.mm.1	8.25	6.33	3.77	0	0	Tmem144
TC0700002573.mm.1	6.82	4.89	3.8	0	0	Vmn1r159
TC0300002499.mm.1	12.32	10.38	3.84	0	0	Hist2h2ac
TC0700002536.mm.1	6.8	4.86	3.86	0	0	Vmn1r122
TC1200001281.mm.1	13.33	11.38	3.87	0	0	Crip2
TC1500000826.mm.1	11.23	9.28	3.88	0	0	Gtse1
TC0100002033.mm.1	13.41	11.45	3.89	0	0	Mcm3
TC1500000565.mm.1	10.49	8.52	3.9	0	0	Gsdmd
TC0800000277.mm.1	10.6	8.63	3.91	0	0	Slc20a2
TC0400001642.mm.1	9.88	7.88	3.98	0	0	Clhc1
TC0700002565.mm.1	6.25	4.25	4	0	0	Vmn1r151
TC1300000262.mm.1	7.87	5.87	4.02	0	0	Hist1h1a
TC1300000817.mm.1	7.61	5.55	4.2	0	0	Zfp759
TC0700000331.mm.1	7.58	5.49	4.26	0	0	Vmn1r130
TC0700000336.mm.1	7.58	5.49	4.26	0	0	Vmn1r137
TC0700000322.mm.1	7.33	5.19	4.43	0	0	Vmn1r155
TC0700000343.mm.1	7.33	5.19	4.43	0	0	Vmn1r155
TC0700002529.mm.1	7.08	4.94	4.43	0	0	Vmn1r115
TC0700000320.mm.1	7.04	4.89	4.44	0	0	Vmn1r104
TC1200002627.mm.1	6.92	4.76	4.45	0	0	Ighv8-5
TC0700000341.mm.1	7.07	4.91	4.47	0	0	Vmn1r152
TC0100003069.mm.1	11.61	9.45	4.48	0	0	Cdk18
TC0700004320.mm.1	12.56	10.39	4.49	0	0	Dctpp1
TC0600001448.mm.1	12.96	10.79	4.5	0	0	Nop2
TC0700000325.mm.1	6.95	4.77	4.53	0	0	Vmn1r116
TC1100000776.mm.1	8.59	6.41	4.54	0	0	Aldh3a1
TC0700000328.mm.1	6.62	4.41	4.62	0	0	Vmn1r125
TC1300001633.mm.1	11.96	9.72	4.72	0	0	Hist1h3e
TC0700000318.mm.1	7.23	4.98	4.74	0	0	Vmn1r143
TC1500001005.mm.1	10.36	8.08	4.84	0	0	Troap
TC0700000338.mm.1	7.18	4.89	4.89	0	0	Vmn1r143
TC0100001256.mm.1	9.33	7	5.01	0	0	Lad1
TC0700000323.mm.1	6.72	4.37	5.1	0	0	Vmn1r112
TC0700000319.mm.1	6.81	4.45	5.11	0	0	Vmn1r100
TC0500000560.mm.1	9.19	6.83	5.12	0	0	Pcdh7
TC1900000508.mm.1	12	9.64	5.14	0	0	Kif20b
TC0900001561.mm.1	8.71	6.25	5.51	0	0	Eomes
TC0700000344.mm.1	6.72	4.25	5.53	0	0	Vmn1r157
TC0700002531.mm.1	7.95	5.49	5.53	0	0	Vmn1r118
TC1500001714.mm.1	7.39	4.91	5.55	0	0	Slurp1
TC1700000896.mm.1	12.04	9.54	5.67	0	0	Dnph1
TC0500002855.mm.1	10.05	7.53	5.74	0	0	LOC636711
TC1300000249.mm.1	10.56	8.03	5.75	0	0	Hist1h2bg
TC1300000367.mm.1	7.86	5.31	5.86	0	0	Serpinb9d
TC1400000368.mm.1	12.01	9.46	5.86	0	0	Anxa8
TC1700002571.mm.1	13.56	10.99	5.91	0	0	Cyp1b1
TC1300001560.mm.1	9.79	7.21	5.97	0	0	Hist1h1b
TC0800000796.mm.1	12.38	9.72	6.34	0	0	Slc27a1
TC0900001377.mm.1	9.98	7.29	6.44	0	0	Ifrd2
TC1900000491.mm.1	7.76	5.03	6.63	0	0	Lipn
TC1500001095.mm.1	10.44	7.7	6.65	0	0	Espl1
TC1700001209.mm.1	10.31	7.46	7.25	0	0	Galm
TC1300002321.mm.1	9.97	6.98	7.94	0	0	Zfp72
TC1500000543.mm.1	12.16	9.13	8.17	0	0	Them6
TC0700002120.mm.1	10.07	6.95	8.7	0	0	AU018091
TC1500002288.mm.1	11.04	7.83	9.23	0	0	Itgb7
TC0700000773.mm.1	10.67	7.39	9.73	0	0	Klk10
TC1400001986.mm.1	9.45	5.8	12.56	0	0	Ccnb1ip1
TC1300000369.mm.1	8.85	5.17	12.8	0	0	Serpinb9f
TC0200000376.mm.1	9.22	5.38	14.34	0	0	Il1f9
TC1300000371.mm.1	9.31	5.26	16.6	0	0	Serpinb9g
TC1300001453.mm.1	13.72	9.66	16.63	0	0	Prl2c2
TC1300001377.mm.1	11.95	6.9	33.24	0	0	Akr1c18
TC1300000365.mm.1	14.48	9.3	36.22	0	0	Serpinb9b
TC0200004563.mm.1	11.68	5.85	56.79	0	0	Mal
TC1300000368.mm.1	11.85	5.88	62.75	0	0	Serpinb9e
TC1600001616.mm.1	11.97	5.27	104.06	0	0	Upk1b
