# Supplementary material for: Monocytic and granulocytic myeloid derived suppressor cells differentially regulate spatiotemporal tumour plasticity during metastatic cascade
Source: Nat Commun. 2017 Apr 6;8:14979. doi: 10.1038/ncomms14979 (PMC5384228; doi:10.1038/ncomms14979)
Supplement: Supplementary Data 3 — mMDSC (BM 4T1) vs gMDSC(BM 4T1) week 3. Differentially expressed genes between bone marrow-derived mMDSC and gMDSC from 4T1 tumor-bearing mice at week 3 post implantation. [file ncomms14979-s4.xlsx]

## Sheet: mMDSC (BM 4T1) w3 vs gMDSC(BM 4
Supplementary data 3. mMDSC (BM 4T1) vs gMDSC(BM 4T1) week 3. Differentially expressed genes between bone marrow-derived mMDSC and gMDSC from 4T1 tumor-bearing mice at week 3 post implantation.
Transcript Cluster ID	mMDSC (BM 4T1) w3 Bi-weight Avg Signal (log2)	gMDSC (BM 4T1) w3 Bi-weight Avg Signal (log2)	Fold Change (linear) (mMDSC (BM 4T1) w3 vs. gMDSC (BM 4T1) w3)	ANOVA p-value (mMDSC (BM 4T1) w3 vs. gMDSC (BM 4T1) w3)	FDR p-value (mMDSC (BM 4T1) w3 vs. gMDSC (BM 4T1) w3)	Gene Symbol
TC1600001574.mm.1	8.84	14.52	-50.96	0	0	Stfa2
TC1600000512.mm.1	7.34	12.61	-38.46	0	0	Stfa1
TC1600001575.mm.1	9.37	14.12	-26.93	0	0	Stfa3
TC1600001572.mm.1	8.43	13.15	-26.27	0	0	BC117090
TC1600000699.mm.1	11.16	15.84	-25.55	0	0	Retnlg
TC1600000507.mm.1	9.37	14.04	-25.47	0	0	Stfa2l1
TC1500001084.mm.1	7.6	12.14	-23.42	0	0	Krt18
TC1600000184.mm.1	7.21	11.73	-22.89	0	0	Snai2
TC1300000569.mm.1	11.06	15.56	-22.61	0	0	Ogn
TC0500000857.mm.1	7.47	11.91	-21.74	0	0	Areg
TC1200002103.mm.1	7.86	12.27	-21.21	0	0	Tgfb3
TC1500001450.mm.1	6.29	10.66	-20.58	0	0	Angpt1
TC1000000301.mm.1	6.4	10.73	-20.08	0	0	Frk
TC1700002571.mm.1	8.23	12.55	-20.05	0	0	Cyp1b1
TC0900000529.mm.1	6.24	10.49	-19.09	0	0	Cd3d
TC0100000622.mm.1	9.89	14.09	-18.29	0	0	Cxcr2
TC0800002411.mm.1	5.28	9.47	-18.26	0	0	Slc5a5
TC1700001262.mm.1	6.44	10.61	-18.03	0	0	Plekhh2
TC1900000186.mm.1	6.8	10.92	-17.37	0	0	Fads3
TC0300001408.mm.1	7.49	11.58	-17.13	0	0	Adh7
TC1200001335.mm.1	6.97	11.06	-17.09	0	0	Macc1
TC1300001204.mm.1	6.23	10.28	-16.49	0	0	Elovl7
TC1600001191.mm.1	9.56	13.4	-14.35	0	0	Emp2
TC0400003866.mm.1	8.07	11.9	-14.28	0	0	Padi3
TC0200001006.mm.1	6.26	10.06	-13.92	0	0	Dhrs9
TC0900000336.mm.1	5.27	9.05	-13.82	0	0	Cdon
TC1400002059.mm.1	8.06	11.79	-13.28	0	0	Ajuba
TC0500002651.mm.1	8.58	12.31	-13.26	0	0	Igfbp7
TC0300001232.mm.1	9.08	12.76	-12.84	0	0	Cnn3
TC0500002386.mm.1	5.95	9.61	-12.64	0	0	Gpr125
TC1700001671.mm.1	7.66	11.32	-12.59	0	0	Msln
TC0200004512.mm.1	9.2	12.78	-11.95	0	0	Slc30a4
TC0300000952.mm.1	8.98	12.55	-11.91	0	0	Lix1l
TC0100003754.mm.1	6.1	9.67	-11.86	0	0	Tgfb2
TC1500002186.mm.1	8.27	11.83	-11.78	0	0	Fkbp11
TC1200001281.mm.1	7.74	11.29	-11.75	0	0	Crip2
TC1200001742.mm.1	8.61	12.16	-11.66	0	0	Egln3
TC1500000553.mm.1	11.04	14.57	-11.54	0	0	Ly6g
TC0600001602.mm.1	7.54	11.03	-11.28	0	0	Gprc5a
TC0300002025.mm.1	7.06	10.54	-11.17	0	0	Wwtr1
TC0100003477.mm.1	10.71	14.13	-10.7	0	0	Uck2
TC0300001076.mm.1	8.29	11.69	-10.58	0	0	Slc16a1
TC1100002301.mm.1	5.59	8.98	-10.46	0	0	Slc1a4
TC0300002840.mm.1	6.07	9.45	-10.38	0	0	Slc44a3
TC1200000260.mm.1	7.48	10.85	-10.34	0	0	Fam110c
TC0800002877.mm.1	7.83	11.2	-10.3	0	0	Nqo1
TC0200001843.mm.1	10.16	13.52	-10.24	0	0	Sord
TC1000001696.mm.1	8.84	12.18	-10.16	0	0	Ulbp1
TC0100003069.mm.1	7.24	10.58	-10.15	0	0	Cdk18
TC1200000596.mm.1	7.72	11.05	-10.08	0	0	Frmd6
TC0900001232.mm.1	9.64	12.95	-9.94	0	0	Rbp1
TC1500000317.mm.1	8.34	11.64	-9.84	0	0	Zfpm2
TC0500001428.mm.1	6.16	9.46	-9.83	0	0	Kntc1
TC0800001390.mm.1	7.43	10.7	-9.66	0	0	Cenpn
TC1700001596.mm.1	6.09	9.36	-9.61	0	0	Mmp25
TC0300000631.mm.1	5.77	9.04	-9.59	0	0	Pdgfc
TC0600000995.mm.1	7.68	10.94	-9.56	0	0	Asprv1
TC0100000372.mm.1	7.64	10.89	-9.54	0	0	Sdpr
TC0200000376.mm.1	10.37	13.61	-9.48	0	0	Il1f9
TC1500000453.mm.1	7.1	10.32	-9.28	0	0	Myc
TC1000002383.mm.1	6.74	9.93	-9.13	0	0	Gstt1
TC0200001761.mm.1	6.21	9.39	-9.08	0	0	Gchfr
TC1500002282.mm.1	11.25	14.43	-9.02	0	0	Krt8
TC0500003441.mm.1	7.57	10.73	-8.92	0	0	Trip6
TC1500001799.mm.1	7.63	10.78	-8.87	0	0	Rbfox2
TC1900000082.mm.1	6.65	9.79	-8.82	0	0	Ltbp3
TC0200001441.mm.1	6.35	9.49	-8.77	0	0	Chst1
TC0300001124.mm.1	7.74	10.87	-8.77	0	0	Gstm5
TC1000002639.mm.1	5.89	9.02	-8.74	0	0	Parpbp
TC0300001587.mm.1	7.28	10.41	-8.73	0	0	Depdc1a
TC0600003109.mm.1	8.49	11.61	-8.72	0	0	C1s2
TC0100003679.mm.1	12.54	15.66	-8.69	0	0	Ephx1
TC0500001914.mm.1	8.14	11.26	-8.69	0	0	Steap1
TC1700001484.mm.1	6.68	9.78	-8.63	0	0	Thbs2
TC1300002689.mm.1	6.95	10.06	-8.61	0	0	Gpx8
TC0300002742.mm.1	11.05	14.15	-8.55	0	0	Sars
TC1700002181.mm.1	6.17	9.26	-8.5	0	0	Ptk7
TC0700000396.mm.1	7.36	10.44	-8.49	0	0	Ceacam10
TC1300001781.mm.1	8.49	11.57	-8.43	0	0	Tubb2b
TC1900000529.mm.1	9.57	12.64	-8.35	0	0	Kif11
TC1800001156.mm.1	5.59	8.64	-8.26	0	0	Cdc25c
TC0700003625.mm.1	6.75	9.79	-8.25	0	0	Bnc1
TC1300000687.mm.1	6.4	9.44	-8.23	0	0	Slc25a48
TC0200003601.mm.1	7.12	10.14	-8.1	0	0	Ly75
TC0500003371.mm.1	7.05	10.06	-8.07	0	0	Gtf2ird1
TC0700004310.mm.1	7.25	10.26	-8.06	0	0	Kif22
TC1900001510.mm.1	6.92	9.92	-8	0	0	Arhgap19
TC1500001089.mm.1	9.09	12.08	-7.96	0	0	Igfbp6
TC0800001863.mm.1	6.67	9.64	-7.82	0	0	Ckap2
TC0700003978.mm.1	7.38	10.34	-7.8	0	0	Prkcdbp
TC0300002023.mm.1	7.98	10.92	-7.67	0	0	Tm4sf1
TC1500000298.mm.1	5.4	8.34	-7.65	0	0	Fzd6
TC1300002462.mm.1	6.58	9.51	-7.62	0	0	F2r
TC1700000932.mm.1	9.22	12.13	-7.53	0	0	Trem1
TC1000000229.mm.1	9.94	12.83	-7.4	0	0	LOC215866
TC1200001269.mm.1	7.41	10.27	-7.27	0	0	Cep170b
TC1500000676.mm.1	7.49	10.35	-7.25	0	0	Kdelr3
TC1000003158.mm.1	6.54	9.38	-7.16	0	0	Suox
TC1500001088.mm.1	6.02	8.86	-7.14	0	0	Tenc1
TC0900002780.mm.1	9.74	12.56	-7.04	0	0	Me1
TC1600000193.mm.1	8.96	11.77	-7.01	0	0	Pkp2
TC1700000070.mm.1	7.33	10.13	-6.98	0	0	Rps6ka2
TC1300002711.mm.1	7.97	10.77	-6.97	0	0	Fst
TC1500002071.mm.1	5.78	8.59	-6.97	0	0	Kif21a
TC1600001643.mm.1	6.18	8.98	-6.97	0	0	Boc
TC1200000142.mm.1	10.5	13.29	-6.92	0	0	Odc1
TC1000000558.mm.1	6.43	9.22	-6.91	0	0	Pcbd1
TC0700000275.mm.1	11.19	13.98	-6.9	0	0	Pglyrp1
TC1000003117.mm.1	10.1	12.88	-6.86	0	0	Shmt2
TC0900002593.mm.1	9.1	11.88	-6.85	0	0	Ccnb2
TC0100001338.mm.1	11.54	14.3	-6.81	0	0	Ptgs2
TC1800000291.mm.1	8.57	11.33	-6.79	0	0	Kif20a
TC0200001748.mm.1	8.68	11.43	-6.76	0	0	Knstrn
TC0900003042.mm.1	6.13	8.87	-6.68	0	0	Sema3f
TC0900000746.mm.1	9.75	12.45	-6.49	0	0	Adpgk
TC1400000986.mm.1	7.45	10.15	-6.49	0	0	Tnfrsf10b
TC1400002017.mm.1	8.09	10.79	-6.49	0	0	Ndrg2
TC0300002725.mm.1	10.86	13.56	-6.48	0	0	Gstm1
TC0900002451.mm.1	8.9	11.59	-6.43	0	0	Kif23
TC1900001521.mm.1	6.54	9.22	-6.41	0	0	Avpi1
TC1700001634.mm.1	5.56	8.24	-6.39	0	0	Slc9a3r2
TC0300001932.mm.1	4.95	7.62	-6.35	0	0	Pcdh18
TC1200000562.mm.1	6.26	8.93	-6.35	0	0	Lrr1
TC0700004624.mm.1	10.63	13.29	-6.33	0	0	Plk1
TC1900000508.mm.1	7.66	10.3	-6.25	0	0	Kif20b
TC0700001630.mm.1	10.82	13.46	-6.24	0	0	Adm
TC1200000502.mm.1	4.52	7.16	-6.23	0	0	Mia2
TC0500000334.mm.1	11.84	14.48	-6.22	0	0	Fosl2
TC0300002722.mm.1	6.28	8.91	-6.21	0	0	Gstm7
TC1300001642.mm.1	6.22	8.85	-6.21	0	0	Hist1h3c
TC1600001633.mm.1	6.52	9.14	-6.16	0	0	Tigit
TC1300001270.mm.1	8.79	11.41	-6.14	0	0	Ppap2a
TC1000002388.mm.1	13.49	16.11	-6.13	0	0	Mif
TC0100003478.mm.1	10.25	12.86	-6.11	0	0	Uck2
TC0800002145.mm.1	6.79	9.4	-6.11	0	0	Fam149a
TC0200002532.mm.1	10.25	12.86	-6.08	0	0	Ube2c
TC1100000231.mm.1	5.37	7.98	-6.08	0	0	Zrsr1
TC1800000249.mm.1	6.07	8.68	-6.08	0	0	Lims2
TC0600002280.mm.1	4.18	6.78	-6.04	0	0	Hoxa6
TC0600003136.mm.1	7.53	10.12	-6.01	0	0	Ncapd2
TC0700003827.mm.1	6.62	9.2	-6	0	0	Arhgef17
TC0200001445.mm.1	4.94	7.52	-5.97	0	0	Syt13
TC1700000194.mm.1	10.99	13.57	-5.97	0	0	Zfp960
TC1700001598.mm.1	7.81	10.38	-5.92	0	0	Tnfrsf12a
TC0100002544.mm.1	14.6	17.15	-5.88	0	0	Fn1
TC1000002458.mm.1	6.6	9.16	-5.88	0	0	Syde1
TC0900001128.mm.1	6.28	8.83	-5.86	0	0	Nt5e
TC1500001005.mm.1	6.3	8.84	-5.82	0	0	Troap
TC0900001398.mm.1	8.33	10.85	-5.74	0	0	Nicn1
TC0100000112.mm.1	4.69	7.21	-5.71	0	0	Pi15
TC0700002417.mm.1	5.48	7.98	-5.65	0	0	Ehd2
TC1500000982.mm.1	8.11	10.6	-5.62	0	0	Cacnb3
TC1900000129.mm.1	5.66	8.15	-5.62	0	0	Macrod1
TC0400003629.mm.1	9.44	11.9	-5.51	0	0	Serinc2
TC0100002805.mm.1	5.85	8.3	-5.48	0	0	Hdac4
TC1400001898.mm.1	10.73	13.19	-5.48	0	0	Ero1l
TC0300002241.mm.1	6.98	9.43	-5.47	0	0	Mnd1
TC1700001264.mm.1	6.13	8.58	-5.47	0	0	Dync2li1
TC1200001832.mm.1	12.03	14.48	-5.45	0	0	Fkbp3
TC0900000358.mm.1	8.11	10.53	-5.36	0	0	Tmem218
TC0300003087.mm.1	12.01	14.43	-5.35	0	0	Cyr61
TC0700003743.mm.1	6.76	9.18	-5.33	0	0	Ddias
TC1200001913.mm.1	7.08	9.5	-5.33	0	0	Six4
TC0900002283.mm.1	8.4	10.81	-5.31	0	0	Layn
TC0900000605.mm.1	7.58	9.98	-5.3	0	0	Cryab
TC0700002950.mm.1	8.15	10.55	-5.29	0	0	Cd33
TC1000000402.mm.1	11.12	13.53	-5.29	0	0	Cd24a
TSUnmapped00000029.mm.1	6.12	8.51	-5.27	0	0	Psd3
TC0300002352.mm.1	10.07	12.46	-5.23	0	0	Cks1b
TC0X00002247.mm.1	9.57	11.96	-5.23	0	0	Xlr
TC1400001112.mm.1	7.52	9.91	-5.23	0	0	Olfm4
TC0600000416.mm.1	5.93	8.31	-5.2	0	0	Mgam
TC0100003301.mm.1	8.02	10.39	-5.18	0	0	Mr1
TC1300000460.mm.1	6.67	9.03	-5.16	0	0	Gcnt2
TC1400002266.mm.1	5.93	8.3	-5.16	0	0	Ephx2
TC0700003797.mm.1	6.05	8.41	-5.13	0	0	Serpinh1
TC1100001267.mm.1	14.87	17.23	-5.13	0	0	Wfdc21
TC0300001080.mm.1	6.35	8.71	-5.12	0	0	Ppm1j
TC1300001877.mm.1	6.93	9.27	-5.09	0	0	Tbc1d7
TC1900000205.mm.1	12.23	14.57	-5.07	0	0	Ddb1
TC0700003552.mm.1	7.35	9.69	-5.06	0	0	Mfge8
TC0700002611.mm.1	10.63	12.96	-5.05	0	0	Cd177
TC1700000955.mm.1	9.02	11.34	-5.02	0	0	Btg3
TC0800001094.mm.1	7.1	9.43	-5.01	0	0	Mt2
TC0700003057.mm.1	8.99	11.29	-4.91	0	0	Mrgpra2a
TC1200001602.mm.1	8.29	10.58	-4.9	0	0	Prkar2b
TC1300001169.mm.1	7.28	9.58	-4.9	0	0	Sgtb
TC1100000187.mm.1	7.29	9.58	-4.89	0	0	Spred2
TC1700000836.mm.1	5.54	7.82	-4.86	0	0	Cyp39a1
TC0900000819.mm.1	8.86	11.14	-4.85	0	0	Tipin
TC1300001522.mm.1	5.59	7.87	-4.85	0	0	Epdr1
TC1700000198.mm.1	10.47	12.74	-4.83	0	0	Zfp97
TC1300000353.mm.1	6.15	8.42	-4.82	0	0	Foxc1
TC0900001481.mm.1	14.17	16.43	-4.81	0	0	Ltf
TC0500003208.mm.1	7.92	10.18	-4.79	0	0	Fam216a
TC1400000501.mm.1	10.61	12.86	-4.78	0	0	Cdkn3
TC0X00000181.mm.1	6.5	8.75	-4.76	0	0	Maoa
TC0200004133.mm.1	6.15	8.39	-4.73	0	0	Creb3l1
TC0700003954.mm.1	5.42	7.66	-4.73	0	0	Usp17le
TC1400002150.mm.1	8.16	10.38	-4.68	0	0	Ska3
TC0300001317.mm.1	13.19	15.41	-4.67	0	0	Rpl12
TC0600002505.mm.1	4.47	6.7	-4.67	0	0	Dnah6
TC0800001654.mm.1	5.88	8.1	-4.66	0	0	Efnb2
TC1400000072.mm.1	6.82	9.04	-4.66	0	0	Abhd6
TC0400000093.mm.1	7.38	9.59	-4.65	0	0	Cdh17
TC1300002321.mm.1	7.38	9.6	-4.64	0	0	Zfp72
TC1700000896.mm.1	6.89	9.11	-4.64	0	0	Dnph1
TC1800001537.mm.1	8.33	10.54	-4.64	0	0	Dynap
TC0400003917.mm.1	10.18	12.39	-4.63	0	0	Pdpn
TC0800000977.mm.1	10.57	12.77	-4.6	0	0	Tnpo2
TC1100000039.mm.1	6.59	8.79	-4.6	0	0	Gatsl3
TC1200002194.mm.1	7.51	9.71	-4.6	0	0	Ptpn21
TC0600000661.mm.1	12.67	14.87	-4.59	0	0	Gars
TC0900002396.mm.1	9.4	11.6	-4.59	0	0	Cd276
TC0600001424.mm.1	9.24	11.43	-4.57	0	0	C1rb
TC1800000261.mm.1	7.95	10.15	-4.57	0	0	Bin1
TC0900001083.mm.1	8	10.18	-4.55	0	0	Irak1bp1
TC1000000158.mm.1	5.91	8.09	-4.54	0	0	Mtfr2
TC0800001097.mm.1	9.96	12.14	-4.52	0	0	Nup93
TC1700000009.mm.1	5.67	7.84	-4.51	0	0	Tiam2
TSUnmapped00000016.mm.1	10.99	13.16	-4.51	0	0	Ddit3
TC1500001085.mm.1	12.05	14.22	-4.5	0	0	Eif4b
TC1600000503.mm.1	9.14	11.31	-4.49	0	0	Ccdc58
TC0300000714.mm.1	5.77	7.92	-4.45	0	0	Iqgap3
TC1900001095.mm.1	10.55	12.69	-4.41	0	0	Fads2
TC0200004251.mm.1	8.01	10.15	-4.4	0	0	Prrg4
TC1300002477.mm.1	13.23	15.37	-4.4	0	0	Plp2
TC1900000866.mm.1	9.83	11.96	-4.38	0	0	Grk5
TC1900000725.mm.1	12.29	14.42	-4.37	0	0	Sfr1
TC1600001976.mm.1	6.78	8.9	-4.36	0	0	Adamts5
TC0400003593.mm.1	6.69	8.81	-4.35	0	0	Zbtb8a
TC0X00000218.mm.1	6.27	8.39	-4.35	0	0	Timp1
TC1600001604.mm.1	6.62	8.74	-4.35	0	0	Pla1a
TC1900001437.mm.1	8.9	11.02	-4.35	0	0	Ankrd1
TC1000002729.mm.1	12.23	14.34	-4.32	0	0	Nudt4
TC1000001138.mm.1	5.63	7.74	-4.3	0	0	Ntn4
TC1400002666.mm.1	9.01	11.11	-4.29	0	0	Spry2
TC0300001061.mm.1	9.01	11.09	-4.24	0	0	Ap4b1
TC0300002344.mm.1	6.55	8.63	-4.23	0	0	Efna1
TC0X00001322.mm.1	10.18	12.26	-4.23	0	0	Wbp5
TC1000000834.mm.1	9.12	11.2	-4.21	0	0	Cnn2
TC0300001478.mm.1	8.12	10.19	-4.2	0	0	Znhit6
TC1400000177.mm.1	10.96	13.03	-4.2	0	0	Vcl
TC1000000484.mm.1	11.01	13.07	-4.17	0	0	Asf1a
TC1500002039.mm.1	6.74	8.8	-4.17	0	0	Mapk11
TC0200004837.mm.1	6.85	8.9	-4.16	0	0	Zfp442
TC0500000928.mm.1	11	13.06	-4.16	0	0	Anxa3
TC1500002183.mm.1	7.27	9.33	-4.16	0	0	Rnd1
TC0800002440.mm.1	9.67	11.72	-4.14	0	0	B3gnt3
TSUnmapped00000001.mm.1	6.02	8.07	-4.13	0	0	BC018242
TC0300002376.mm.1	15.43	17.47	-4.1	0	0	S100a9
TC1100000776.mm.1	5.83	7.87	-4.1	0	0	Aldh3a1
TC0300001449.mm.1	11.51	13.55	-4.09	0	0	Gtf2b
TC1400001174.mm.1	12.43	14.46	-4.09	0	0	Uchl3
TC1500001940.mm.1	6.71	8.74	-4.08	0	0	Cenpm
TC0X00001323.mm.1	9.64	11.67	-4.06	0	0	Ngfrap1
TC0800000286.mm.1	7.49	9.51	-4.05	0	0	Plat
TC0900000050.mm.1	13.53	15.54	-4.04	0	0	Mmp8
TC1200000797.mm.1	7.12	9.14	-4.04	0	0	Acot2
TC1000001301.mm.1	6.31	8.32	-4.03	0	0	Phlda1
TC0100000916.mm.1	9.09	11.07	-3.95	0	0	Gpc1
TC0300000806.mm.1	6.08	8.06	-3.93	0	0	S100a3
TC1300000365.mm.1	8.76	10.73	-3.92	0	0	Serpinb9b
TC0600003268.mm.1	13.17	15.14	-3.91	0	0	Ybx3
TC1600001320.mm.1	7.7	9.66	-3.91	0	0	Cdc45
TC0700001455.mm.1	8.91	10.87	-3.9	0	0	Rrm1
TC0700002173.mm.1	9.06	11.02	-3.9	0	0	Ube2s
TC1200000846.mm.1	7.5	9.46	-3.89	0	0	Ift43
TC0800000384.mm.1	7.32	9.27	-3.87	0	0	Purg
TC0300000416.mm.1	7	8.94	-3.83	0	0	Spg20
TC1500001040.mm.1	7.32	9.25	-3.83	0	0	Mettl7a1
TC1200002213.mm.1	5.99	7.93	-3.82	0	0	Efcab11
TC1400000517.mm.1	7.63	9.56	-3.81	0	0	Ktn1
TC0X00002207.mm.1	5.78	7.71	-3.8	0	0	Gpc4
TC1800001177.mm.1	4.32	6.24	-3.79	0	0	Prob1
TC0800002523.mm.1	11.32	13.23	-3.77	0	0	Abce1
TC1700002454.mm.1	6.25	8.16	-3.77	0	0	Arhgap28
TC0600001422.mm.1	8.78	10.69	-3.75	0	0	C1ra
TC0X00000065.mm.1	10	11.9	-3.75	0	0	Praf2
TC1900000711.mm.1	7.35	9.25	-3.75	0	0	Cnnm2
TC1400001920.mm.1	7.25	9.15	-3.74	0	0	Cnih1
TC0900003064.mm.1	5.87	7.77	-3.73	0	0	Wdr6
TC1100004099.mm.1	8.44	10.32	-3.69	0	0	Galk1
TC1400000781.mm.1	6.38	8.26	-3.69	0	0	Pck2
TC1500000826.mm.1	8.8	10.68	-3.68	0	0	Gtse1
TC0100001754.mm.1	5.87	7.74	-3.67	0	0	Tlr5
TC0600002275.mm.1	6.17	8.05	-3.67	0	0	Hoxa1
TC0900000593.mm.1	4.01	5.89	-3.67	0	0	Drd2
TC0800002823.mm.1	6.26	8.13	-3.66	0	0	Zdhhc1
TC1000003103.mm.1	5.88	7.75	-3.66	0	0	Arhgef25
TC1500000854.mm.1	7.54	9.41	-3.64	0	0	Pim3
TC1100002170.mm.1	10.75	12.61	-3.63	0	0	H2afv
TC1200001415.mm.1	13.38	15.25	-3.63	0	0	Pgk1
TC0500002302.mm.1	10.79	12.65	-3.62	0	0	Rab28
TC1800001193.mm.1	5.55	7.4	-3.61	0	0	Hbegf
TC1900000665.mm.1	5.18	7.03	-3.6	0	0	Kazald1
TC0700004171.mm.1	5.46	7.3	-3.59	0	0	Syt17
TC1900000054.mm.1	6.03	7.87	-3.58	0	0	Rin1
TC0300002594.mm.1	5.23	7.06	-3.55	0	0	Cd101
TC1300002096.mm.1	7.58	9.4	-3.54	0	0	Gkap1
TC0800001694.mm.1	10.66	12.48	-3.53	0	0	Irs2
TC1700002333.mm.1	9.36	11.18	-3.53	0	0	Lonp1
TC0900001299.mm.1	4.78	6.6	-3.52	0	0	Rab6b
TC0700002588.mm.1	11	12.82	-3.51	0	0	Atp5g2
TC0300000182.mm.1	13.32	15.13	-3.5	0	0	Rpl22l1
TC0200001770.mm.1	6.03	7.83	-3.49	0	0	Chac1
TC0800000846.mm.1	10.62	12.42	-3.47	0	0	Mcm5
TC1600001395.mm.1	5.87	7.67	-3.47	0	0	Masp1
TC1700001032.mm.1	8.03	9.82	-3.47	0	0	Trip10
TC0800001518.mm.1	6.41	8.2	-3.46	0	0	Spire2
TC1000002224.mm.1	5.3	7.09	-3.46	0	0	Ddit4
TC0300001229.mm.1	7.16	8.94	-3.42	0	0	Alg14
TC1900000497.mm.1	8.33	10.1	-3.42	0	0	Fas
TC0500000542.mm.1	8.89	10.66	-3.41	0	0	Tbc1d19
TC1500000791.mm.1	7.71	9.48	-3.4	0	0	Prr5
TC1700000346.mm.1	5.74	7.5	-3.4	0	0	Nthl1
TC0600002690.mm.1	8.87	10.63	-3.39	0	0	Mcm2
TC1100003315.mm.1	5.6	7.35	-3.37	0	0	Ksr1
TC1300001558.mm.1	8.88	10.63	-3.37	0	0	Hist1h2ak
TC1500001095.mm.1	7.16	8.92	-3.37	0	0	Espl1
TC0500000581.mm.1	4.82	6.56	-3.36	0	0	Dthd1
TC1100002852.mm.1	6.05	7.79	-3.35	0	0	Zfp867
TC0800002961.mm.1	14.11	15.85	-3.34	0	0	Kars
TC1600001677.mm.1	10.99	12.73	-3.34	0	0	Ahcy
TC1200002224.mm.1	8.63	10.36	-3.32	0	0	Ttc7b
TC1800001280.mm.1	5.59	7.32	-3.32	0	0	Mcc
TC0300001040.mm.1	13.99	15.71	-3.31	0	0	Csde1
TC1400001551.mm.1	8.45	10.18	-3.31	0	0	Camk2g
TC0700002879.mm.1	4.99	6.71	-3.3	0	0	Plekhf1
TC1400000962.mm.1	7.72	9.44	-3.3	0	0	Kctd9
TC1700000706.mm.1	9.44	11.16	-3.3	0	0	Nrm
TC1700000933.mm.1	11.13	12.85	-3.3	0	0	Trem3
TC0300000799.mm.1	10.11	11.82	-3.28	0	0	Ilf2
TC1500001214.mm.1	10.26	11.98	-3.28	0	0	Tars
TC1500002299.mm.1	9.91	11.62	-3.28	0	0	Atp5g2
TC0400004050.mm.1	6.2	7.91	-3.27	0	0	Slc25a33
TC0500001732.mm.1	10.94	12.65	-3.27	0	0	Kdelr2
TC1700002167.mm.1	8.22	9.93	-3.27	0	0	Polh
TC0300002957.mm.1	5.87	7.57	-3.26	0	0	Cyp2u1
TC1500002154.mm.1	6.91	8.61	-3.26	0	0	Rpap3
TC1200001106.mm.1	5.07	6.77	-3.25	0	0	Hhipl1
TC0300000811.mm.1	16.51	18.21	-3.24	0	0	S100a8
TC0400001642.mm.1	6.99	8.68	-3.24	0	0	Clhc1
TC1900001109.mm.1	7.47	9.17	-3.24	0	0	Dak
TC0100001271.mm.1	5.48	7.18	-3.23	0	0	Kif14
TC0900000196.mm.1	7.67	9.37	-3.23	0	0	Qtrt1
TC1400001331.mm.1	9.33	11.01	-3.22	0	0	Clybl
TC1700001976.mm.1	5.84	7.53	-3.22	0	0	Ddr1
TSUnmapped00000005.mm.1	5.92	7.59	-3.2	0	0	Amot
TC0100000295.mm.1	5.42	7.1	-3.19	0	0	Il1r1
TC0500002183.mm.1	5.64	7.3	-3.18	0	0	Fndc4
TC0800002425.mm.1	5.21	6.87	-3.17	0	0	Abhd8
TC1400000316.mm.1	5.33	6.99	-3.17	0	0	Mustn1
TC1700002186.mm.1	11.17	12.83	-3.17	0	0	Ppp2r5d
TC1500001927.mm.1	7.64	9.3	-3.16	0	0	Rangap1
TC1700001637.mm.1	7.24	8.9	-3.16	0	0	Gfer
TC1800000124.mm.1	6.64	8.3	-3.16	0	0	Taf4b
TC1800001334.mm.1	7.23	8.89	-3.16	0	0	Lox
TC1900000896.mm.1	10.56	12.23	-3.16	0	0	Gstp1
TC0100003055.mm.1	6.64	8.3	-3.15	0	0	Dyrk3
TC1200002438.mm.1	7.15	8.81	-3.15	0	0	Ahnak2
TC0300003246.mm.1	5.52	7.17	-3.14	0	0	Gstm3
TC1900000127.mm.1	11.31	12.97	-3.14	0	0	Ppp1r14b
TC0900002277.mm.1	6.75	8.4	-3.13	0	0	Hspb2
TC1000001270.mm.1	6.14	7.78	-3.13	0	0	Pawr
TC1300000033.mm.1	9.57	11.21	-3.13	0	0	Pitrm1
TC0700002037.mm.1	4.99	6.63	-3.12	0	0	B4galnt4
TC1100004157.mm.1	11.1	12.75	-3.12	0	0	Timp2
TC0700004526.mm.1	4.53	6.17	-3.1	0	0	Lmntd2
TC0800001095.mm.1	8.08	9.71	-3.1	0	0	Mt1
TC1600000429.mm.1	5.04	6.67	-3.1	0	0	Cep19
TC0100001765.mm.1	6.89	8.51	-3.09	0	0	Dusp10
TC0900001408.mm.1	5.37	7	-3.09	0	0	Lamb2
TC0200002589.mm.1	4.4	6.02	-3.08	0	0	Snai1
TC0800000653.mm.1	7.72	9.34	-3.08	0	0	Sh3rf1
TC1000003095.mm.1	5.39	7.02	-3.08	0	0	2016-03-09
TC0100000456.mm.1	10.6	12.22	-3.07	0	0	Nop58
TC1200000297.mm.1	5.47	7.09	-3.07	0	0	Twist1
TC1700000078.mm.1	8.98	10.6	-3.07	0	0	Rsph3a
TC1500000380.mm.1	10.75	12.36	-3.06	0	0	Med30
TC1500002189.mm.1	5.76	7.38	-3.06	0	0	Wnt10b
TC0200003313.mm.1	9.51	11.12	-3.05	0	0	Stxbp1
TC0400001010.mm.1	9.71	11.32	-3.04	0	0	Pgm2
TC0400001325.mm.1	11.86	13.47	-3.04	0	0	Slc2a1
TC0400001574.mm.1	4.41	6.01	-3.03	0	0	Tmem200b
TC0900001890.mm.1	5.92	7.52	-3.03	0	0	Rgl3
TC1500001919.mm.1	10.19	11.79	-3.03	0	0	Slc25a17
TC1900000954.mm.1	10.17	11.77	-3.03	0	0	Pacs1
TC0800000126.mm.1	11.57	13.16	-3.01	0	0	Tfdp1
TC0800000277.mm.1	7.03	8.61	-2.99	0	0	Slc20a2
TC1000002418.mm.1	6.27	7.85	-2.99	0	0	Col18a1
TC1500001403.mm.1	10.79	12.37	-2.99	0	0	Ubr5
TC1200001436.mm.1	11.47	13.04	-2.98	0	0	Ddx1
TC0700003103.mm.1	5.4	6.98	-2.97	0	0	Nipa1
TC1500000663.mm.1	5.68	7.24	-2.95	0	0	Gcat
TC0600001391.mm.1	4.52	6.08	-2.94	0	0	Nanog
TC0700002120.mm.1	6.41	7.96	-2.94	0	0	AU018091
TC0900003179.mm.1	13.22	14.78	-2.94	0	0	Rps27rt
TC1000001598.mm.1	11.07	12.63	-2.94	0	0	Cnpy2
TC1000002562.mm.1	9.02	10.58	-2.94	0	0	Zfp938
TC0900000584.mm.1	10.63	12.18	-2.93	0	0	LOC100862468
TC1500001759.mm.1	5.63	7.18	-2.93	0	0	Fam83h
TC0700003778.mm.1	4.41	5.96	-2.92	0	0	Tsku
TC1800001255.mm.1	8.73	10.28	-2.92	0	0	Lars
TC0300000312.mm.1	7.6	9.14	-2.91	0	0	Larp1b
TC0300001364.mm.1	6.06	7.61	-2.91	0	0	Cenpe
TC0800000353.mm.1	10.88	12.41	-2.91	0	0	Eif4ebp1
TC1500001971.mm.1	6.99	8.53	-2.9	0	0	Arfgap3
TC1700002418.mm.1	8.1	9.64	-2.9	0	0	Twsg1
TC1300001190.mm.1	8.12	9.64	-2.88	0	0	Dimt1
TC1700000997.mm.1	7.3	8.83	-2.88	0	0	Chaf1a
TC1800001632.mm.1	7.96	9.48	-2.88	0	0	Haus1
TC1200000675.mm.1	8.42	9.94	-2.87	0	0	Mthfd1
TC1100004158.mm.1	5.41	6.93	-2.86	0	0	BC100451
TC1400000336.mm.1	4.82	6.34	-2.86	0	0	Galnt15
TC0700004346.mm.1	5.34	6.84	-2.84	0	0	Prss8
TC0700004519.mm.1	6.47	7.98	-2.84	0	0	Sigirr
TC0900000505.mm.1	10.98	12.49	-2.84	0	0	H2afx
TC0700001535.mm.1	4.6	6.1	-2.83	0	0	Usp17la
TC1600000763.mm.1	9.3	10.8	-2.83	0	0	Cpox
TC0400003680.mm.1	8.77	10.26	-2.82	0	0	Smpdl3b
TC0800001870.mm.1	10.12	11.62	-2.82	0	0	Smim19
TC0X00000515.mm.1	6.01	7.5	-2.81	0	0	Zfp449
TC0800000030.mm.1	3.93	5.41	-2.8	0	0	Lrrc8e
TC1700001599.mm.1	5.28	6.76	-2.8	0	0	Cldn9
TC1000001131.mm.1	8.84	10.32	-2.79	0	0	Lta4h
TC1500000658.mm.1	16.78	18.26	-2.79	0	0	Lgals1
TC0400000992.mm.1	9.37	10.85	-2.78	0	0	Usp1
TC1000000708.mm.1	8.15	9.61	-2.77	0	0	Bcr
TC0100003838.mm.1	6.33	7.79	-2.75	0	0	G0s2
TC1200002445.mm.1	5.1	6.56	-2.75	0	0	Nudt14
TC1400002058.mm.1	6.87	8.33	-2.75	0	0	Haus4
TSUnmapped00000002.mm.1	5.6	7.06	-2.75	0	0	Vsig10l
TC0300002944.mm.1	12.89	14.35	-2.74	0	0	Ostc
TC1000002498.mm.1	8.51	9.96	-2.74	0	0	Mex3d
TC1000002920.mm.1	13.67	15.12	-2.74	0	0	Cct2
TC1700002665.mm.1	7.25	8.7	-2.74	0	0	Srbd1
TC0800001213.mm.1	5.51	6.96	-2.73	0	0	Elmo3
TC1000001298.mm.1	13.45	14.9	-2.73	0	0	Nap1l1
TC1700001315.mm.1	8.72	10.17	-2.73	0	0	Msh6
TC0600003002.mm.1	5.39	6.84	-2.72	0	0	Zfp9
TC0700003005.mm.1	7.92	9.36	-2.72	0	0	Ruvbl2
TC0500001113.mm.1	6.65	8.08	-2.71	0	0	Fgfrl1
TC1700001969.mm.1	6.23	7.67	-2.71	0	0	Tcf19
TC0200003182.mm.1	6.03	7.46	-2.7	0	0	Qsox2
TC0400000535.mm.1	6.79	8.22	-2.7	0	0	Tmeff1
TC0800001253.mm.1	5.08	6.51	-2.7	0	0	Cdh3
TC1500001506.mm.1	12.63	14.06	-2.69	0	0	Rad21
TC0500001590.mm.1	6.49	7.91	-2.68	0	0	Hspb1
TC1000001625.mm.1	15.02	16.44	-2.68	0	0	Cd63
TC1700000014.mm.1	4.49	5.91	-2.68	0	0	Cldn20
TC0800001533.mm.1	5.24	6.66	-2.67	0	0	Rab4a
TC1900000664.mm.1	12.42	13.84	-2.67	0	0	Sfxn3
TC0100001491.mm.1	7.87	9.28	-2.66	0	0	Kifap3
TC0700001432.mm.1	9.28	10.69	-2.66	0	0	Pde2a
TC1200000576.mm.1	6.76	8.17	-2.66	0	0	Atp5s
TC0200001586.mm.1	11.52	12.92	-2.65	0	0	Immp1l
TC1600000324.mm.1	4.64	6.05	-2.65	0	0	Fetub
TC0800001215.mm.1	5.36	6.76	-2.64	0	0	Slc9a5
TC1100001271.mm.1	5.76	7.16	-2.64	0	0	Hnf1b
TC0800000032.mm.1	7.06	8.46	-2.63	0	0	Snapc2
TC1700000705.mm.1	9.38	10.77	-2.62	0	0	Mdc1
TC0300001181.mm.1	7.69	9.07	-2.61	0	0	Dph5
TC0300002297.mm.1	13.13	14.52	-2.61	0	0	Apoa1bp
TC1900000055.mm.1	5.58	6.96	-2.61	0	0	Cd248
TC0700003058.mm.1	8.02	9.39	-2.6	0	0	Mrgpra2b
TC1400000485.mm.1	12.07	13.45	-2.6	0	0	Psmc6
TC0100002552.mm.1	5.88	7.26	-2.59	0	0	Mreg
TC0400002134.mm.1	15.5	16.87	-2.59	0	0	Uba52
TC1200000319.mm.1	8.3	9.67	-2.59	0	0	Ankmy2
TC1500001202.mm.1	11.27	12.64	-2.59	0	0	Brix1
TC0100002775.mm.1	7.45	8.81	-2.58	0	0	Glrp1
TC0100003123.mm.1	5.28	6.64	-2.58	0	0	Elf3
TC0600002698.mm.1	8.17	9.54	-2.58	0	0	Chchd6
TC0800001258.mm.1	11.16	12.53	-2.58	0	0	Cirh1a
TC0X00003331.mm.1	5.69	7.06	-2.58	0	0	Bmx
TC1200000700.mm.1	8.12	9.48	-2.58	0	0	Gphn
TC0700004320.mm.1	9.1	10.46	-2.57	0	0	Dctpp1
TC0800002957.mm.1	6.4	7.76	-2.57	0	0	Tmem170
TC1100003042.mm.1	5.44	6.8	-2.56	0	0	Tmem88
TC0700000007.mm.1	5.38	6.74	-2.55	0	0	Cacng7
TC0700003714.mm.1	5.27	6.62	-2.55	0	0	Prss23
TC0X00000902.mm.1	6.81	8.17	-2.55	0	0	Zxdb
TC1000001755.mm.1	8.53	9.88	-2.55	0	0	Utrn
TC1100002102.mm.1	8.37	9.72	-2.55	0	0	Slc35e4
TC0100001581.mm.1	5.67	7.01	-2.54	0	0	Adamts4
TC0900000208.mm.1	5.95	7.3	-2.54	0	0	BC018242
TC1600001254.mm.1	10.04	11.39	-2.54	0	0	Mcm4
TC0700000239.mm.1	6.47	7.8	-2.53	0	0	Prkd2
TC0700002461.mm.1	5.28	6.62	-2.53	0	0	Psg17
TC1300000347.mm.1	3.94	5.28	-2.53	0	0	Foxq1
TC1500000665.mm.1	10.68	12.02	-2.53	0	0	Eif3l
TC1000003102.mm.1	5.73	7.06	-2.52	0	0	Slc26a10
TC0700000903.mm.1	8.08	9.4	-2.51	0	0	Htatip2
TC0500000409.mm.1	9.71	11.02	-2.49	0	0	Grpel1
TC0600003146.mm.1	5.6	6.91	-2.49	0	0	Plekhg6
TC0800000039.mm.1	8.52	9.84	-2.49	0	0	Zfp958
TC0X00001651.mm.1	14.41	15.72	-2.49	0	0	Rbbp7
TC0100001161.mm.1	5.72	7.03	-2.48	0	0	AA986860
TC0100003026.mm.1	8.36	9.67	-2.48	0	0	Mcm6
TC1000001941.mm.1	5.45	6.76	-2.48	0	0	Cenpw
TC1300002460.mm.1	3.36	4.67	-2.48	0	0	F2rl1
TC1700000424.mm.1	6.13	7.44	-2.48	0	0	Kifc5b
TC1800000265.mm.1	8.63	9.95	-2.48	0	0	Wdr36
TC1800000378.mm.1	4.29	5.6	-2.48	0	0	Pcdhb21
TC1500001504.mm.1	15.9	17.2	-2.47	0	0	Eif3h
TC0400001541.mm.1	6.5	7.8	-2.46	0	0	Pef1
TC1000002358.mm.1	7.93	9.23	-2.46	0	0	Cisd1
TC1100001643.mm.1	6.79	8.09	-2.46	0	0	Tubg2
TC1400002430.mm.1	7.82	9.12	-2.46	0	0	Slc25a30
TC0100000645.mm.1	4.48	5.78	-2.45	0	0	Wnt10a
TC0600000664.mm.1	5.33	6.62	-2.45	0	0	Aqp1
TC0900002359.mm.1	6.8	8.09	-2.45	0	0	Snx33
TC0900001103.mm.1	8.18	9.46	-2.44	0	0	Bckdhb
TC1500001824.mm.1	13.8	15.09	-2.44	0	0	Eif3d
TC1900000645.mm.1	6	7.29	-2.44	0	0	Scd3
TC1800000708.mm.1	8.2	9.48	-2.43	0	0	Psmg2
TC1800001012.mm.1	6.44	7.72	-2.43	0	0	Kctd1
TC0400003568.mm.1	4.3	5.57	-2.42	0	0	Gjb5
TC1400000368.mm.1	7.48	8.76	-2.42	0	0	Anxa8
TC1500001533.mm.1	10.31	11.58	-2.42	0	0	Taf2
TC1900000610.mm.1	9.98	11.26	-2.42	0	0	Marveld1
TC0900003098.mm.1	15.5	16.77	-2.41	0	0	Camp
TC1100000582.mm.1	12.07	13.34	-2.41	0	0	Cdkn2aipnl
TC1300000385.mm.1	6.57	7.84	-2.41	0	0	Bphl
TC0300002906.mm.1	10.64	11.9	-2.4	0	0	Larp7
TC0700004586.mm.1	4.87	6.14	-2.4	0	0	Phlda2
TC1300000177.mm.1	13.1	14.37	-2.4	0	0	Hist1h2bn
TC1300002176.mm.1	4.48	5.74	-2.4	0	0	Fbp1
TC1900000662.mm.1	7.22	8.48	-2.4	0	0	Lzts2
TC0700001262.mm.1	5.91	7.17	-2.39	0	0	Rab38
TC1200000798.mm.1	7.22	8.48	-2.39	0	0	Acot1
TC1400001000.mm.1	12.2	13.46	-2.39	0	0	Reep4
TC1900000600.mm.1	13.01	14.26	-2.39	0	0	Pgam1
TC0700000391.mm.1	5.59	6.84	-2.38	0	0	Lypd3
TC1500000543.mm.1	7.75	9.01	-2.38	0	0	Them6
TC0600000226.mm.1	8.05	9.3	-2.37	0	0	Hilpda
TC1300002311.mm.1	6.12	7.37	-2.37	0	0	Cep72
TC1300000255.mm.1	9.71	10.95	-2.36	0	0	Hist1h2bc
TC1700002680.mm.1	10.15	11.38	-2.36	0	0	Pigf
TC0X00000689.mm.1	4.25	5.49	-2.35	0	0	Dusp9
TC0300002334.mm.1	12.68	13.9	-2.34	0	0	Fdps
TC0300002731.mm.1	11.55	12.78	-2.34	0	0	Gnai3
TC0600002279.mm.1	4.6	5.83	-2.34	0	0	Hoxa5
TC1000000422.mm.1	12.14	13.36	-2.34	0	0	Prep
TC1300000246.mm.1	4	5.22	-2.34	0	0	Hist1h3g
TC1500000606.mm.1	5.58	6.8	-2.34	0	0	Mfsd3
TC1700000539.mm.1	11.03	12.26	-2.34	0	0	Ndufv3
TC1000000165.mm.1	10.03	11.25	-2.33	0	0	Hbs1l
TC1400001634.mm.1	7.26	8.48	-2.33	0	0	Ccdc66
TC1500000729.mm.1	8.34	9.57	-2.33	0	0	Zc3h7b
TC1600001231.mm.1	7.7	8.92	-2.33	0	0	Parn
TC1800000802.mm.1	10.76	11.97	-2.33	0	0	Dym
TC1800001453.mm.1	14.32	15.54	-2.33	0	0	Txnl1
TC0X00003143.mm.1	5.17	6.38	-2.32	0	0	Il13ra2
TC1300000568.mm.1	5.35	6.56	-2.32	0	0	Omd
TC1500000199.mm.1	9.39	10.61	-2.32	0	0	Dap
TC0500002065.mm.1	15.24	16.45	-2.31	0	0	Tomm7
TC1500002288.mm.1	8.54	9.75	-2.31	0	0	Itgb7
TC0200000339.mm.1	5.94	7.14	-2.3	0	0	Thnsl1
TC0600002688.mm.1	7.76	8.96	-2.3	0	0	Abtb1
TC0700001437.mm.1	6.32	7.52	-2.3	0	0	Rpl31
TC1300001762.mm.1	8.67	9.87	-2.3	0	0	Serpinb1a
TC0600002051.mm.1	6.19	7.39	-2.29	0	0	Npn2
TC0800001577.mm.1	6.75	7.94	-2.29	0	0	Coa6
TC0800002544.mm.1	7.46	8.66	-2.29	0	0	Zfp330
TC1000002545.mm.1	5.61	6.81	-2.29	0	0	S1pr4
TC0500001865.mm.1	6.09	7.27	-2.27	0	0	Brca2
TC0800002553.mm.1	13.66	14.85	-2.27	0	0	Tecr
TC1800001437.mm.1	10.39	11.57	-2.27	0	0	Adrb2
TC1900000373.mm.1	6.65	7.83	-2.27	0	0	Klf9
TC0500002325.mm.1	9.88	11.06	-2.26	0	0	Tapt1
TC1300001555.mm.1	13.6	14.78	-2.26	0	0	Hist1h2bl
TC1600000485.mm.1	5.5	6.68	-2.26	0	0	Ccdc14
TC1900001754.mm.1	9.42	10.6	-2.26	0	0	Prdx3
TC0700000527.mm.1	5.19	6.37	-2.25	0	0	Ppp1r14a
TC0800001124.mm.1	7.76	8.93	-2.25	0	0	Polr2c
TC1000002696.mm.1	7.22	8.39	-2.25	0	0	Snrpf
TC1300000351.mm.1	5.81	6.97	-2.25	0	0	Foxf2
TC1700000694.mm.1	5.28	6.45	-2.25	0	0	Cdsn
TC1800000523.mm.1	6.96	8.13	-2.25	0	0	Srfbp1
TC1800000710.mm.1	9.71	10.88	-2.25	0	0	Seh1l
TC0100002354.mm.1	9.78	10.95	-2.24	0	0	Hspd1
TC0100003805.mm.1	7.72	8.88	-2.24	0	0	Nenf
TC1300000192.mm.1	4.44	5.61	-2.24	0	0	Hist1h2bj
TC1800000098.mm.1	11.78	12.95	-2.24	0	0	Riok3
TC1900000907.mm.1	5.21	6.37	-2.24	0	0	Tbc1d10c
TC0200004563.mm.1	6.25	7.41	-2.23	0	0	Mal
TC0300002802.mm.1	8.21	9.37	-2.23	0	0	Vcam1
TC0800000629.mm.1	11.15	12.3	-2.23	0	0	Hmgb2
TC1100003406.mm.1	6.72	7.88	-2.23	0	0	Dusp14
TC0200002136.mm.1	14.62	15.77	-2.22	0	0	Dstn
TC0300002797.mm.1	6.88	8.03	-2.22	0	0	S1pr1
TC0400003567.mm.1	6.88	8.03	-2.22	0	0	Gjb4
TC0600000570.mm.1	8.18	9.34	-2.22	0	0	Tmem176a
TC1400001745.mm.1	4.85	6	-2.22	0	0	Cdhr1
TC1500000207.mm.1	6.2	7.35	-2.22	0	0	Cmbl
TC0700003981.mm.1	5.58	6.72	-2.21	0	0	Apbb1
TC1400002598.mm.1	11.73	12.87	-2.21	0	0	Mzt1
TC0300001268.mm.1	5.86	7	-2.2	0	0	Arsj
TC0300002610.mm.1	4.8	5.94	-2.2	0	0	Mab21l3
TC0400001926.mm.1	6.08	7.21	-2.2	0	0	Fbxo2
TC1500001815.mm.1	5.41	6.54	-2.2	0	0	Apol10b
TC1800000301.mm.1	5.18	6.32	-2.2	0	0	Egr1
TC0500001219.mm.1	7.6	8.73	-2.19	0	0	Usp30
TC0600000985.mm.1	5.81	6.94	-2.19	0	0	Fam136a
TC0900002053.mm.1	5.26	6.39	-2.19	0	0	Spa17
TC1300001837.mm.1	9.89	11.02	-2.19	0	0	Eef1e1
TC0300002728.mm.1	8.43	9.56	-2.18	0	0	Gstm4
TC0800003015.mm.1	7.25	8.37	-2.18	0	0	Mphosph6
TC1300000258.mm.1	8.42	9.54	-2.17	0	0	Hist1h1c
TC1700000337.mm.1	8.19	9.31	-2.17	0	0	Eci1
TC1700002208.mm.1	7.11	8.23	-2.17	0	0	Bysl
TC1700002629.mm.1	11.64	12.76	-2.17	0	0	Cox7a2l
TC0100000870.mm.1	4.45	5.56	-2.16	0	0	Ackr3
TC1300002290.mm.1	3.71	4.82	-2.16	0	0	Irx1
TC1700000563.mm.1	5.87	6.98	-2.16	0	0	Cyp4f17
TC0600001033.mm.1	8.85	9.95	-2.15	0	0	Ruvbl1
TC0600002658.mm.1	7.08	8.19	-2.15	0	0	Aplf
TC1000001153.mm.1	8.24	9.34	-2.15	0	0	Cep83
TC1300000490.mm.1	5.21	6.32	-2.15	0	0	Sirt5
TC1700002564.mm.1	9.32	10.42	-2.15	0	0	Cdc42ep3
TC0600001283.mm.1	8.36	9.45	-2.14	0	0	Mkrn2
TC0600002487.mm.1	9.24	10.34	-2.14	0	0	Vamp5
TC0800000392.mm.1	10.57	11.67	-2.14	0	0	Ppp2cb
TC0800001410.mm.1	4.82	5.92	-2.14	0	0	Hsd17b2
TC1000002944.mm.1	7.54	8.64	-2.14	0	0	Nup107
TC1200000110.mm.1	9.57	10.67	-2.14	0	0	Nbas
TC1300001633.mm.1	6.92	8.01	-2.14	0	0	Hist1h3e
TC0900001344.mm.1	6.35	7.44	-2.13	0	0	Poc1a
TC0500000356.mm.1	13.06	14.15	-2.12	0	0	Maea
TC0800001210.mm.1	5.15	6.24	-2.12	0	0	Nol3
TC1000002594.mm.1	6.25	7.34	-2.12	0	0	Ckap4
TC1100001395.mm.1	4.08	5.16	-2.12	0	0	Tmem100
TC1700002573.mm.1	11.05	12.14	-2.12	0	0	Atl2
TC1900000800.mm.1	4.41	5.5	-2.12	0	0	Plekhs1
TC0200000702.mm.1	7.9	8.98	-2.11	0	0	Nek6
TC0900003009.mm.1	4.94	6.01	-2.11	0	0	Abhd14a
TC1000000122.mm.1	13.23	14.31	-2.11	0	0	Cited2
TC1300000364.mm.1	7.28	8.36	-2.11	0	0	Serpinb9
TC1300002052.mm.1	10.43	11.5	-2.11	0	0	Rab24
TC1300002506.mm.1	7.9	8.98	-2.11	0	0	Tmem171
TC1600001925.mm.1	12.07	13.15	-2.11	0	0	Fau
TC1900000776.mm.1	11.97	13.05	-2.11	0	0	Acsl5
TC0100001414.mm.1	16.51	17.58	-2.1	0	0	Rpl35
TC0600002169.mm.1	5.69	6.77	-2.1	0	0	Epha1
TC1300000368.mm.1	4.98	6.05	-2.1	0	0	Serpinb9e
TC1500000423.mm.1	12.92	13.99	-2.1	0	0	Ndufb9
TC1500001713.mm.1	5.04	6.11	-2.1	0	0	Jrk
TC1700001053.mm.1	7.32	8.38	-2.1	0	0	Fert2
TC1900000022.mm.1	5.81	6.88	-2.1	0	0	Acy3
TC1900000188.mm.1	12.66	13.72	-2.1	0	0	Fads1
TC0700004489.mm.1	9.57	10.63	-2.09	0	0	Tubgcp2
TC1000001599.mm.1	13.85	14.92	-2.09	0	0	Cs
TC1500001831.mm.1	5.33	6.39	-2.09	0	0	Tst
TC1700001648.mm.1	9.67	10.73	-2.09	0	0	Hn1l
TC0900001348.mm.1	4.8	5.86	-2.08	0	0	Abhd14b
TC1000000097.mm.1	7.81	8.87	-2.08	0	0	Adat2
TC1300000249.mm.1	6.48	7.53	-2.08	0	0	Hist1h2bg
TC1500001101.mm.1	9.28	10.33	-2.08	0	0	Prr13
TC1700000915.mm.1	4.75	5.8	-2.08	0	0	AI661453
TC1900000965.mm.1	6.19	7.25	-2.08	0	0	Ccdc85b
TC1900001418.mm.1	4.68	5.74	-2.08	0	0	Ch25h
TC0900000769.mm.1	4.74	5.79	-2.07	0	0	Uaca
TC1300000443.mm.1	9.03	10.08	-2.07	0	0	Snrnp48
TC1500000590.mm.1	4.9	5.95	-2.07	0	0	Fam203a
TC0100000267.mm.1	5.09	6.13	-2.06	0	0	Lipt1
TC0100002261.mm.1	5.76	6.8	-2.06	0	0	Fhl2
TC0300001338.mm.1	8.4	9.44	-2.06	0	0	Papss1
TC0300002370.mm.1	10.02	11.07	-2.06	0	0	Ints3
TC0X00000670.mm.1	4.42	5.47	-2.06	0	0	Zfp185
TC1200001263.mm.1	12.18	13.22	-2.06	0	0	Siva1
TC1700001690.mm.1	15.28	16.32	-2.06	0	0	Snrpg
TC1700002534.mm.1	5.18	6.23	-2.06	0	0	Dpy30
TC1600001548.mm.1	7.36	8.39	-2.05	0	0	Pdia5
TC1900001340.mm.1	9.13	10.16	-2.05	0	0	Insl6
TC0300001247.mm.1	8.29	9.32	-2.04	0	0	Bcar3
TC0500000505.mm.1	8.03	9.06	-2.04	0	0	Pacrgl
TC0900000111.mm.1	7.97	9	-2.04	0	0	Mre11a
TC1000000884.mm.1	15.86	16.88	-2.03	0	0	Eef2
TC1300001630.mm.1	3.58	4.6	-2.03	0	0	Hist1h2bh
TC1500000698.mm.1	8.48	9.5	-2.03	0	0	Atf4
TC0400001419.mm.1	8.93	9.94	-2.02	0	0	Fhl3
TC0900000254.mm.1	8.29	9.3	-2.02	0	0	Thyn1
TC1800001719.mm.1	8.94	9.95	-2.02	0	0	Timm21
TC0100002395.mm.1	6.97	7.98	-2.01	0	0	Tmem237
TC0100002554.mm.1	6.15	7.16	-2.01	0	0	Pecr
TC0500001629.mm.1	4.41	5.42	-2.01	0	0	Tfr2
TC0600000461.mm.1	4.58	5.59	-2.01	0	0	Tas2r143
TC0700004620.mm.1	5.52	6.53	-2.01	0	0	Sbsn
TC0800000754.mm.1	9.2	10.21	-2.01	0	0	Ell
TC1200001485.mm.1	9.03	10.03	-2.01	0	0	Zfp125
TC1200002396.mm.1	7.25	8.26	-2.01	0	0	Cinp
TC1800000714.mm.1	6.63	7.64	-2.01	0	0	Ldlrad4
TC1900001163.mm.1	8.95	9.96	-2.01	0	0	Dtx4
TC1500000693.mm.1	5.77	4.76	2.01	0	0	Syngr1
TC1100000625.mm.1	10.42	9.4	2.02	0	0	Fnip1
TC1100003059.mm.1	8.09	7.08	2.02	0	0	Tnfsf12Tnfsf13
TC1200002646.mm.1	5.01	3.99	2.02	0	0	Igh-VJ558
TC1300000815.mm.1	9.43	8.42	2.02	0	0	Ptdss1
TC1300000919.mm.1	9.6	8.59	2.02	0	0	Glrx
TC1700002413.mm.1	5.95	4.93	2.02	0	0	Txndc2
TC0700004065.mm.1	4.45	3.43	2.03	0	0	Nlrp10
TC0100001244.mm.1	6	4.97	2.04	0	0	Ptpn7
TC0200001910.mm.1	11.39	10.36	2.04	0	0	Tmem127
TC0600002425.mm.1	6.48	5.45	2.04	0	0	Il23r
TC0700001878.mm.1	7.22	6.19	2.04	0	0	Armc5
TC0900001243.mm.1	8.81	7.78	2.04	0	0	Faim
TC0600001562.mm.1	4.67	3.64	2.05	0	0	Tas2r102
TC0600003549.mm.1	5.17	4.14	2.05	0	0	Igkv12-89
TC1300001926.mm.1	6.16	5.13	2.05	0	0	Nhlrc1
TC1400001868.mm.1	5.77	4.73	2.05	0	0	Ear1
TC0100002236.mm.1	10.74	9.69	2.06	0	0	Tbc1d8
TC0600003264.mm.1	6.11	5.07	2.06	0	0	Klra2
TC1000000547.mm.1	18.18	17.14	2.06	0	0	Psap
TC0200004899.mm.1	4.69	3.63	2.08	0	0	Zcchc3
TC0600003123.mm.1	4.97	3.91	2.08	0	0	Gpr162
TC0700000979.mm.1	8.06	7	2.09	0	0	Mcee
TC0700002842.mm.1	9.55	8.49	2.09	0	0	Cebpg
TC0X00000316.mm.1	11.73	10.67	2.09	0	0	Il13ra1
TC0X00002242.mm.1	4.76	3.7	2.09	0	0	Cxx1b
TC1400000930.mm.1	11.36	10.29	2.09	0	0	Ints9
TC0100001111.mm.1	9.06	7.99	2.1	0	0	Slc35f5
TC0600003562.mm.1	4.36	3.29	2.1	0	0	Igkv4-68
TC0700000388.mm.1	11.72	10.64	2.1	0	0	Ethe1
TC0700001847.mm.1	7.24	6.17	2.1	0	0	Fbrs
TC0700004607.mm.1	6.58	5.51	2.1	0	0	Fadd
TC0600000800.mm.1	5.24	4.16	2.11	0	0	Igkv10-95
TC0700002967.mm.1	5.12	4.04	2.11	0	0	Spib
TC1500000700.mm.1	5.35	4.27	2.11	0	0	Grap2
TC0900001402.mm.1	16.55	15.47	2.12	0	0	Gpx1
TC0900001467.mm.1	9.89	8.8	2.12	0	0	Ccdc12
TC1200001282.mm.1	11.53	10.44	2.12	0	0	Crip1
TC1600002045.mm.1	10.41	9.32	2.12	0	0	Scaf4
TC1700001451.mm.1	10.18	9.1	2.12	0	0	Igf2r
TC1100000848.mm.1	7.01	5.92	2.13	0	0	Tmem220
TC0600000556.mm.1	4.54	3.44	2.14	0	0	Atp6v0e2
TC0500001818.mm.1	14.7	13.6	2.15	0	0	Pomp
TC0700001951.mm.1	9.75	8.65	2.15	0	0	Dock1
TC0900001462.mm.1	5.72	4.62	2.15	0	0	Kif9
TC1600000432.mm.1	5.4	4.29	2.15	0	0	Bex6
TC0600000588.mm.1	6.37	5.26	2.16	0	0	Npy
TC0600003519.mm.1	5.6	4.49	2.16	0	0	Igkv16-104
TC0600003558.mm.1	5.77	4.65	2.17	0	0	Igkv4-72
TC0700004295.mm.1	14.03	12.91	2.17	0	0	Ppp4c
TC0900002377.mm.1	8.88	7.76	2.17	0	0	Csk
TC0100001688.mm.1	6.4	5.28	2.18	0	0	Efcab2
TC0300002054.mm.1	5.21	4.08	2.18	0	0	P2ry12
TC0400000495.mm.1	5.25	4.12	2.18	0	0	Aldh1b1
TC0900000370.mm.1	9.88	8.76	2.18	0	0	Siae
TC1600001553.mm.1	9.41	8.29	2.18	0	0	Dirc2
TC0500000560.mm.1	7.02	5.89	2.19	0	0	Pcdh7
TC0700003831.mm.1	10.35	9.22	2.19	0	0	P2ry2
TC0700004358.mm.1	5.52	4.38	2.19	0	0	Cox6a2
TC1300000912.mm.1	13.18	12.05	2.19	0	0	Ell2
TC0600003588.mm.1	6.25	5.11	2.2	0	0	Ighm
TC0300000785.mm.1	13.02	11.88	2.21	0	0	Slc39a1
TC0300001850.mm.1	15.53	14.38	2.21	0	0	Anxa5
TC0600003569.mm.1	5.01	3.87	2.21	0	0	Igkv4-57-1
TC0500001257.mm.1	9.21	8.06	2.22	0	0	Triap1
TC0900002594.mm.1	9.43	8.28	2.22	0	0	Rnf111
TC1300002017.mm.1	9.26	8.11	2.22	0	0	Sptlc1
TC1500001299.mm.1	8.56	7.41	2.22	0	0	Otulin
TC0300002665.mm.1	12.2	11.04	2.23	0	0	Cttnbp2nl
TC1300001052.mm.1	11.71	10.56	2.23	0	0	Arsb
TC1600000665.mm.1	5.59	4.43	2.23	0	0	Cd200r2
TC1700001887.mm.1	5.76	4.6	2.23	0	0	B3galt4
TC0400003001.mm.1	6.59	5.42	2.24	0	0	Ifnb1
TC0600003553.mm.1	5.08	3.92	2.24	0	0	Igkv4-81
TC0600003580.mm.1	4.66	3.49	2.24	0	0	Igkv5-43
TC0700000423.mm.1	6.34	5.18	2.24	0	0	B9d2
TC0700000795.mm.1	5.57	4.41	2.24	0	0	Klk1b5
TC0900000492.mm.1	7.61	6.44	2.24	0	0	Pvrl1
TC1000001744.mm.1	12.18	11.02	2.24	0	0	Rab32
TC1400002378.mm.1	5.52	4.35	2.24	0	0	Cysltr2
TC0700000759.mm.1	5.87	4.7	2.25	0	0	Nkg7
TC1800000358.mm.1	4.81	3.64	2.25	0	0	Pcdhb4
TC0100000224.mm.1	5.73	4.56	2.26	0	0	Ptpn18
TC0300002688.mm.1	11.66	10.49	2.26	0	0	Cept1
TC0200000798.mm.1	10.51	9.33	2.27	0	0	Epc2
TC0600003559.mm.1	5.58	4.4	2.27	0	0	Igkv4-71
TC0900001895.mm.1	6.94	5.75	2.27	0	0	Zfp653
TC1100000767.mm.1	8.12	6.94	2.27	0	0	Dhrs7b
TC1300002686.mm.1	10.75	9.56	2.27	0	0	Skiv2l2
TC0400000036.mm.1	7.31	6.12	2.28	0	0	Ubxn2b
TC0400003777.mm.1	9.58	8.38	2.29	0	0	Tceb3
TC0700000552.mm.1	7.09	5.9	2.29	0	0	Cox7a1
TC0100000890.mm.1	12.73	11.52	2.3	0	0	Ube2f
TC0500003731.mm.1	12	10.8	2.31	0	0	Gbp4
TC1200000279.mm.1	12.42	11.22	2.31	0	0	Nampt
TC0500000468.mm.1	7.91	6.7	2.32	0	0	Cd38
TC0600003045.mm.1	12.78	11.56	2.32	0	0	Atp6v1e1
TC1400002142.mm.1	7.98	6.77	2.32	0	0	Cryl1
TC0700001876.mm.1	5.95	4.73	2.33	0	0	Itgax
TC1000000409.mm.1	9.67	8.44	2.34	0	0	Rtn4ip1
TC1000003049.mm.1	8.82	7.59	2.34	0	0	Tbk1
TC1700001408.mm.1	14.68	13.45	2.35	0	0	Rnaset2a
TC0200001234.mm.1	5.38	4.14	2.36	0	0	Aplnr
TC0300003023.mm.1	8.69	7.45	2.36	0	0	Rap1gds1
TC0600003511.mm.1	4.58	3.34	2.36	0	0	Igkv14-126
TC1000000566.mm.1	7.71	6.47	2.36	0	0	Lrrc20
TC0800001623.mm.1	5.27	4.02	2.38	0	0	Cd209d
TC0900002537.mm.1	9.28	8.03	2.38	0	0	Lactb
TC0300002268.mm.1	4.8	3.54	2.39	0	0	Mab21l2
TC0500000922.mm.1	5.92	4.65	2.4	0	0	Cxcl13
TC0500001210.mm.1	8.38	7.11	2.41	0	0	Iscu
TC0700001141.mm.1	8.91	7.64	2.41	0	0	Zfp710
TC0800002848.mm.1	9.51	8.24	2.41	0	0	Ddx28
TC1800000655.mm.1	9.94	8.67	2.41	0	0	Wdr7
TC0700004660.mm.1	10.16	8.88	2.43	0	0	Mvp
TC0800001619.mm.1	6.02	4.74	2.43	0	0	Cd209a
TC1700000935.mm.1	8.43	7.15	2.43	0	0	Treml2
TC0400000867.mm.1	9.6	8.31	2.44	0	0	Rraga
TC1100003418.mm.1	11.35	10.06	2.44	0	0	Dhrs11
TC0100001496.mm.1	12.85	11.56	2.45	0	0	Sell
TC0100003855.mm.1	12.89	11.6	2.45	0	0	Cr1l
TC0400001525.mm.1	7.85	6.56	2.45	0	0	Marcksl1
TC0600003597.mm.1	4.64	3.34	2.45	0	0	Igkv6-13
TC1200000183.mm.1	10.73	9.43	2.45	0	0	Iah1
TC0800002144.mm.1	7.56	6.26	2.46	0	0	Klkb1
TC1200001768.mm.1	11.61	10.3	2.46	0	0	Nfkbia
TC0800001698.mm.1	8.37	7.07	2.47	0	0	Rab20
TC0900003033.mm.1	7.5	6.2	2.47	0	0	Cyb561d2
TC1900001622.mm.1	8.2	6.9	2.47	0	0	Calhm2
TSUnmapped00000043.mm.1	5.74	4.44	2.47	0	0	Rora
TC0100001844.mm.1	9.14	7.82	2.49	0	0	Tmem206
TC0300002311.mm.1	8.92	7.6	2.49	0	0	Slc25a44
TC0700002632.mm.1	8.12	6.81	2.49	0	0	Lipe
TC0900003313.mm.1	9.72	8.4	2.49	0	0	Ccr1
TC1400000747.mm.1	10.96	9.65	2.49	0	0	Lrp10
TC0700002359.mm.1	13.26	11.94	2.5	0	0	Chmp2a
TC0600003516.mm.1	5.1	3.77	2.52	0	0	Igkv14-111
TC1000002259.mm.1	13.69	12.35	2.53	0	0	Vps26a
TC1200001366.mm.1	9.3	7.96	2.53	0	0	Fkbp1b
TC1000000492.mm.1	6.48	5.14	2.54	0	0	Msl3l2
TC1300000818.mm.1	8	6.65	2.54	0	0	Rsl1
TC0600003551.mm.1	4.98	3.64	2.55	0	0	Igkv4-86
TC0700000488.mm.1	6.96	5.61	2.55	0	0	Dyrk1b
TC0800000844.mm.1	10.49	9.14	2.55	0	0	Tom1
TC0200002223.mm.1	5.82	4.46	2.56	0	0	Cst7
TSUnmapped00000047.mm.1	5.03	3.67	2.56	0	0	Cd83
TC0600003596.mm.1	6.97	5.61	2.57	0	0	Igkv6-14
TC1300000338.mm.1	5.59	4.23	2.57	0	0	Irf4
TC0100000014.mm.1	10.14	8.77	2.58	0	0	Atp6v1h
TC1900000977.mm.1	10.9	9.54	2.58	0	0	Sipa1
TC1300000336.mm.1	7.97	6.59	2.59	0	0	Dusp22
TC0100001593.mm.1	6.5	5.13	2.6	0	0	Alyref2
TC0300002139.mm.1	5.91	4.53	2.6	0	0	B3galnt1
TC0600001443.mm.1	7.69	6.32	2.6	0	0	Lpar5
TC0600003237.mm.1	10.73	9.35	2.6	0	0	Olr1
TC0400000460.mm.1	8.25	6.86	2.61	0	0	Clta
TC0600003613.mm.1	5.58	4.2	2.61	0	0	Klra3
TC0100000919.mm.1	6.44	5.05	2.62	0	0	Dusp28
TC1300000028.mm.1	14.11	12.72	2.62	0	0	Klf6
TC1300002274.mm.1	12.44	11.04	2.62	0	0	Papd7
TC0500003399.mm.1	5.77	4.38	2.63	0	0	Ccl24
TC0500003518.mm.1	5.67	4.28	2.63	0	0	Card11
TC1400001486.mm.1	7.45	6.05	2.63	0	0	Oxsm
TC1600000215.mm.1	11.07	9.68	2.63	0	0	Snap29
TC1900001140.mm.1	8.43	7.03	2.64	0	0	Ms4a3
TC0200004599.mm.1	6.17	4.76	2.65	0	0	Il1a
TC0500003198.mm.1	8.38	6.97	2.66	0	0	Sh2b3
TC0900001337.mm.1	9.67	8.26	2.66	0	0	Twf2
TC1200001544.mm.1	11.11	9.7	2.66	0	0	Id2
TC0300001194.mm.1	10.99	9.57	2.67	0	0	Sass6
TC1900001124.mm.1	5.48	4.07	2.67	0	0	Ms4a8a
TC1300002047.mm.1	8.89	7.47	2.68	0	0	Hk3
TC0700002705.mm.1	11.15	9.72	2.69	0	0	Nfkbib
TC0700003850.mm.1	7.95	6.52	2.69	0	0	Il18bp
TC0900001775.mm.1	7	5.57	2.69	0	0	Fut4
TC1100003781.mm.1	11.6	10.18	2.69	0	0	Rab5c
TC1400000777.mm.1	8.76	7.34	2.69	0	0	Dhrs4
TC0400002873.mm.1	9.89	8.45	2.71	0	0	Tmem261
TC1300002143.mm.1	6.19	4.75	2.71	0	0	Ctla2a
TC0600003555.mm.1	6.28	4.84	2.72	0	0	Igkv4-79
TC0X00000329.mm.1	11.41	9.96	2.72	0	0	Ube2a
TC0300001447.mm.1	12.44	10.99	2.73	0	0	Gbp2
TC0600003571.mm.1	5.1	3.65	2.73	0	0	Igkv4-55
TC0900000031.mm.1	13.88	12.43	2.73	0	0	Casp1
TC0100000292.mm.1	7.12	5.67	2.75	0	0	Il1r2
TC0700000381.mm.1	8.54	7.08	2.76	0	0	Kcnn4
TC0X00001558.mm.1	9.42	7.95	2.77	0	0	Ubqln2
TC0500001403.mm.1	11.63	10.15	2.78	0	0	Rnf34
TC1200002601.mm.1	5.51	4.03	2.78	0	0	Ighv1-5
TC1700002647.mm.1	9.83	8.35	2.78	0	0	Zfp36l2
TC0800000694.mm.1	7.46	5.98	2.79	0	0	Nat2
TC0700001794.mm.1	5.57	4.08	2.82	0	0	Il21r
TC1200000715.mm.1	9.11	7.61	2.82	0	0	Arg2
TC1300000463.mm.1	13.07	11.57	2.82	0	0	Tmem14c
TC1200000989.mm.1	5.96	4.46	2.83	0	0	Kcnk13
TC0900001418.mm.1	9.52	8.01	2.84	0	0	Slc25a20
TC1000000208.mm.1	12.44	10.93	2.84	0	0	Stx7
TC1500001067.mm.1	8.52	7.02	2.84	0	0	Nr4a1
TC1300000817.mm.1	7.79	6.28	2.86	0	0	Zfp759
TC1400000477.mm.1	6.67	5.15	2.86	0	0	Ptger2
TC1700001646.mm.1	10.82	9.3	2.86	0	0	Nubp2
TC1300002751.mm.1	5.67	4.15	2.88	0	0	Tcstv1
TC1300001445.mm.1	8.4	6.86	2.89	0	0	Mtr
TC1600000397.mm.1	7.34	5.81	2.89	0	0	Fam43a
TC0900000271.mm.1	8.9	7.35	2.92	0	0	Snx19
TC1400000862.mm.1	10.35	8.8	2.92	0	0	Arl11
TC1300000072.mm.1	8.57	7.02	2.93	0	0	Ero1lb
TC0200001985.mm.1	12.08	10.52	2.94	0	0	Ptpra
TC1700001938.mm.1	12.17	10.61	2.95	0	0	D17H6S56E-5
TC0800001182.mm.1	11.54	9.97	2.96	0	0	Cmtm3
TC1000001995.mm.1	14.07	12.5	2.96	0	0	Dse
TC1100003401.mm.1	11.22	9.66	2.96	0	0	Ccl3
TC1700000904.mm.1	8.76	7.19	2.97	0	0	Tbcc
TC0400003792.mm.1	5.38	3.81	2.98	0	0	C1qb
TC0500003439.mm.1	9.78	8.2	2.98	0	0	Srrt
TC0X00000471.mm.1	14.17	12.59	2.99	0	0	Hprt
TC1400001105.mm.1	13.58	12	2.99	0	0	Elf1
TC0900002155.mm.1	10.1	8.52	3	0	0	Hinfp
TC1400002649.mm.1	6.03	4.44	3	0	0	Rnf219
TC1100004059.mm.1	5.9	4.31	3.01	0	0	Cd300e
TC1400002115.mm.1	6.4	4.8	3.03	0	0	Ctsg
TC0700003857.mm.1	11.39	9.78	3.05	0	0	Rhog
TC0X00001283.mm.1	8.07	6.46	3.05	0	0	Hnrnph2
TC1500002258.mm.1	8.79	7.18	3.05	0	0	Krt80
TC0700001862.mm.1	9.27	7.65	3.07	0	0	Orai3
TC1000000711.mm.1	6.02	4.4	3.08	0	0	Adora2a
TC1300001859.mm.1	5.82	4.2	3.08	0	0	Elovl2
TC0200004548.mm.1	9.97	8.35	3.09	0	0	Itpripl1
TC1000002093.mm.1	12.18	10.55	3.09	0	0	Aim1
TC1400000112.mm.1	8.3	6.67	3.09	0	0	Il3ra
TC0600003611.mm.1	5.68	4.05	3.1	0	0	Klra9
TC1600002172.mm.1	14.48	12.85	3.1	0	0	Ifnar2
TC0700000886.mm.1	9.63	7.99	3.11	0	0	Tmem86a
TC1700002813.mm.1	8.77	7.13	3.11	0	0	Ppt2
TC1500002316.mm.1	7.54	5.9	3.12	0	0	Gpr84
TC0600003602.mm.1	10.42	8.77	3.14	0	0	Eif4e3
TC0900002269.mm.1	6.59	4.94	3.14	0	0	Bco2
TC0800000123.mm.1	15.82	14.16	3.15	0	0	Lamp1
TC0100000440.mm.1	12.31	10.65	3.16	0	0	Casp8
TC0800001564.mm.1	5.13	3.47	3.17	0	0	Map10
TC1100001886.mm.1	11.94	10.27	3.19	0	0	Slc9a3r1
TC0400003794.mm.1	6.04	4.36	3.2	0	0	C1qa
TC0800002252.mm.1	14.73	13.05	3.2	0	0	Sap30
TC1500000554.mm.1	6.48	4.8	3.21	0	0	BC025446
TC1000001204.mm.1	10.05	8.35	3.24	0	0	Galnt4
TC0600002423.mm.1	5.58	3.87	3.26	0	0	Il12rb2
TC0900000204.mm.1	12.96	11.25	3.26	0	0	Ldlr
TC1200002020.mm.1	8.35	6.64	3.28	0	0	Adam4
TC1400000524.mm.1	6.93	5.21	3.28	0	0	Peli2
TC0500003064.mm.1	11.21	9.5	3.29	0	0	Gltp
TC0300000092.mm.1	10.66	8.93	3.3	0	0	Car13
TC1300002534.mm.1	7.17	5.44	3.3	0	0	Naip1
TC0600003554.mm.1	5.18	3.45	3.32	0	0	Igkv4-80
TC0700003017.mm.1	9.39	7.66	3.32	0	0	Sphk2
TC1100000483.mm.1	5.85	4.12	3.32	0	0	Havcr1
TC1900001773.mm.1	6.15	4.42	3.33	0	0	Lipo4
TC1300001857.mm.1	5.6	3.86	3.35	0	0	Mak
TC0600001402.mm.1	7.13	5.38	3.36	0	0	Clec4b2
TCX_GL456233_random00000005.mm.1	11.24	9.5	3.36	0	0	Vamp7
TC0500002755.mm.1	5.52	3.75	3.4	0	0	Cxcl9
TC0500003729.mm.1	9.36	7.58	3.42	0	0	Gbp8
TC0100000171.mm.1	10.92	9.14	3.43	0	0	Lmbrd1
TC1500002318.mm.1	13.75	11.97	3.45	0	0	Itga5
TC1700000351.mm.1	11.13	9.34	3.46	0	0	Msrb1
TC0700001875.mm.1	14.48	12.68	3.47	0	0	Itgam
TC0700002166.mm.1	11.4	9.6	3.47	0	0	Ppp6r1
TC1800000698.mm.1	10.01	8.21	3.47	0	0	Chmp1b
TC1400001988.mm.1	9.65	7.84	3.51	0	0	Tep1
TC1300002062.mm.1	9.6	7.78	3.53	0	0	Dok3
TC0100003029.mm.1	14.64	12.82	3.54	0	0	Cxcr4
TC1300000904.mm.1	11.33	9.49	3.59	0	0	Erap1
TC1400000459.mm.1	7.99	6.15	3.59	0	0	Ear12
TC0600001401.mm.1	13.17	11.32	3.6	0	0	Clec4a2
TC1100002103.mm.1	10.79	8.94	3.61	0	0	Tcn2
TC0100001167.mm.1	6.52	4.65	3.64	0	0	Il10
TC1100004084.mm.1	12.78	10.91	3.65	0	0	Grb2
TC0900003125.mm.1	5.07	3.18	3.69	0	0	Ccrl2
TC1600002080.mm.1	12.52	10.64	3.69	0	0	Tmem50b
TC0800001244.mm.1	13.5	11.61	3.71	0	0	Pla2g15
TC1100003086.mm.1	6.08	4.18	3.74	0	0	Slc16a13
TC1400002714.mm.1	8.41	6.5	3.76	0	0	Abcc4
TC0600003139.mm.1	10.01	8.09	3.79	0	0	Tapbpl
TC1900000226.mm.1	6.45	4.52	3.79	0	0	Ms4a4d
TC1600000033.mm.1	9.25	7.33	3.8	0	0	Hmox2
TC1300001886.mm.1	11.17	9.23	3.84	0	0	Mcur1
TC0100001114.mm.1	9.57	7.62	3.86	0	0	Mgat5
TC0500002989.mm.1	8.12	6.16	3.9	0	0	Fbrsl1
TC1400000895.mm.1	18.02	16.05	3.92	0	0	Ctsb
TC0400001038.mm.1	13.61	11.63	3.94	0	0	Leprot
TC1900000890.mm.1	13.29	11.31	3.94	0	0	Aldh3b1
TC0300000555.mm.1	12.43	10.45	3.95	0	0	Mfsd1
TC1300001367.mm.1	5.63	3.65	3.95	0	0	Tcstv3
TC0600003520.mm.1	7.26	5.27	3.96	0	0	Igkv15-103
TC1000001897.mm.1	6.71	4.73	3.96	0	0	Arg1
TC1800000534.mm.1	14.08	12.08	3.99	0	0	Snx2
TC0600003560.mm.1	6.64	4.64	4.01	0	0	Igkv4-70
TC1600000464.mm.1	12.54	10.52	4.07	0	0	Osbpl11
TC0600001092.mm.1	13.36	11.33	4.08	0	0	Slc6a6
TC0500001695.mm.1	8.16	6.13	4.09	0	0	Lfng
TC0600003072.mm.1	6.07	4.03	4.12	0	0	Gdf3
TC0100001615.mm.1	6.18	4.13	4.13	0	0	Slamf9
TC0500000843.mm.1	8.11	6.06	4.13	0	0	Pf4
TC0900001858.mm.1	8.94	6.88	4.15	0	0	Tyk2
TC1700001322.mm.1	10.15	8.1	4.15	0	0	Ppp1r21
TC0600000827.mm.1	6.46	4.4	4.17	0	0	Cd8a
TC0900000044.mm.1	6.93	4.87	4.19	0	0	Mmp13
TC0800002905.mm.1	14.51	12.44	4.22	0	0	Hp
TC0900003112.mm.1	8.55	6.47	4.23	0	0	Klhl18
TC1700001468.mm.1	6.53	4.45	4.23	0	0	Gpr31b
TC0800001407.mm.1	12.24	10.15	4.24	0	0	Plcg2
TC0X00002161.mm.1	12.9	10.81	4.26	0	0	Elf4
TC1100000792.mm.1	6.85	4.76	4.27	0	0	Adora2b
TC0100000103.mm.1	10.02	7.9	4.32	0	0	Ly96
TC0500003516.mm.1	10.95	8.84	4.32	0	0	Gna12
TC0100000642.mm.1	8.23	6.1	4.36	0	0	Cyp27a1
TC1000000653.mm.1	7.21	5.08	4.36	0	0	Tmem26
TC0600002269.mm.1	13.95	11.82	4.38	0	0	Skap2
TC0800000114.mm.1	5.85	3.71	4.39	0	0	F7
TC0800000782.mm.1	11.56	9.41	4.45	0	0	Myo9b
TC0300000902.mm.1	6.17	4	4.5	0	0	Ctsk
TC1400001550.mm.1	10.09	7.91	4.53	0	0	Ndst2
TC0100003575.mm.1	6.22	4.04	4.54	0	0	Slamf8
TC0700001347.mm.1	10.22	8.01	4.63	0	0	Kctd21
TC1100001071.mm.1	7	4.79	4.64	0	0	Scarf1
TC0400001969.mm.1	8.47	6.25	4.68	0	0	Gpr157
TC1500000704.mm.1	6.52	4.29	4.69	0	0	Fam83f
TC1300002422.mm.1	8.16	5.93	4.71	0	0	Fam151b
TC1800000008.mm.1	5.93	3.69	4.72	0	0	Bambi
TC0X00000691.mm.1	11.31	9.06	4.75	0	0	Abcd1
TC0900000533.mm.1	10.83	8.58	4.76	0	0	Amica1
TC1000000578.mm.1	14.49	12.24	4.77	0	0	Gm5424
TC1400000322.mm.1	13.48	11.23	4.77	0	0	Nt5dc2
TC0500003236.mm.1	12.73	10.47	4.81	0	0	Vps33a
TC0700003593.mm.1	12.84	10.56	4.86	0	0	Fes
TC0700003862.mm.1	8.73	6.44	4.87	0	0	Trim21
TC1400001656.mm.1	6.75	4.45	4.94	0	0	Cacna1d
TC0600003566.mm.1	6.35	4.04	4.96	0	0	Igkv4-59
TC1400002744.mm.1	6.2	3.88	5	0	0	Gpr18
TC0700000796.mm.1	6.55	4.23	5.01	0	0	Klk1
TC0300001109.mm.1	7.63	5.29	5.04	0	0	Kcna3
TC1200000419.mm.1	10.58	8.23	5.08	0	0	Ap4s1
TC1_GL456210_random00000010.mm.1	11.2	8.84	5.12	0	0	LOC100041034
TC1000002929.mm.1	18.39	16.03	5.12	0	0	Lyz2
TC1700000269.mm.1	6.73	4.37	5.15	0	0	Zfp677
TC1_GL456211_random00000027.mm.1	11.56	9.19	5.18	0	0	LOC100041034
TC0X00000548.mm.1	6.53	4.15	5.22	0	0	F9
TC0700002168.mm.1	6.48	4.08	5.28	0	0	Tmem150b
TC0500001844.mm.1	16.3	13.87	5.42	0	0	Alox5ap
TC0600000826.mm.1	6.58	4.15	5.42	0	0	Cd8b1
TC0700004351.mm.1	7.79	5.34	5.45	0	0	Pycard
TC0900000709.mm.1	9.21	6.76	5.45	0	0	Scamp2
TC0700002422.mm.1	8.64	6.17	5.53	0	0	C5ar1
TC0600003550.mm.1	7.73	5.22	5.69	0	0	LOC434035
TC0100000957.mm.1	11.68	9.17	5.71	0	0	Fam174a
TC0900000748.mm.1	15.27	12.75	5.72	0	0	Hexa
TC1100002374.mm.1	13.19	10.66	5.76	0	0	Rel
TSUnmapped00000031.mm.1	9.62	7.08	5.79	0	0	Cd99
TC1900001130.mm.1	6.45	3.9	5.87	0	0	Ms4a14
TC0200001227.mm.1	6.86	4.29	5.94	0	0	Prg2
TC0700002506.mm.1	6.85	4.28	5.94	0	0	Ceacam19
TC0600003576.mm.1	6.04	3.43	6.11	0	0	Igkv5-48
TC1500002317.mm.1	9.13	6.5	6.17	0	0	Zfp385a
TC1700001954.mm.1	8.87	6.24	6.2	0	0	Tnf
TC0600001530.mm.1	10	7.36	6.23	0	0	Clec2d
TC0700002497.mm.1	8.97	6.33	6.24	0	0	Apoe
TC1500001718.mm.1	6.93	4.29	6.25	0	0	Ly6d
TC0300002236.mm.1	10.55	7.91	6.26	0	0	Tlr2
TC1700000077.mm.1	11.01	8.36	6.28	0	0	Tagap
TC0400003897.mm.1	6.47	3.8	6.33	0	0	Tmem51
TC0500002936.mm.1	12.7	10.04	6.33	0	0	Fam69a
TC0800002807.mm.1	7.28	4.61	6.34	0	0	Rrad
TC0600003563.mm.1	7.27	4.61	6.35	0	0	Igkv4-63
TC0600003570.mm.1	6.97	4.29	6.41	0	0	Igkv4-57
TC0400003079.mm.1	11.08	8.39	6.47	0	0	Jun
TC0300002467.mm.1	11.14	8.42	6.58	0	0	Tnfaip8l2
TC0600003575.mm.1	6.41	3.68	6.61	0	0	Igkv4-50
TC1700002490.mm.1	11.79	9.06	6.66	0	0	Emilin2
TC1800000834.mm.1	11.26	8.53	6.67	0	0	Pstpip2
TC0200005314.mm.1	15.48	12.74	6.68	0	0	Ctsz
TC0500002945.mm.1	8.83	6.09	6.69	0	0	Mfsd7a
TC0X00003426.mm.1	7.57	4.82	6.71	0	0	C1galt1c1
TC0600003573.mm.1	6.49	3.73	6.73	0	0	Igkv4-53
TC0700003028.mm.1	15.42	12.66	6.75	0	0	Emp3
TC0X00002995.mm.1	11.53	8.75	6.86	0	0	Gla
TC0400001543.mm.1	7.73	4.95	6.87	0	0	Fabp3
TC1600000664.mm.1	7.49	4.71	6.88	0	0	Cd200r4
TC1500001730.mm.1	19.05	16.26	6.91	0	0	Ly6c2
TC0800000983.mm.1	13.85	11.03	7.08	0	0	Man2b1
TC0700002718.mm.1	8.36	5.52	7.13	0	0	Kcnk6
TC1700000565.mm.1	8.66	5.82	7.15	0	0	Cyp4f37
TC0100002151.mm.1	8.75	5.9	7.19	0	0	Ccdc115
TC0600003564.mm.1	6.47	3.62	7.21	0	0	Igkv4-62
TC1300002141.mm.1	8.08	5.22	7.25	0	0	Ctla2b
TC0500002895.mm.1	11.04	8.14	7.43	0	0	Gbp10
TC0700000561.mm.1	15.72	12.82	7.45	0	0	Tyrobp
TC1000000823.mm.1	8.06	5.13	7.6	0	0	Elane
TC1500001963.mm.1	11.47	8.53	7.67	0	0	Nfam1
TC0600003565.mm.1	7.05	4.1	7.75	0	0	Igkv4-61
TC1100002249.mm.1	12.87	9.91	7.82	0	0	Plek
TC1800001712.mm.1	10.18	7.21	7.84	0	0	Cndp2
TC0600001634.mm.1	6.87	3.89	7.86	0	0	Ptpro
TC0300002053.mm.1	6.9	3.9	7.99	0	0	P2ry13
TC1100001474.mm.1	9.09	6.08	8.04	0	0	Gngt2
TC1400002054.mm.1	11.52	8.5	8.08	0	0	Slc7a7
TC1600001280.mm.1	12.54	9.52	8.09	0	0	Sdf2l1
TC1700000829.mm.1	10.49	7.45	8.21	0	0	Tnfrsf21
TC0700004207.mm.1	14.4	11.36	8.23	0	0	Igsf6
TC1600001557.mm.1	11.11	8.04	8.4	0	0	Dtx3l
TC1000003078.mm.1	8.05	4.97	8.46	0	0	Slc16a7
TC0700000519.mm.1	9.54	6.46	8.47	0	0	Map4k1
TC0500003730.mm.1	12.75	9.66	8.49	0	0	Gbp9
TC1100001264.mm.1	8.82	5.73	8.49	0	0	Wfdc17
TC0600003557.mm.1	7.47	4.38	8.54	0	0	Igkv4-74
TC1000002930.mm.1	15.23	12.11	8.65	0	0	Lyz1
TC0700001581.mm.1	7.64	4.52	8.72	0	0	Ppfibp2
TC1400001709.mm.1	9.78	6.65	8.72	0	0	Wdfy4
TC0300000930.mm.1	8.67	5.54	8.74	0	0	Hist2h2be
TC1200002440.mm.1	7.42	4.26	8.93	0	0	Gpr132
TC1100000726.mm.1	11.6	8.43	8.98	0	0	Nlrp3
TC1500001729.mm.1	12.88	9.71	9	0	0	Ly6c1
TC0200003362.mm.1	15.47	12.29	9.06	0	0	Stom
TC0900001987.mm.1	12.11	8.93	9.06	0	0	Fli1
TC0100000923.mm.1	7.96	4.78	9.08	0	0	Gpr35
TC0500001136.mm.1	13.32	10.14	9.08	0	0	Ankle2
TC0100003422.mm.1	8.9	5.7	9.18	0	0	Atp1b1
TC0800002146.mm.1	11.24	8.03	9.23	0	0	Tlr3
TC0300002357.mm.1	12.64	9.42	9.29	0	0	Il6ra
TC0100001604.mm.1	7.44	4.22	9.3	0	0	Slamf6
TC1100003379.mm.1	10.16	6.93	9.35	0	0	Slfn9
TC1400000745.mm.1	13.75	10.51	9.46	0	0	Mmp14
TC1000000056.mm.1	8.24	4.99	9.51	0	0	Zc3h12d
TC0100001170.mm.1	9.62	6.35	9.65	0	0	Fam72a
TC1300002481.mm.1	13.87	10.6	9.65	0	0	Hexb
TC0100001177.mm.1	9.92	6.64	9.73	0	0	Rab29
TC0700003990.mm.1	10.48	7.18	9.84	0	0	Tpp1
TC0500002843.mm.1	12.15	8.82	10.04	0	0	Hpse
TC1500001727.mm.1	9.9	6.57	10.07	0	0	Ly6i
TC0800000959.mm.1	9.87	6.52	10.25	0	0	Lyl1
TC1400000575.mm.1	12.94	9.57	10.35	0	0	Pnp2
TC1400000574.mm.1	14.6	11.22	10.38	0	0	Pnp
TC0300002695.mm.1	12.92	9.53	10.45	0	0	Cd53
TC1900000090.mm.1	10.73	7.34	10.45	0	0	Slc25a45
TC0700002696.mm.1	10.36	6.97	10.52	0	0	Zfp36
TC0700001520.mm.1	10.59	7.18	10.65	0	0	Trim34b
TC1800000689.mm.1	7.78	4.37	10.65	0	0	Pmaip1
TC0600001399.mm.1	8.55	5.08	11.11	0	0	Clec4a4
TC0500002481.mm.1	9.46	5.96	11.26	0	0	Tlr6
TC1600000440.mm.1	8.35	4.84	11.36	0	0	Tm4sf19
TC1300002530.mm.1	10.93	7.42	11.38	0	0	Naip2
TSUnmapped00000020.mm.1	9.27	5.76	11.38	0	0	Snx29
TC1800000063.mm.1	14.04	10.5	11.57	0	0	Colec12
TC0600002323.mm.1	9.53	5.99	11.64	0	0	Nod1
TC1900001775.mm.1	7.77	4.22	11.66	0	0	LOC100503559
TC1100001238.mm.1	12.35	8.77	11.91	0	0	Slfn2
TC0100003058.mm.1	13.43	9.84	12.04	0	0	Srgap2
TC0800002431.mm.1	17.2	13.59	12.25	0	0	Bst2
TC0600003572.mm.1	7.41	3.78	12.39	0	0	Igkv4-54
TC1300002531.mm.1	9.24	5.6	12.46	0	0	Naip5
TC0100001568.mm.1	9.16	5.51	12.54	0	0	Sh2d1b1
TC0700000652.mm.1	13.18	9.53	12.57	0	0	Cebpa
TC1100004266.mm.1	9.63	5.92	13.02	0	0	Irgm2
TC0900001511.mm.1	7.95	4.24	13.08	0	0	Bcl2a1c
TC1300001326.mm.1	13.73	10.01	13.13	0	0	Emb
TC0X00002384.mm.1	12.79	9.05	13.32	0	0	Ids
TC0700003845.mm.1	8.05	4.29	13.55	0	0	Folr2
TC0800002842.mm.1	12.49	8.71	13.74	0	0	Psmb10
TC0800000758.mm.1	9.66	5.87	13.76	0	0	Lrrc25
TC0100003599.mm.1	13.05	9.21	14.34	0	0	Ifi202b
TC1000003148.mm.1	14.74	10.89	14.47	0	0	Esyt1
TC0100002844.mm.1	8.8	4.94	14.49	0	0	St8sia4
TC0700001841.mm.1	13.13	9.22	14.98	0	0	Itgal
TC1700002536.mm.1	8.01	4.1	15.01	0	0	Nlrc4
TC0400000133.mm.1	8.06	4.15	15.03	0	0	Tmem64
TC0200003599.mm.1	10.86	6.95	15.07	0	0	Cd302
TC1900001196.mm.1	11.72	7.78	15.29	0	0	Tle4
TC0500003376.mm.1	9.7	5.75	15.45	0	0	Lat2
TC1400001182.mm.1	11.05	7.08	15.76	0	0	Irg1
TC0600003229.mm.1	9.05	5.03	16.25	0	0	Cd69
TC1500001131.mm.1	15.41	11.31	17.11	0	0	Nckap1l
TC0600001787.mm.1	13.3	9.18	17.35	0	0	Samd9l
TC1000003214.mm.1	15.03	10.86	18.02	0	0	Lilrb4
TC1800001197.mm.1	10.9	6.72	18.23	0	0	Cd14
TC0800002403.mm.1	14.21	10.01	18.32	0	0	Ifi30
TC0900002806.mm.1	9.45	5.21	18.88	0	0	Bcl2a1d
TC0400003894.mm.1	14.75	10.48	19.31	0	0	Efhd2
TC1300002532.mm.1	10.25	5.97	19.37	0	0	Naip6
TC0900002514.mm.1	12.4	8.12	19.38	0	0	Plekho2
TC1400002103.mm.1	9.38	5.1	19.41	0	0	Ripk3
TC1900001030.mm.1	12.82	8.48	20.31	0	0	Fermt3
TC0900003331.mm.1	11.01	6.62	20.86	0	0	Bcl2a1b
TC0400004171.mm.1	12.66	8.24	21.38	0	0	Isg15
TC1100001241.mm.1	12.8	8.36	21.81	0	0	Slfn4
TC1100001239.mm.1	10.43	5.97	22.02	0	0	Slfn1
TC0500002760.mm.1	12.54	8.07	22.23	0	0	Scarb2
TC0200002308.mm.1	13.98	9.5	22.32	0	0	Hck
TC0100003888.mm.1	15.77	11.24	23.09	0	0	Ifi204
TC1900001419.mm.1	16.08	11.54	23.19	0	0	Lipa
TC1600001106.mm.1	9.18	4.55	24.85	0	0	Mefv
TC0600001279.mm.1	8.67	3.9	27.38	0	0	Pparg
TC1200002574.mm.1	9.49	4.64	28.75	0	0	Igh-VJ558
TC0500000171.mm.1	9.74	4.87	29.16	0	0	Fgl2
TC1100004053.mm.1	12.11	7.21	29.96	0	0	Cd300ld
TC0600001890.mm.1	9.64	4.67	31.35	0	0	Tfec
TC1600000346.mm.1	11.5	6.52	31.65	0	0	Rtp4
TC0400000169.mm.1	10.68	5.66	32.4	0	0	Ggh
TC1000001596.mm.1	14.42	9.38	32.93	0	0	Stat2
TC1900001762.mm.1	11.36	6.3	33.29	0	0	Csf2ra
TC0800000115.mm.1	10.61	5.55	33.45	0	0	F10
TC0900003248.mm.1	11	5.93	33.62	0	0	Cx3cr1
TC0X00002834.mm.1	9.68	4.56	34.58	0	0	Cysltr1
TC1500001300.mm.1	11.03	5.87	35.84	0	0	Fam105a
TC1700001953.mm.1	14.11	8.93	36.17	0	0	Lst1
TC1100000475.mm.1	9.51	4.33	36.21	0	0	Havcr2
TC0600001400.mm.1	11.47	6.23	37.73	0	0	Clec4b1
TC0100001574.mm.1	13.13	7.87	38.35	0	0	Fcgr4
TC1800001048.mm.1	12.32	7.03	39.16	0	0	B4galt6
TC0300001674.mm.1	13.55	8.23	40.05	0	0	Sirpb1a
TC0900000184.mm.1	10.03	4.66	41.19	0	0	Icam1
TC0200003051.mm.1	13.41	8	42.58	0	0	Pip4k2a
TC0500002480.mm.1	11.61	6.07	46.75	0	0	Tlr1
TC1100003382.mm.1	12.46	6.86	48.34	0	0	Slfn8
TC1400000580.mm.1	10.71	5.11	48.58	0	0	Rnase6
TC1300001357.mm.1	9.5	3.89	48.99	0	0	D13Ertd608e
TC1300001526.mm.1	13.65	8.03	49.41	0	0	Gpr141
TC1900000501.mm.1	11.29	5.64	50.42	0	0	Ifit3
TC1100001196.mm.1	10.03	4.37	50.52	0	0	Adap2
TC1200000647.mm.1	11.15	5.45	52.2	0	0	Prkch
TC0700004353.mm.1	12.29	6.57	52.88	0	0	Armcx3
TC0700000946.mm.1	10.56	4.83	53.13	0	0	Atp10a
TC0400001593.mm.1	15.69	9.95	53.39	0	0	Ptafr
TC0500003181.mm.1	14.58	8.82	53.85	0	0	Oas1a
TC1000000508.mm.1	10.44	4.68	54.31	0	0	Fabp7
TC1100004265.mm.1	13.85	8.07	54.78	0	0	Igtp
TC0900002197.mm.1	10.71	4.94	54.82	0	0	Il10ra
TC1300002759.mm.1	9.69	3.84	57.45	0	0	D13Ertd608e
TC0100000375.mm.1	14.99	9.05	61.21	0	0	Stat1
TC1700001463.mm.1	11.69	5.75	61.31	0	0	Gpr31b
TC1200000959.mm.1	10.72	4.78	61.44	0	0	Gpr65
TC1000001994.mm.1	9.84	3.77	67.45	0	0	Fam26f
TC0400003681.mm.1	14.72	8.39	80.17	0	0	Themis2
TC1400002746.mm.1	9.68	3.29	83.72	0	0	Gpr183
TC1300002076.mm.1	10.66	4.23	85.72	0	0	Tifab
TC0700004002.mm.1	12.86	6.4	88.17	0	0	Gvin1
TC0900001142.mm.1	13.18	6.67	91.34	0	0	Bcl2a1a
TC1200000225.mm.1	14.56	7.99	94.97	0	0	Cmpk2
TC0700003946.mm.1	13.34	6.75	96.54	0	0	Trim30d
TC0200005052.mm.1	11.04	4.37	101.47	0	0	Mafb
TC1800001421.mm.1	11.12	4.3	113.17	0	0	Arhgef37
TC1000002036.mm.1	12.48	5.61	116.83	0	0	Slc16a10
TC1300001814.mm.1	11.55	4.64	119.65	0	0	F13a1
TC1900001506.mm.1	13.6	6.68	121.39	0	0	Pik3ap1
TC0100003593.mm.1	14.07	7.13	122.88	0	0	AI607873
TC1100003115.mm.1	11.37	4.4	125.13	0	0	Scimp
TC0100003550.mm.1	11.32	4.3	129.88	0	0	Slamf7
TC0600002978.mm.1	11.69	4.55	140.76	0	0	Rassf4
TC1300001366.mm.1	11.41	4.25	143.17	0	0	BC147527
TC1900000504.mm.1	13.55	6.11	174.5	0	0	Ifit1
TC1700000990.mm.1	12.2	4.71	178.74	0	0	Emr4
TC1900000246.mm.1	15.48	7.96	184.05	0	0	Mpeg1
TC1400002161.mm.1	12.91	5.12	220.54	0	0	Phf11a
TC0600001369.mm.1	14.82	6.7	277.34	0	0	Usp18
TC1400002162.mm.1	15.07	6.21	466.13	0	0	Phf11b
TC0100001597.mm.1	14.7	5.83	468.18	0	0	Cd48
TC1300001155.mm.1	13.64	4.72	484.03	0	0	Cd180
TC0300000903.mm.1	15.61	6.39	597.3	0	0	Ctss
TC1700002816.mm.1	14.99	5.41	760.75	0	0	Cfb
TC1300000425.mm.1	15.21	5.56	801.43	0	0	Ly86
TC0900001339.mm.1	14.14	4.5	802.2	0	0	Tlr9
TC0900001674.mm.1	14.74	4.93	897	0	0	Ccr2
TC0200004647.mm.1	14.36	4.46	954.15	0	0	Siglec1
TC1200001272.mm.1	15.14	4.84	1263.53	0	0	Pld4
TC1900000221.mm.1	16.43	6.01	1374.33	0	0	Ms4a6c
TC1400002067.mm.1	15.62	5	1565.94	0	0	Slc7a8
TC0600003079.mm.1	15.8	5.17	1585.58	0	0	C3ar1
TC0300003134.mm.1	15.08	4.38	1660.82	0	0	Ifi44l
TC0600001397.mm.1	15.64	4.85	1768.82	0	0	Clec4a1
TC0600001398.mm.1	15.77	4.89	1888.77	0	0	Clec4a3
TC0300002506.mm.1	15.77	4.83	1961.04	0	0	Fcgr1
TC1900000217.mm.1	17.51	5.65	3704.16	0	0	Ms4a4c
