# Supplementary material for: Monocytic and granulocytic myeloid derived suppressor cells differentially regulate spatiotemporal tumour plasticity during metastatic cascade
Source: Nat Commun. 2017 Apr 6;8:14979. doi: 10.1038/ncomms14979 (PMC5384228; doi:10.1038/ncomms14979)
Supplement: Supplementary Data 4 — mMDSC (Tumor 4T1) vs gMDSC (Tumor 4T1) week 3. Differentially expressed genes between tumor-derived mMDSC and gMDSC from 4T1 tumor-bearing mice at week 3 post implantation. [file ncomms14979-s5.xlsx]

## Sheet: mMDSC (Tumor 4T1) vs gMDSC (Tum
Supplementary data 4. mMDSC (Tumor 4T1) vs gMDSC (Tumor 4T1) week 3. Differentially expressed genes between tumor-derived mMDSC and gMDSC from 4T1 tumor-bearing mice at week 3 post implantation.
Transcript Cluster ID	mMDSC (Tumor 4T1) w3 Bi-weight Avg Signal (log2)	gMDSC (Tumor 4T1) w3 Bi-weight Avg Signal (log2)	Fold Change (linear) (mMDSC (Tumor 4T1) w3 vs. gMDSC (Tumor 4T1) w3)	ANOVA p-value (mMDSC (Tumor 4T1) w3 vs. gMDSC (Tumor 4T1) w3)	FDR p-value (mMDSC (Tumor 4T1) w3 vs. gMDSC (Tumor 4T1) w3)	Gene Symbol
TC1500001730.mm.1	17.76	7.83	976.43	0	0	Ly6c2
TC1900000217.mm.1	15.39	6.11	622.94	0	0	Ms4a4c
TC0300002506.mm.1	14.55	5.66	473.45	0	0	Fcgr1
TC1000001897.mm.1	16.63	8.01	395.61	0	0	Arg1
TC0500003399.mm.1	13.96	5.41	373.98	0	0	Ccl24
TC1200001272.mm.1	14.67	6.57	273.43	0	0	Pld4
TC1900000221.mm.1	15.89	7.95	246.68	0	0	Ms4a6c
TC0900001674.mm.1	13.28	5.44	228.75	0	0	Ccr2
TC0200004599.mm.1	14.19	6.59	194.16	0	0	Il1a
TC0600003237.mm.1	11.97	4.48	179.21	0	0	Olr1
TC0500000842.mm.1	13.02	5.64	166.63	0	0	Ppbp
TC1500001067.mm.1	14.82	7.48	161.92	0	0	Nr4a1
TC0700001875.mm.1	16.24	9.05	146.04	0	0	Itgam
TC0100001574.mm.1	13.91	6.87	131.63	0	0	Fcgr4
TC1100003115.mm.1	13	6.12	117.39	0	0	Scimp
TC1300001814.mm.1	13.17	6.34	113.24	0	0	F13a1
TC1100000475.mm.1	11.4	4.8	96.77	0	0	Havcr2
TC1100000726.mm.1	12.82	6.31	91.4	0	0	Nlrp3
TC1300000425.mm.1	14.06	7.6	87.95	0	0	Ly86
TC0100003029.mm.1	15.86	9.41	87.75	0	0	Cxcr4
TC0700004207.mm.1	14.42	8.09	80.47	0	0	Igsf6
TC1500001131.mm.1	14.53	8.44	68.08	0	0	Nckap1l
TC0500003464.mm.1	12.99	6.92	67.36	0	0	Pilrb1
TC0600003079.mm.1	13.48	7.44	65.85	0	0	C3ar1
TC1800001197.mm.1	14.46	8.47	63.66	0	0	Cd14
TC0800000115.mm.1	12.48	6.49	63.5	0	0	F10
TC0100000923.mm.1	10.73	4.8	60.95	0	0	Gpr35
TC0700001876.mm.1	12.1	6.19	60.16	0	0	Itgax
TC0500003465.mm.1	11.26	5.4	58.12	0	0	Pilrb2
TC1400002067.mm.1	13.19	7.43	54.28	0	0	Slc7a8
TC0700004353.mm.1	12.08	6.41	51.19	0	0	Armcx3
TC1100002103.mm.1	12.87	7.19	51.12	0	0	Tcn2
TC0200002308.mm.1	12.13	6.45	51.04	0	0	Hck
TC0900000044.mm.1	13.2	7.53	50.75	0	0	Mmp13
TC1000003214.mm.1	16.07	10.43	49.67	0	0	Lilrb4
TC0500000468.mm.1	12.08	6.49	48.19	0	0	Cd38
TC1700001936.mm.1	16.43	10.85	47.7	0	0	Hspa1a
TC0400001593.mm.1	12.92	7.4	46.05	0	0	Ptafr
TC0500003731.mm.1	12.41	6.92	45.1	0	0	Gbp4
TC0300001674.mm.1	13.65	8.18	44.39	0	0	Sirpb1a
TC1300001326.mm.1	14.63	9.19	43.31	0	0	Emb
TC0900003313.mm.1	12.82	7.44	41.89	0	0	Ccr1
TC0600001398.mm.1	12.24	6.89	40.6	0	0	Clec4a3
TC0400003917.mm.1	13.14	7.81	40.4	0	0	Pdpn
TC1200001262.mm.1	13.69	8.37	39.86	0	0	Adssl1
TC0900001142.mm.1	16.1	10.85	38.03	0	0	Bcl2a1a
TC0600001890.mm.1	10.7	5.46	37.69	0	0	Tfec
TC1400002054.mm.1	11.34	6.12	37.24	0	0	Slc7a7
TC1900001124.mm.1	9.42	4.22	36.86	0	0	Ms4a8a
TC1900001762.mm.1	10.57	5.37	36.69	0	0	Csf2ra
TC1700002816.mm.1	10.94	5.79	35.5	0	0	Cfb
TC0100000375.mm.1	12.08	6.93	35.4	0	0	Stat1
TC0700002128.mm.1	12.52	7.39	34.98	0	0	Tarm1
TC0200005052.mm.1	10.76	5.64	34.63	0	0	Mafb
TC0500002755.mm.1	11.06	5.95	34.61	0	0	Cxcl9
TC1700001953.mm.1	12.87	7.76	34.53	0	0	Lst1
TC0700002477.mm.1	15.13	10.03	34.25	0	0	Fosb
TC0500003181.mm.1	12.14	7.05	33.89	0	0	Oas1a
TC0600001397.mm.1	10.55	5.48	33.49	0	0	Clec4a1
TC1500001838.mm.1	15.28	10.23	33.06	0	0	Rac2
TC1100002249.mm.1	14.39	9.34	33.05	0	0	Plek
TC1200000225.mm.1	10.7	5.66	33.03	0	0	Cmpk2
TC1900001030.mm.1	11.71	6.66	33	0	0	Fermt3
TC1300002530.mm.1	10.4	5.36	32.93	0	0	Naip2
TC0300002695.mm.1	14.02	9.03	31.76	0	0	Cd53
TC1400002098.mm.1	10.42	5.47	30.86	0	0	Tgm1
TC1100003401.mm.1	14.5	9.56	30.59	0	0	Ccl3
TC0500000843.mm.1	15.12	10.23	29.76	0	0	Pf4
TC1700002490.mm.1	13.14	8.26	29.41	0	0	Emilin2
TC1100001171.mm.1	10.44	5.62	28.17	0	0	Nos2
TC0700000561.mm.1	16.03	11.23	27.76	0	0	Tyrobp
TC0X00002834.mm.1	10.41	5.65	27.11	0	0	Cysltr1
TC1400002487.mm.1	10.64	5.88	27.07	0	0	Rgcc
TC0900003098.mm.1	10.21	5.47	26.59	0	0	Camp
TC1300000258.mm.1	13.87	9.17	26.08	0	0	Hist1h1c
TC0100003519.mm.1	9.63	4.93	26.02	0	0	Fcrlb
TC0500001844.mm.1	16.61	11.93	25.6	0	0	Alox5ap
TC0900000533.mm.1	11.41	6.75	25.41	0	0	Amica1
TC0100001597.mm.1	12.31	7.67	24.89	0	0	Cd48
TC0100000292.mm.1	14.92	10.29	24.86	0	0	Il1r2
TC1100001238.mm.1	11.23	6.63	24.39	0	0	Slfn2
TC1300002481.mm.1	13.15	8.57	23.94	0	0	Hexb
TC1300001526.mm.1	9.93	5.43	22.66	0	0	Gpr141
TC0800000020.mm.1	12.2	7.71	22.55	0	0	Mcemp1
TC0900000748.mm.1	14.42	9.92	22.52	0	0	Hexa
TC1800000063.mm.1	11.1	6.63	22.21	0	0	Colec12
TC1100001241.mm.1	11.41	6.96	21.84	0	0	Slfn4
TC0500000850.mm.1	12.98	8.55	21.62	0	0	Cxcl2
TSUnmapped00000047.mm.1	8.92	4.51	21.27	0	0	Cd83
TC1800000834.mm.1	10.22	5.84	20.86	0	0	Pstpip2
TC0600001401.mm.1	11.21	6.85	20.55	0	0	Clec4a2
TC1900000890.mm.1	11.94	7.59	20.37	0	0	Aldh3b1
TC0400000169.mm.1	10.82	6.48	20.26	0	0	Ggh
TC0700001841.mm.1	10.47	6.13	20.24	0	0	Itgal
TC0900002197.mm.1	8.9	4.61	19.56	0	0	Il10ra
TC1200000715.mm.1	11.49	7.22	19.34	0	0	Arg2
TC0700004351.mm.1	9.71	5.46	18.93	0	0	Pycard
TC0500002895.mm.1	10.15	5.92	18.79	0	0	Gbp10
TC0800002403.mm.1	14.68	10.48	18.27	0	0	Ifi30
TC1000001596.mm.1	10.59	6.41	18.1	0	0	Stat2
TC0700004591.mm.1	11.31	7.15	17.92	0	0	Tnfrsf26
TC0300001447.mm.1	10.99	6.83	17.88	0	0	Gbp2
TC0300003134.mm.1	10.03	5.89	17.65	0	0	Ifi44l
TC0600003229.mm.1	9.31	5.2	17.3	0	0	Cd69
TC1700001935.mm.1	14.46	10.36	17.09	0	0	Hspa1b
TC0600001369.mm.1	9.66	5.57	17.02	0	0	Usp18
TC1600001106.mm.1	9.43	5.37	16.73	0	0	Mefv
TC0800000983.mm.1	13.33	9.27	16.62	0	0	Man2b1
TC1400002103.mm.1	9.18	5.16	16.12	0	0	Ripk3
TC0900000031.mm.1	12.92	8.91	16.09	0	0	Casp1
TC0100003866.mm.1	9.62	5.62	16.05	0	0	Serpinb2
TC0900002806.mm.1	11.64	7.63	16.01	0	0	Bcl2a1d
TC1400002162.mm.1	11.34	7.37	15.69	0	0	Phf11b
TC0300002236.mm.1	10.97	7	15.62	0	0	Tlr2
TC0400001325.mm.1	16.35	12.39	15.57	0	0	Slc2a1
TC0300000903.mm.1	14.88	10.93	15.42	0	0	Ctss
TC0900001511.mm.1	10.42	6.49	15.31	0	0	Bcl2a1c
TC0700003593.mm.1	12.26	8.36	14.96	0	0	Fes
TC0X00002995.mm.1	12.57	8.67	14.95	0	0	Gla
TC1000001744.mm.1	11	7.1	14.9	0	0	Rab32
TC0100003593.mm.1	11.78	7.89	14.81	0	0	AI607873
TC0500003376.mm.1	10.43	6.56	14.65	0	0	Lat2
TC1100004265.mm.1	10.89	7.03	14.53	0	0	Igtp
TC0700001793.mm.1	14.22	10.37	14.5	0	0	Il4ra
TC1700000496.mm.1	15.56	11.71	14.36	0	0	Cdkn1a
TC1200002089.mm.1	10.5	6.68	14.15	0	0	Pgf
TC0700001630.mm.1	11.57	7.75	14.04	0	0	Adm
TC1900000246.mm.1	13.09	9.3	13.85	0	0	Mpeg1
TC1700000932.mm.1	16.01	12.22	13.82	0	0	Trem1
TC0700002696.mm.1	10.4	6.62	13.71	0	0	Zfp36
TC1100001196.mm.1	8.46	4.7	13.51	0	0	Adap2
TC0900003331.mm.1	12.54	8.79	13.48	0	0	Bcl2a1b
TC1000000578.mm.1	14.17	10.45	13.19	0	0	Gm5424
TC1400000793.mm.1	9.22	5.5	13.19	0	0	Ltb4r1
TC0700000519.mm.1	9.51	5.81	13.01	0	0	Map4k1
TC0500003730.mm.1	10.87	7.21	12.62	0	0	Gbp9
TC0600003337.mm.1	12.87	9.21	12.6	0	0	Arhgdib
TC0900001481.mm.1	9.99	6.33	12.59	0	0	Ltf
TC0600003314.mm.1	9.89	6.24	12.55	0	0	Hebp1
TC1200002440.mm.1	7.83	4.2	12.36	0	0	Gpr132
TC0600003602.mm.1	10.17	6.55	12.26	0	0	Eif4e3
TC0500003729.mm.1	9.58	5.97	12.2	0	0	Gbp8
TC1300002532.mm.1	8.79	5.18	12.18	0	0	Naip6
TC0X00000316.mm.1	13.55	9.95	12.12	0	0	Il13ra1
TC0600000226.mm.1	13.35	9.77	11.96	0	0	Hilpda
TC0800000758.mm.1	9.05	5.48	11.94	0	0	Lrrc25
TC1400002641.mm.1	7.94	4.37	11.9	0	0	Ednrb
TC1300000255.mm.1	14.45	10.88	11.89	0	0	Hist1h2bc
TC0300002357.mm.1	11.04	7.48	11.83	0	0	Il6ra
TC0100001498.mm.1	9.35	5.8	11.7	0	0	F5
TC1600001604.mm.1	9.18	5.64	11.66	0	0	Pla1a
TC1500000776.mm.1	14.08	10.57	11.38	0	0	Tspo
TC0700003946.mm.1	8.84	5.35	11.26	0	0	Trim30d
TC1100004053.mm.1	10.95	7.48	11.06	0	0	Cd300ld
TC1700002315.mm.1	7.75	4.31	10.84	0	0	Lrg1
TC1300000113.mm.1	11.18	7.77	10.64	0	0	Inhba
TC1400001898.mm.1	13.04	9.63	10.62	0	0	Ero1l
TC1700002354.mm.1	11.4	8	10.59	0	0	Gpr108
TC0500000283.mm.1	8.12	4.78	10.1	0	0	Il6
TC1800000689.mm.1	8.69	5.37	10.04	0	0	Pmaip1
TC0900003125.mm.1	7.53	4.2	10.01	0	0	Ccrl2
TC0200003362.mm.1	13.57	10.25	9.95	0	0	Stom
TC0200000819.mm.1	9.65	6.34	9.91	0	0	Tnfaip6
TC1400002746.mm.1	7.4	4.1	9.86	0	0	Gpr183
TC0800002905.mm.1	12.54	9.25	9.79	0	0	Hp
TC0800001698.mm.1	10.89	7.6	9.78	0	0	Rab20
TC0500000334.mm.1	13.81	10.53	9.73	0	0	Fosl2
TC0500002843.mm.1	9.91	6.64	9.65	0	0	Hpse
TC0100001510.mm.1	8.4	5.14	9.64	0	0	Dpt
TC1100002374.mm.1	12.43	9.16	9.62	0	0	Rel
TC1500001942.mm.1	10.94	7.69	9.52	0	0	Naga
TC0300002938.mm.1	12.05	8.81	9.43	0	0	Ccdc109b
TC1700000351.mm.1	10.76	7.53	9.42	0	0	Msrb1
TC1400000322.mm.1	13.55	10.31	9.41	0	0	Nt5dc2
TC0900001128.mm.1	12.55	9.32	9.38	0	0	Nt5e
TC1500002348.mm.1	13.47	10.24	9.34	0	0	Vps28
TC1200001544.mm.1	11.89	8.67	9.32	0	0	Id2
TC1800000700.mm.1	11.69	8.5	9.11	0	0	Impa2
TC1800001437.mm.1	10.29	7.1	9.1	0	0	Adrb2
TC1900001340.mm.1	10.01	6.82	9.09	0	0	Insl6
TC0700001432.mm.1	9.34	6.17	9.03	0	0	Pde2a
TC0800000959.mm.1	8.26	5.1	8.96	0	0	Lyl1
TC0500003417.mm.1	9.86	6.69	8.95	0	0	Sh2b2
TC0900000184.mm.1	8.4	5.24	8.95	0	0	Icam1
TC0600001530.mm.1	8.84	5.68	8.93	0	0	Clec2d
TC1100001220.mm.1	8.42	5.27	8.91	0	0	Ccl7
TC1300000904.mm.1	11.79	8.64	8.85	0	0	Erap1
TC0100001604.mm.1	7.76	4.62	8.8	0	0	Slamf6
TC1900001506.mm.1	9.76	6.63	8.72	0	0	Pik3ap1
TC0200001843.mm.1	9.66	6.54	8.67	0	0	Sord
TC0100003599.mm.1	11.5	8.42	8.47	0	0	Ifi202b
TC0300001109.mm.1	8.76	5.69	8.39	0	0	Kcna3
TC0600002269.mm.1	14.01	10.96	8.31	0	0	Skap2
TC0800002821.mm.1	8.57	5.53	8.23	0	0	Kctd19
TC1100000792.mm.1	7.27	4.27	8.05	0	0	Adora2b
TC1000002929.mm.1	17.62	14.61	8.03	0	0	Lyz2
TC0X00000691.mm.1	9.64	6.64	7.97	0	0	Abcd1
TC1300000249.mm.1	9.54	6.55	7.97	0	0	Hist1h2bg
TC1500000565.mm.1	9.11	6.13	7.92	0	0	Gsdmd
TC0100001338.mm.1	15.51	12.57	7.7	0	0	Ptgs2
TC1200000279.mm.1	12.1	9.16	7.7	0	0	Nampt
TC1700000933.mm.1	11.52	8.6	7.61	0	0	Trem3
TC0700004515.mm.1	12.27	9.35	7.59	0	0	Ifitm3
TC1800001181.mm.1	11.71	8.79	7.57	0	0	Tmem173
TC0900001461.mm.1	13.55	10.64	7.54	0	0	Ngp
TC1400002161.mm.1	8.53	5.63	7.48	0	0	Phf11a
TC0800002431.mm.1	13.84	10.94	7.43	0	0	Bst2
TC1900001196.mm.1	9.63	6.76	7.3	0	0	Tle4
TC0500002266.mm.1	10.09	7.22	7.29	0	0	Man2b2
TC0600001424.mm.1	8.36	5.5	7.28	0	0	C1rb
TC1800000534.mm.1	13.49	10.63	7.25	0	0	Snx2
TC0400003079.mm.1	13.74	10.88	7.23	0	0	Jun
TC0200003051.mm.1	11.71	8.86	7.22	0	0	Pip4k2a
TC0100003102.mm.1	9.43	6.59	7.2	0	0	Btg2
TC1200001643.mm.1	9.95	7.1	7.19	0	0	Tspan13
TC0400003792.mm.1	10.02	7.19	7.13	0	0	C1qb
TC0800001494.mm.1	11.36	8.53	7.13	0	0	Trappc2l
TC0900001987.mm.1	9.53	6.7	7.13	0	0	Fli1
TC1700000765.mm.1	10.02	7.19	7.12	0	0	H2-M3
TC1300000912.mm.1	13.4	10.56	7.11	0	0	Ell2
TC1300000392.mm.1	12.47	9.66	7.02	0	0	Psmg4
TC1600002172.mm.1	13.35	10.55	6.99	0	0	Ifnar2
TC0500002480.mm.1	9.53	6.73	6.96	0	0	Tlr1
TSUnmapped00000031.mm.1	9.94	7.15	6.91	0	0	Cd99
TC1400000745.mm.1	12.9	10.11	6.89	0	0	Mmp14
TC1700001463.mm.1	8.19	5.41	6.87	0	0	Gpr31b
TC0600002423.mm.1	7.12	4.34	6.86	0	0	Il12rb2
TC1300002531.mm.1	8.09	5.31	6.83	0	0	Naip5
TC1000002036.mm.1	8.03	5.28	6.72	0	0	Slc16a10
TC0200005314.mm.1	14.67	11.93	6.68	0	0	Ctsz
TC0900001339.mm.1	7.77	5.03	6.68	0	0	Tlr9
TC1400000459.mm.1	7.23	4.5	6.67	0	0	Ear12
TC0600002978.mm.1	8.09	5.36	6.62	0	0	Rassf4
TC1500002336.mm.1	13.21	10.5	6.51	0	0	Smdt1
TC1900001130.mm.1	7.15	4.44	6.51	0	0	Ms4a14
TC0700004513.mm.1	15.71	13.01	6.5	0	0	Ifitm2
TC1500001729.mm.1	9.85	7.15	6.48	0	0	Ly6c1
TC0700004002.mm.1	9.95	7.26	6.44	0	0	Gvin1
TC0100002544.mm.1	18.08	15.41	6.38	0	0	Fn1
TC0400003894.mm.1	13.68	11.02	6.34	0	0	Efhd2
TC0700003857.mm.1	10.86	8.2	6.32	0	0	Rhog
TC1300002062.mm.1	9.05	6.39	6.3	0	0	Dok3
TC1300002076.mm.1	7.81	5.16	6.29	0	0	Tifab
TC1900000055.mm.1	8.19	5.55	6.26	0	0	Cd248
TC0100001754.mm.1	7.64	4.99	6.25	0	0	Tlr5
TC1500002288.mm.1	9.56	6.93	6.17	0	0	Itgb7
TC0300002054.mm.1	6.57	3.94	6.16	0	0	P2ry12
TC0600003335.mm.1	9.02	6.4	6.15	0	0	Mgp
TC1700001484.mm.1	8.98	6.36	6.13	0	0	Thbs2
TC0700003028.mm.1	14.76	12.16	6.08	0	0	Emp3
TC1000001994.mm.1	6.75	4.14	6.08	0	0	Fam26f
TC0800001407.mm.1	11.37	8.77	6.06	0	0	Plcg2
TC0900002268.mm.1	10.24	7.64	6.06	0	0	Pts
TC0500000844.mm.1	9.31	6.71	6.03	0	0	Cxcl3
TC1700002629.mm.1	13.11	10.53	6	0	0	Cox7a2l
TC0200003599.mm.1	9.38	6.81	5.96	0	0	Cd302
TC0800000416.mm.1	11.89	9.32	5.93	0	0	Dusp4
TC1900001435.mm.1	6.74	4.18	5.91	0	0	Htr7
TC0400003681.mm.1	9.2	6.64	5.9	0	0	Themis2
TC1300001242.mm.1	13.33	10.78	5.88	0	0	Plk2
TC1_GL456211_random00000027.mm.1	9.98	7.43	5.87	0	0	LOC100041034
TC0300001492.mm.1	8.79	6.25	5.82	0	0	Ctbs
TC0100003888.mm.1	13.84	11.3	5.81	0	0	Ifi204
TC0X00002247.mm.1	9.46	6.93	5.8	0	0	Xlr
TC0300000800.mm.1	11.7	9.16	5.79	0	0	S100a13
TC0700003990.mm.1	10.93	8.4	5.78	0	0	Tpp1
TC1800001712.mm.1	10.06	7.53	5.77	0	0	Cndp2
TC0600001422.mm.1	8.12	5.6	5.74	0	0	C1ra
TC1800001048.mm.1	10.04	7.52	5.73	0	0	B4galt6
TC0700002766.mm.1	15.12	12.6	5.72	0	0	Psenen
TC1600000664.mm.1	7.41	4.89	5.72	0	0	Cd200r4
TC1700000539.mm.1	12.17	9.66	5.71	0	0	Ndufv3
TC1400001709.mm.1	7.95	5.44	5.67	0	0	Wdfy4
TC1400000580.mm.1	8.08	5.58	5.65	0	0	Rnase6
TC0400002532.mm.1	8.61	6.11	5.63	0	0	Msmp
TC1400001067.mm.1	12.2	9.77	5.4	0	0	Nufip1
TC1_GL456210_random00000010.mm.1	9.53	7.1	5.36	0	0	LOC100041034
TC1000000636.mm.1	9.53	7.12	5.31	0	0	Egr2
TC1100003418.mm.1	9.99	7.58	5.3	0	0	Dhrs11
TC1500002318.mm.1	12.46	10.06	5.3	0	0	Itga5
TC1500000308.mm.1	6.64	4.23	5.29	0	0	Dcstamp
TC1000000208.mm.1	12.22	9.82	5.26	0	0	Stx7
TC0100002844.mm.1	7.65	5.25	5.25	0	0	St8sia4
TC0400002694.mm.1	9.03	6.64	5.25	0	0	Klf4
TC1200000647.mm.1	8.5	6.11	5.22	0	0	Prkch
TC0900003038.mm.1	15.46	13.08	5.18	0	0	Gnai2
TC0600001400.mm.1	8.1	5.73	5.16	0	0	Clec4b1
TC1400000895.mm.1	17.59	15.23	5.16	0	0	Ctsb
TC0100000297.mm.1	8.52	6.16	5.15	0	0	Il1rl2
TC1700002788.mm.1	11.45	9.1	5.13	0	0	H2-Q8
TC1700000935.mm.1	7.94	5.59	5.09	0	0	Treml2
TC1300001155.mm.1	7.85	5.51	5.07	0	0	Cd180
TC1400001306.mm.1	12.25	9.92	5.03	0	0	Rap2a
TC0900000050.mm.1	14.29	11.96	5.02	0	0	Mmp8
TC0500001021.mm.1	9.31	6.99	5	0	0	Dmp1
TC1200001282.mm.1	12.21	9.89	5	0	0	Crip1
TC1300000919.mm.1	9.79	7.47	4.99	0	0	Glrx
TC0600003045.mm.1	12.57	10.26	4.98	0	0	Atp6v1e1
TC0700002414.mm.1	12.05	9.75	4.93	0	0	Sepw1
TC0900002514.mm.1	10.16	7.87	4.9	0	0	Plekho2
TC1400000176.mm.1	11.36	9.07	4.9	0	0	Plau
TC1000001560.mm.1	8.92	6.63	4.88	0	0	Arhgap9
TC1700002351.mm.1	9.13	6.85	4.85	0	0	Tnfsf14
TC1700001408.mm.1	14.61	12.34	4.83	0	0	Rnaset2a
TC1300001779.mm.1	12.57	10.3	4.81	0	0	Tubb2a
TC0400004171.mm.1	9.64	7.38	4.79	0	0	Isg15
TC1000002930.mm.1	13.14	10.89	4.74	0	0	Lyz1
TC1400002439.mm.1	10.69	8.45	4.74	0	0	Gpalpp1
TC0400002812.mm.1	9.24	6.99	4.73	0	0	Tnc
TC0500003243.mm.1	10.26	8.03	4.71	0	0	Hcar2
TC1500001300.mm.1	8.06	5.83	4.71	0	0	Fam105a
TC1700000077.mm.1	8.82	6.58	4.7	0	0	Tagap
TC0600001787.mm.1	9.57	7.34	4.68	0	0	Samd9l
TC0400003383.mm.1	8.85	6.63	4.67	0	0	St3gal3
TC1000000778.mm.1	8.55	6.33	4.65	0	0	Icosl
TC1200001397.mm.1	13.91	11.7	4.61	0	0	Rhob
TC0700002611.mm.1	8.65	6.45	4.6	0	0	Cd177
TC0800002842.mm.1	11.08	8.88	4.6	0	0	Psmb10
TC1200002555.mm.1	6.62	4.42	4.6	0	0	Ighv2-2
TC0500002481.mm.1	8.28	6.08	4.58	0	0	Tlr6
TC1300001061.mm.1	11.35	9.17	4.54	0	0	Ap3b1
TC0800002585.mm.1	8.55	6.37	4.52	0	0	Ier2
TC0100002481.mm.1	13.04	10.87	4.49	0	0	Idh1
TC1200001742.mm.1	13.92	11.76	4.48	0	0	Egln3
TC1800001147.mm.1	12.93	10.77	4.48	0	0	Reep5
TC0900003179.mm.1	15.23	13.07	4.46	0	0	Rps27rt
TC1500000835.mm.1	7.93	5.77	4.46	0	0	Tbc1d22a
TC0600003264.mm.1	7.44	5.29	4.45	0	0	Klra2
TC1100000039.mm.1	8.02	5.87	4.42	0	0	Gatsl3
TC1900000756.mm.1	12.63	10.49	4.42	0	0	Dusp5
TC0700004516.mm.1	7.75	5.61	4.41	0	0	Ifitm6
TC1900001775.mm.1	7.55	5.41	4.41	0	0	LOC100503559
TC1400000862.mm.1	9.07	6.93	4.38	0	0	Arl11
TC1700000990.mm.1	7.46	5.33	4.37	0	0	Emr4
TC1200001415.mm.1	14.79	12.66	4.36	0	0	Pgk1
TC1300000633.mm.1	14.94	12.82	4.34	0	0	Higd2a
TC1900000497.mm.1	8.06	5.95	4.33	0	0	Fas
TC1600001925.mm.1	13.51	11.41	4.3	0	0	Fau
TC0900001402.mm.1	16.25	14.15	4.29	0	0	Gpx1
TC1900000711.mm.1	8.27	6.17	4.28	0	0	Cnnm2
TC0100003550.mm.1	6.41	4.32	4.27	0	0	Slamf7
TC0100000171.mm.1	10.95	8.86	4.26	0	0	Lmbrd1
TC0700000552.mm.1	7.69	5.6	4.26	0	0	Cox7a1
TC0100003736.mm.1	9.53	7.45	4.25	0	0	Hlx
TC0900002537.mm.1	8.75	6.66	4.25	0	0	Lactb
TC0700000990.mm.1	12.12	10.03	4.24	0	0	Vimp
TC0800002807.mm.1	7.17	5.1	4.22	0	0	Rrad
TC0700004660.mm.1	8.94	6.87	4.21	0	0	Mvp
TC1100003382.mm.1	8.61	6.54	4.19	0	0	Slfn8
TC0900000584.mm.1	13.56	11.5	4.18	0	0	LOC100862468
TC0100002151.mm.1	9.16	7.1	4.16	0	0	Ccdc115
TC0200004808.mm.1	9.78	7.72	4.16	0	0	Thbd
TC0400002873.mm.1	11.05	8.99	4.16	0	0	Tmem261
TC0500003273.mm.1	17.83	15.77	4.16	0	0	Ubc
TC0700002710.mm.1	13.96	11.91	4.14	0	0	Eif3k
TC0700002422.mm.1	7.72	5.67	4.13	0	0	C5ar1
TC0800002252.mm.1	13.91	11.87	4.12	0	0	Sap30
TC1400001182.mm.1	9.68	7.64	4.09	0	0	Irg1
TC1300000597.mm.1	5.61	3.58	4.07	0	0	S1pr3
TC1600001839.mm.1	8.88	6.87	4.04	0	0	LOC100861916
TC0800001901.mm.1	10.94	8.93	4.03	0	0	Adam9
TC1500002317.mm.1	7.4	5.39	4.03	0	0	Zfp385a
TC1800000801.mm.1	10.76	8.75	4.03	0	0	BC031181
TC0100001496.mm.1	12.31	10.31	3.99	0	0	Sell
TC1000001995.mm.1	11.43	9.45	3.97	0	0	Dse
TC1200001768.mm.1	12.44	10.45	3.97	0	0	Nfkbia
TC0500003638.mm.1	10.77	8.79	3.95	0	0	Ubl3
TC0900000927.mm.1	11.42	9.44	3.95	0	0	Myo1e
TC1400001188.mm.1	6.91	4.94	3.93	0	0	Scel
TC1400001656.mm.1	6.63	4.65	3.93	0	0	Cacna1d
TC1600000346.mm.1	7.55	5.58	3.93	0	0	Rtp4
TC1100001239.mm.1	7.35	5.38	3.9	0	0	Slfn1
TC1100003723.mm.1	5.83	3.86	3.9	0	0	Krtap4-1
TC1400000578.mm.1	7.5	5.54	3.9	0	0	Ang
TC0100000103.mm.1	10.19	8.23	3.89	0	0	Ly96
TC0500002760.mm.1	10.58	8.62	3.89	0	0	Scarb2
TC0900001418.mm.1	10.2	8.24	3.88	0	0	Slc25a20
TC1100003781.mm.1	11.79	9.84	3.88	0	0	Rab5c
TC1300000147.mm.1	6.42	4.47	3.88	0	0	Sfrp4
TC1300002534.mm.1	7.18	5.23	3.86	0	0	Naip1
TC0800000353.mm.1	11.67	9.73	3.84	0	0	Eif4ebp1
TC0100003210.mm.1	7.68	5.75	3.82	0	0	Rgs18
TC0600000227.mm.1	7.22	5.29	3.82	0	0	Fam71f2
TC1800000008.mm.1	6.24	4.31	3.82	0	0	Bambi
TC1800000484.mm.1	12.78	10.85	3.81	0	0	Ap3s1
TC1900000090.mm.1	8.56	6.63	3.81	0	0	Slc25a45
TC0200003109.mm.1	7.46	5.54	3.79	0	0	Hnmt
TC0600001347.mm.1	10.85	8.93	3.79	0	0	Il17ra
TC1100001886.mm.1	10.68	8.76	3.79	0	0	Slc9a3r1
TC1200000183.mm.1	10.77	8.85	3.79	0	0	Iah1
TC1400000513.mm.1	10.43	8.51	3.79	0	0	Lgals3
TC1300000089.mm.1	9.46	7.55	3.74	0	0	Lyst
TC0300002728.mm.1	6.98	5.08	3.73	0	0	Gstm4
TC0400001010.mm.1	10.85	8.95	3.73	0	0	Pgm2
TC0100001615.mm.1	6.74	4.84	3.72	0	0	Slamf9
TC0700004665.mm.1	12.66	10.76	3.72	0	0	Vkorc1
TC1000003096.mm.1	16.59	14.69	3.71	0	0	Tspan31
TC0800001095.mm.1	10.22	8.33	3.7	0	0	Mt1
TC0300002374.mm.1	10.63	8.74	3.69	0	0	S100a1
TC1500002258.mm.1	8.6	6.72	3.68	0	0	Krt80
TC0700002359.mm.1	13.51	11.64	3.67	0	0	Chmp2a
TC1300001737.mm.1	10.91	9.04	3.63	0	0	Exoc2
TC0700002166.mm.1	11.26	9.41	3.61	0	0	Ppp6r1
TC1000000784.mm.1	17.23	15.38	3.61	0	0	Cstb
TC1200002103.mm.1	11.03	9.18	3.6	0	0	Tgfb3
TC0700000979.mm.1	8.16	6.33	3.56	0	0	Mcee
TC1300002013.mm.1	7.03	5.2	3.55	0	0	Nfil3
TC1600000397.mm.1	7.74	5.91	3.54	0	0	Fam43a
TC1400002392.mm.1	17.05	15.23	3.53	0	0	Itm2b
TC1700001468.mm.1	6.28	4.46	3.52	0	0	Gpr31b
TC0600000570.mm.1	9.73	7.92	3.51	0	0	Tmem176a
TC0X00002161.mm.1	11.55	9.74	3.51	0	0	Elf4
TC1300000072.mm.1	7.88	6.07	3.5	0	0	Ero1lb
TC0100001638.mm.1	5.89	4.09	3.48	0	0	Olfr430
TC1300002422.mm.1	7.86	6.06	3.48	0	0	Fam151b
TC1300000476.mm.1	9.27	7.48	3.46	0	0	Hivep1
TC0600000588.mm.1	7.69	5.91	3.45	0	0	Npy
TC1300002143.mm.1	10.23	8.45	3.43	0	0	Ctla2a
TC1900000819.mm.1	11.36	9.58	3.43	0	0	Atrnl1
TC1900000977.mm.1	9.47	7.69	3.43	0	0	Sipa1
TC0500000560.mm.1	6.93	5.17	3.4	0	0	Pcdh7
TC1300002553.mm.1	10.8	9.04	3.4	0	0	Pik3r1
TC0900002380.mm.1	11.91	10.15	3.39	0	0	Clk3
TC1500002316.mm.1	5.65	3.89	3.39	0	0	Gpr84
TC1400002142.mm.1	8.27	6.51	3.38	0	0	Cryl1
TC1500001963.mm.1	7.56	5.8	3.38	0	0	Nfam1
TC1100000900.mm.1	8.61	6.87	3.36	0	0	Per1
TC1300000338.mm.1	6.05	4.31	3.35	0	0	Irf4
TC1700000703.mm.1	5.87	4.14	3.34	0	0	Ier3
TC0900001483.mm.1	10.82	9.09	3.31	0	0	Lrrfip2
TC0700002951.mm.1	7.75	6.03	3.3	0	0	Siglece
TC1200001971.mm.1	11.63	9.91	3.3	0	0	Atp6v1d
TC1000000547.mm.1	17.79	16.07	3.29	0	0	Psap
TC1000001301.mm.1	9.68	7.96	3.29	0	0	Phlda1
TC1200001366.mm.1	9.03	7.32	3.28	0	0	Fkbp1b
TC0200001441.mm.1	7.29	5.59	3.25	0	0	Chst1
TC0500000171.mm.1	6.67	4.96	3.25	0	0	Fgl2
TC0700002718.mm.1	6.62	4.92	3.25	0	0	Kcnk6
TC0100003300.mm.1	8.35	6.65	3.24	0	0	Ier5
TC0300002042.mm.1	13.51	11.81	3.24	0	0	Serp1
TC0500003064.mm.1	10.43	8.73	3.24	0	0	Gltp
TC1300001641.mm.1	7.28	5.58	3.24	0	0	Hfe
TC1500001128.mm.1	13.04	11.35	3.23	0	0	Copz1
TC1000000492.mm.1	7.44	5.75	3.22	0	0	Msl3l2
TC1200001763.mm.1	9.65	7.96	3.22	0	0	Ppp2r3c
TC1400000968.mm.1	7.88	6.19	3.22	0	0	Stc1
TC0300002334.mm.1	11.96	10.28	3.21	0	0	Fdps
TC0X00002853.mm.1	6.07	4.38	3.21	0	0	Hmgn5
TC0500000848.mm.1	7.08	5.4	3.2	0	0	Cxcl1
TC0700000388.mm.1	10.8	9.12	3.2	0	0	Ethe1
TC1400000112.mm.1	7.77	6.1	3.18	0	0	Il3ra
TC0900001337.mm.1	8.62	6.96	3.17	0	0	Twf2
TC0100002236.mm.1	8.08	6.42	3.16	0	0	Tbc1d8
TC0100000642.mm.1	6.78	5.13	3.14	0	0	Cyp27a1
TC1900001418.mm.1	6.1	4.45	3.14	0	0	Ch25h
TC1200000838.mm.1	7.78	6.13	3.13	0	0	Batf
TC1000000508.mm.1	7.25	5.61	3.12	0	0	Fabp7
TC0500000260.mm.1	9.82	8.18	3.11	0	0	Insig1
TC0600000213.mm.1	13.19	11.55	3.11	0	0	Arf5
TC0X00002384.mm.1	10.36	8.72	3.11	0	0	Ids
TC1300000460.mm.1	10.52	8.88	3.11	0	0	Gcnt2
TC0X00000329.mm.1	11.84	10.21	3.1	0	0	Ube2a
TC1200002559.mm.1	6.59	4.96	3.09	0	0	Ighv2-4
TC1300000336.mm.1	7.77	6.14	3.09	0	0	Dusp22
TC0100000374.mm.1	6.42	4.8	3.08	0	0	Stat4
TC0800000123.mm.1	15.38	13.75	3.08	0	0	Lamp1
TC1000002442.mm.1	9.57	7.96	3.07	0	0	D10Jhu81e
TC1300001575.mm.1	10.69	9.07	3.07	0	0	Hist1h4i
TC1600000726.mm.1	9.93	8.31	3.07	0	0	Cblb
TC1700000656.mm.1	7.2	5.59	3.05	0	0	Hspa1l
TC0700000228.mm.1	11.66	10.06	3.04	0	0	Tmem160
TC1400000368.mm.1	8.57	6.98	3.03	0	0	Anxa8
TC1800001198.mm.1	14.61	13.01	3.03	0	0	Ndufa2
TC1300001861.mm.1	9.25	7.66	3.02	0	0	Nedd9
TC1400001868.mm.1	5.96	4.37	3.02	0	0	Ear1
TC0100000194.mm.1	6.49	4.9	3	0	0	Pih1d3
TC0500002893.mm.1	6.26	4.68	3	0	0	Abcg3
TC0300000631.mm.1	8.22	6.64	2.99	0	0	Pdgfc
TC0700001520.mm.1	7.36	5.77	2.99	0	0	Trim34b
TC0X00003082.mm.1	12.1	10.52	2.98	0	0	Psmd10
TC0400003897.mm.1	5.78	4.21	2.97	0	0	Tmem51
TC1500002250.mm.1	6.32	4.74	2.97	0	0	Galnt6
TC1300002321.mm.1	8.83	7.27	2.96	0	0	Zfp72
TC1200000959.mm.1	6.41	4.85	2.95	0	0	Gpr65
TC1500002299.mm.1	10.77	9.2	2.95	0	0	Atp5g2
TC1700001209.mm.1	8.42	6.86	2.94	0	0	Galm
TC1300001762.mm.1	7.24	5.71	2.9	0	0	Serpinb1a
TC0200000702.mm.1	9.45	7.92	2.89	0	0	Nek6
TC1300000463.mm.1	12.72	11.19	2.89	0	0	Tmem14c
TC1300000087.mm.1	6.62	5.09	2.88	0	0	Nid1
TC1900000995.mm.1	10.31	8.79	2.88	0	0	Capn1
TC1900001026.mm.1	13.08	11.55	2.88	0	0	Fkbp2
TC0400001452.mm.1	8.63	7.12	2.87	0	0	Lsm10
TC0800000114.mm.1	6.62	5.1	2.87	0	0	F7
TC1000003047.mm.1	9.51	7.99	2.87	0	0	Rassf3
TC1900000096.mm.1	12.88	11.36	2.87	0	0	Fau
TC0300002504.mm.1	11.66	10.14	2.86	0	0	Hist2h4
TC1000002385.mm.1	6.05	4.53	2.85	0	0	Gstt2
TC0500002086.mm.1	14.87	13.36	2.84	0	0	Atp5l
TC1700002536.mm.1	6.08	4.58	2.83	0	0	Nlrc4
TC1500001024.mm.1	10.88	9.38	2.82	0	0	Cox14
TC1300000969.mm.1	12.62	11.13	2.81	0	0	Cetn3
TC1300002773.mm.1	8.63	7.13	2.81	0	0	Zfp953
TC1700000418.mm.1	13.62	12.13	2.81	0	0	Atp6v0e
TC0900001858.mm.1	7.74	6.26	2.8	0	0	Tyk2
TC1000002388.mm.1	15.48	14	2.8	0	0	Mif
TC1400002744.mm.1	5.44	3.96	2.8	0	0	Gpr18
TC1500000344.mm.1	12.97	11.48	2.8	0	0	Emc2
TC0500001210.mm.1	8.73	7.26	2.79	0	0	Iscu
TC1900000866.mm.1	8.32	6.84	2.79	0	0	Grk5
TC0300000930.mm.1	6.82	5.35	2.77	0	0	Hist2h2be
TC0400000458.mm.1	8.03	6.55	2.77	0	0	Glipr2
TC0800001694.mm.1	12.15	10.69	2.77	0	0	Irs2
TC1900001028.mm.1	8.96	7.5	2.77	0	0	Dnajc4
TC0700002705.mm.1	10.98	9.52	2.76	0	0	Nfkbib
TC0500002167.mm.1	13.4	11.95	2.73	0	0	Ost4
TC1000000056.mm.1	6.74	5.29	2.73	0	0	Zc3h12d
TC0200002755.mm.1	10.54	9.09	2.72	0	0	Etohi1
TC0600000459.mm.1	10.46	9.02	2.72	0	0	Zyx
TC1900000748.mm.1	8.02	6.58	2.72	0	0	Add3
TC0500002651.mm.1	11.26	9.83	2.71	0	0	Igfbp7
TC0700002497.mm.1	9.62	8.18	2.71	0	0	Apoe
TC1300002047.mm.1	7.96	6.52	2.71	0	0	Hk3
TC1900000008.mm.1	11.93	10.48	2.71	0	0	Cpt1a
TC0600003139.mm.1	9.63	8.2	2.7	0	0	Tapbpl
TC0800000823.mm.1	7.16	5.73	2.7	0	0	Klf2
TC1900000664.mm.1	12.55	11.12	2.7	0	0	Sfxn3
TC0500001695.mm.1	7.67	6.24	2.69	0	0	Lfng
TC0700002415.mm.1	11.48	10.05	2.69	0	0	Gltscr2
TC0900003074.mm.1	13.17	11.74	2.69	0	0	Tma7
TC1000000711.mm.1	6.09	4.66	2.69	0	0	Adora2a
TC0100001550.mm.1	10.63	9.21	2.68	0	0	Aldh9a1
TC0700002495.mm.1	6.38	4.96	2.68	0	0	Apoc2
TC1000002224.mm.1	7.76	6.34	2.68	0	0	Ddit4
TC1800000794.mm.1	10.73	9.3	2.68	0	0	Acaa2
TC1800000098.mm.1	12.92	11.5	2.67	0	0	Riok3
TC0X00002061.mm.1	15.12	13.71	2.66	0	0	Ndufa1
TC1400000835.mm.1	12.39	10.97	2.66	0	0	Cab39l
TC1500001919.mm.1	10.65	9.24	2.66	0	0	Slc25a17
TC1400001045.mm.1	6.16	4.76	2.64	0	0	Htr2a
TC1600001557.mm.1	8.29	6.89	2.64	0	0	Dtx3l
TC1700002321.mm.1	9.06	7.66	2.64	0	0	Plin3
TC0700000005.mm.1	14.68	13.28	2.63	0	0	Myadm
TC0900001371.mm.1	8.9	7.51	2.63	0	0	Nprl2
TC0300002467.mm.1	7.85	6.46	2.62	0	0	Tnfaip8l2
TC0500002887.mm.1	5.77	4.38	2.62	0	0	Sparcl1
TC1300000247.mm.1	6.75	5.35	2.62	0	0	Hist1h3f
TC1400001321.mm.1	10.69	9.3	2.62	0	0	Ubac2
TC1600000440.mm.1	6.77	5.38	2.62	0	0	Tm4sf19
TC0100003301.mm.1	7.23	5.84	2.61	0	0	Mr1
TC0900000845.mm.1	10.67	9.29	2.61	0	0	Spg21
TC0300002725.mm.1	7.77	6.39	2.6	0	0	Gstm1
TC0900001867.mm.1	6.51	5.13	2.6	0	0	Cdkn2d
TC0900002391.mm.1	6.63	5.25	2.6	0	0	Loxl1
TC1100003677.mm.1	12.05	10.67	2.6	0	0	Mien1
TC1900001163.mm.1	8.62	7.24	2.6	0	0	Dtx4
TC0500003384.mm.1	9.82	8.45	2.58	0	0	Cldn4
TC1000003120.mm.1	9.24	7.87	2.58	0	0	Nab2
TC1600000215.mm.1	10.55	9.18	2.58	0	0	Snap29
TC0500000868.mm.1	11.39	10.03	2.57	0	0	Uso1
TC1600001553.mm.1	9.03	7.67	2.57	0	0	Dirc2
TC1800000802.mm.1	10.15	8.78	2.57	0	0	Dym
TCX_GL456233_random00000002.mm.1	6.59	5.22	2.57	0	0	Tmlhe
TC1300001353.mm.1	8.61	7.25	2.56	0	0	Hmgcs1
TC1700002347.mm.1	6.38	5.02	2.56	0	0	Dennd1c
TC0100003855.mm.1	12.86	11.51	2.55	0	0	Cr1l
TC1000001284.mm.1	10.41	9.07	2.55	0	0	Csrp2
TC1500001040.mm.1	7.28	5.92	2.55	0	0	Mettl7a1
TC0700003818.mm.1	10.36	9.01	2.54	0	0	Ppme1
TC0800000754.mm.1	10.2	8.87	2.53	0	0	Ell
TC1200001981.mm.1	7.74	6.4	2.52	0	0	Rdh11
TC0600003588.mm.1	5.48	4.15	2.51	0	0	Ighm
TC0800000782.mm.1	9.83	8.51	2.51	0	0	Myo9b
TC1600000489.mm.1	13.6	12.27	2.51	0	0	Ptplb
TC0600000841.mm.1	7.64	6.32	2.5	0	0	St3gal5
TC0800002398.mm.1	9.86	8.54	2.5	0	0	Ssbp4
TC1000001761.mm.1	6.88	5.56	2.5	0	0	Stx11
TC1300000006.mm.1	14.78	13.46	2.5	0	0	Gdi2
TC1500000854.mm.1	9.6	8.27	2.5	0	0	Pim3
TC1100003059.mm.1	8.22	6.9	2.49	0	0	Tnfsf12Tnfsf13
TC0100000870.mm.1	6.48	5.16	2.48	0	0	Ackr3
TC1300000498.mm.1	5.42	4.11	2.48	0	0	Cd83
TC1700001322.mm.1	8.78	7.47	2.48	0	0	Ppp1r21
TC1700002204.mm.1	6.62	5.32	2.47	0	0	Guca1a
TC0200004647.mm.1	6	4.7	2.46	0	0	Siglec1
TC0300000491.mm.1	5.71	4.41	2.46	0	0	P2ry1
TC0700001886.mm.1	7.6	6.31	2.46	0	0	Bag3
TC0X00001629.mm.1	6.16	4.86	2.46	0	0	Map3k15
TC1500001973.mm.1	11.48	10.18	2.46	0	0	Pacsin2
TC0900001467.mm.1	10.23	8.93	2.45	0	0	Ccdc12
TC1700001954.mm.1	6.87	5.58	2.45	0	0	Tnf
TC0400003001.mm.1	6.65	5.36	2.44	0	0	Ifnb1
TC1300002063.mm.1	10.76	9.47	2.44	0	0	Ddx41
TC1400000477.mm.1	6.51	5.23	2.44	0	0	Ptger2
TC0700002588.mm.1	12.03	10.75	2.43	0	0	Atp5g2
TC0100001244.mm.1	5.91	4.64	2.42	0	0	Ptpn7
TC0100003715.mm.1	11.36	10.09	2.41	0	0	Capn2
TC0400003456.mm.1	10.54	9.27	2.41	0	0	Rlf
TC1000003225.mm.1	6.3	5.03	2.41	0	0	Ddt
TC0300001116.mm.1	13.35	12.09	2.4	0	0	Lamtor5
TC1300002141.mm.1	9.92	8.66	2.39	0	0	Ctla2b
TC0600002666.mm.1	10.75	9.49	2.38	0	0	Isy1
TC1400001331.mm.1	9.3	8.06	2.37	0	0	Clybl
TC0300002674.mm.1	12.55	11.32	2.36	0	0	Rap1a
TC0900001232.mm.1	10.19	8.95	2.36	0	0	Rbp1
TC1200000462.mm.1	13.5	12.25	2.36	0	0	Srp54c
TC1300000675.mm.1	12.45	11.21	2.36	0	0	Pcbd2
TC1300001886.mm.1	9.92	8.68	2.36	0	0	Mcur1
TC0500001610.mm.1	10.09	8.86	2.35	0	0	Ift22
TC0700002758.mm.1	7.99	6.75	2.35	0	0	Hcst
TC1500000165.mm.1	8.53	7.3	2.35	0	0	Fam134b
TC1100001474.mm.1	8.43	7.2	2.34	0	0	Gngt2
TC1300002201.mm.1	10.49	9.27	2.34	0	0	Aaed1
TC1600001548.mm.1	7.48	6.25	2.34	0	0	Pdia5
TC0500001818.mm.1	14.64	13.44	2.31	0	0	Pomp
TC0700002950.mm.1	9.66	8.46	2.31	0	0	Cd33
TC0100003058.mm.1	10.02	8.82	2.3	0	0	Srgap2
TC1600000006.mm.1	5.14	3.95	2.29	0	0	Olfr161
TC0400000460.mm.1	8.49	7.3	2.28	0	0	Clta
TC0800002376.mm.1	12.66	11.47	2.28	0	0	Ndufa13
TC0900001654.mm.1	8.52	7.33	2.28	0	0	Tmem42
TC0100000884.mm.1	8.9	7.72	2.27	0	0	Lrrfip1
TC0200001886.mm.1	7.35	6.17	2.27	0	0	Eid1
TC0700002880.mm.1	9.01	7.83	2.27	0	0	Pop4
TC1500001504.mm.1	16.55	15.36	2.27	0	0	Eif3h
TC0900003248.mm.1	8.94	7.77	2.26	0	0	Cx3cr1
TC1000001131.mm.1	8.75	7.57	2.26	0	0	Lta4h
TC1600001280.mm.1	10.6	9.42	2.26	0	0	Sdf2l1
TC0300001249.mm.1	7.56	6.39	2.25	0	0	Pde5a
TC0600002472.mm.1	10.58	9.4	2.25	0	0	Kdm3a
TC1300002479.mm.1	13.52	12.35	2.25	0	0	Nsa2
TC0100003478.mm.1	14.43	13.26	2.24	0	0	Uck2
TC0X00003346.mm.1	10.19	9.03	2.24	0	0	Rab9
TC1300001669.mm.1	11.23	10.06	2.24	0	0	Acot13
TC1400000340.mm.1	9.42	8.26	2.24	0	0	Ncoa4
TC0600001399.mm.1	6.66	5.5	2.23	0	0	Clec4a4
TSUnmapped00000053.mm.1	6.5	5.34	2.23	0	0	Sts
TC0300002297.mm.1	12.85	11.7	2.22	0	0	Apoa1bp
TC0700002168.mm.1	5.64	4.49	2.22	0	0	Tmem150b
TC1500000395.mm.1	6.31	5.16	2.22	0	0	Col14a1
TC1700001027.mm.1	6.44	5.29	2.22	0	0	Tnfsf9
TC1800001338.mm.1	6.72	5.57	2.22	0	0	Ppic
TC1500002191.mm.1	12.13	10.98	2.21	0	0	Prkag1
TC0100002608.mm.1	8.31	7.17	2.2	0	0	Dnpep
TC1300001366.mm.1	5.6	4.47	2.2	0	0	BC147527
TSUnmapped00000016.mm.1	11.07	9.94	2.2	0	0	Ddit3
TC0100002193.mm.1	11.93	10.8	2.19	0	0	Tmem131
TC0700001862.mm.1	7.86	6.73	2.19	0	0	Orai3
TCX_GL456233_random00000005.mm.1	10.74	9.61	2.19	0	0	Vamp7
TC0500001219.mm.1	9.33	8.21	2.18	0	0	Usp30
TC0700004548.mm.1	9.96	8.84	2.18	0	0	Tollip
TC0800000844.mm.1	9.12	8	2.18	0	0	Tom1
TC1200001685.mm.1	13.14	12.02	2.18	0	0	Dnajb9
TC1300000655.mm.1	13.98	12.86	2.17	0	0	Prelid1
TC0100003575.mm.1	5.91	4.81	2.16	0	0	Slamf8
TC0200003389.mm.1	5.03	3.92	2.16	0	0	Olfr358
TC0400000696.mm.1	7.3	6.19	2.16	0	0	Slc31a2
TC0700003845.mm.1	6.71	5.6	2.16	0	0	Folr2
TC0800002553.mm.1	13.42	12.31	2.16	0	0	Tecr
TC0X00002238.mm.1	9.36	8.25	2.16	0	0	Mospd1
TC1900000600.mm.1	13.86	12.75	2.16	0	0	Pgam1
TC1900000991.mm.1	5.22	4.11	2.16	0	0	Cdc42ep2
TC0900002338.mm.1	7.59	6.49	2.15	0	0	Scaper
TC1000002900.mm.1	8.45	7.34	2.15	0	0	Tmem19
TC1400000501.mm.1	10.85	9.74	2.15	0	0	Cdkn3
TC1400000747.mm.1	9.99	8.88	2.15	0	0	Lrp10
TC1900001773.mm.1	6.68	5.57	2.15	0	0	Lipo4
TC0700002328.mm.1	4.91	3.81	2.14	0	0	Vmn1r72
TC1900000129.mm.1	6.35	5.25	2.14	0	0	Macrod1
TC0200002272.mm.1	6.16	5.07	2.13	0	0	Slc52a3
TC0700004064.mm.1	5.25	4.16	2.13	0	0	Olfr519
TC0800001418.mm.1	14.57	13.47	2.13	0	0	Hsbp1
TC1800000342.mm.1	6.96	5.87	2.13	0	0	Tmco6
TC1900001036.mm.1	13.77	12.68	2.13	0	0	Cox8a
TC1900001140.mm.1	5.35	4.26	2.13	0	0	Ms4a3
TC1400000524.mm.1	5.85	4.76	2.12	0	0	Peli2
TC1800001421.mm.1	5.92	4.83	2.12	0	0	Arhgef37
TC1900000889.mm.1	10.87	9.79	2.12	0	0	Ndufs8
TC0200001318.mm.1	4.76	3.68	2.11	0	0	Olfr1178
TC0600001078.mm.1	7.08	6	2.11	0	0	Slc41a3
TC0400002744.mm.1	8.52	7.45	2.1	0	0	Ptgr1
TC0400003417.mm.1	6.99	5.92	2.1	0	0	Zfp691
TC0700000786.mm.1	4.98	3.91	2.1	0	0	Klk1b11
TC0700002483.mm.1	8.07	7	2.1	0	0	Mark4
TC0100001167.mm.1	6.03	4.96	2.09	0	0	Il10
TC0800001244.mm.1	11.67	10.6	2.09	0	0	Pla2g15
TC1400000575.mm.1	10.67	9.6	2.09	0	0	Pnp2
TC1400002152.mm.1	11.04	9.97	2.09	0	0	Micu2
TC1500000596.mm.1	8.34	7.28	2.09	0	0	Slc52a2
TC0900000204.mm.1	10.95	9.9	2.08	0	0	Ldlr
TC0900002159.mm.1	9.41	8.36	2.08	0	0	Vps11
TC0900003199.mm.1	9.9	8.84	2.08	0	0	Tgfbr2
TC1800000343.mm.1	13.49	12.43	2.08	0	0	Ik
TC0500002077.mm.1	10.98	9.94	2.06	0	0	Cdk5
TC0700000247.mm.1	5.09	4.05	2.06	0	0	Ccdc8
TC0800000986.mm.1	4.64	3.6	2.06	0	0	Olfr371
TC1_GL456221_random00000013.mm.1	6.77	5.73	2.06	0	0	LOC664787
TC0600001421.mm.1	6.35	5.31	2.05	0	0	C1rl
TC0700000423.mm.1	6.32	5.29	2.05	0	0	B9d2
TC0900000719.mm.1	11.52	10.48	2.05	0	0	Ubl7
TC1400001988.mm.1	7.8	6.77	2.05	0	0	Tep1
TC1200000239.mm.1	8.51	7.49	2.04	0	0	Tssc1
TC1200002445.mm.1	5.46	4.43	2.04	0	0	Nudt14
TC1300001640.mm.1	8.22	7.18	2.04	0	0	Hist1h4c
TC1600001025.mm.1	11.11	10.09	2.04	0	0	Smim11
TC1900000776.mm.1	12.12	11.09	2.04	0	0	Acsl5
TC0300001317.mm.1	14.65	13.64	2.03	0	0	Rpl12
TC0600001279.mm.1	5.63	4.61	2.03	0	0	Pparg
TC0800002608.mm.1	13.59	12.57	2.03	0	0	Vps35
TC1300000624.mm.1	5.04	4.02	2.03	0	0	Hrh2
TC1700001194.mm.1	6.79	5.77	2.03	0	0	Qpct
TC0300002333.mm.1	7.45	6.44	2.02	0	0	Rusc1
TC0500002065.mm.1	15.9	14.88	2.02	0	0	Tomm7
TC1400000329.mm.1	9.11	8.09	2.02	0	0	Eaf1
TC1600002016.mm.1	6.27	5.26	2.02	0	0	Krtap19-1
TC1900000082.mm.1	9.51	8.5	2.02	0	0	Ltbp3
TC0600001259.mm.1	9.33	8.32	2.01	0	0	Tatdn2
TC1700001145.mm.1	9.43	8.41	2.01	0	0	Ypel5
TC1900000258.mm.1	5.27	4.26	2.01	0	0	Olfr1445
TC0200003933.mm.1	3.54	4.55	-2.01	0	0	Olfr1057
TC0500002803.mm.1	3.4	4.41	-2.01	0	0	Gk2
TC0700000006.mm.1	4.73	5.74	-2.01	0	0	Prkcg
TC1200001056.mm.1	4.84	5.85	-2.01	0	0	Tcl1b5
TC0100003722.mm.1	5.02	6.04	-2.02	0	0	BC085271
TC0200002155.mm.1	3.74	4.76	-2.02	0	0	Scp2d1
TC0600000681.mm.1	4.02	5.03	-2.02	0	0	Vmn1r5
TC0700000122.mm.1	3.86	4.88	-2.02	0	0	Vmn1r75
TC1200002396.mm.1	7.99	9.01	-2.02	0	0	Cinp
TC1600000787.mm.1	3.44	4.46	-2.02	0	0	Stx19
TC0200000678.mm.1	3.64	4.66	-2.03	0	0	Olfr360
TC0400001315.mm.1	3.78	4.8	-2.03	0	0	Olfr1340
TC0400003445.mm.1	7.84	8.87	-2.03	0	0	Exo5
TC0600003289.mm.1	5.25	6.27	-2.03	0	0	Tas2r131
TC0700004320.mm.1	10.34	11.36	-2.03	0	0	Dctpp1
TC0800000941.mm.1	7.2	8.23	-2.03	0	0	Samd1
TC0900000408.mm.1	4.83	5.85	-2.03	0	0	Olfr910
TC0900001344.mm.1	6.51	7.53	-2.03	0	0	Poc1a
TC0X00001651.mm.1	14.25	15.27	-2.03	0	0	Rbbp7
TC1400002865.mm.1	4.93	5.95	-2.03	0	0	Gzmf
TSUnmapped00000030.mm.1	8.95	9.97	-2.03	0	0	H60a
TC0100002580.mm.1	3.86	4.88	-2.04	0	0	Cxcr1
TC0500000217.mm.1	6.86	7.89	-2.04	0	0	Agap3
TC0600000686.mm.1	4.56	5.59	-2.04	0	0	Vmn1r11
TC0700003103.mm.1	5.93	6.95	-2.04	0	0	Nipa1
TC0700004048.mm.1	6.16	7.19	-2.04	0	0	Olfr484
TC1000002594.mm.1	5.2	6.23	-2.04	0	0	Ckap4
TC1100003171.mm.1	4	5.03	-2.04	0	0	Olfr382
TC0200001748.mm.1	8.33	9.36	-2.05	0	0	Knstrn
TC0700000494.mm.1	4.55	5.58	-2.05	0	0	Eid2b
TC0900000390.mm.1	3.85	4.89	-2.05	0	0	Olfr893
TC1300001558.mm.1	8.55	9.58	-2.05	0	0	Hist1h2ak
TC1700002065.mm.1	3.84	4.87	-2.05	0	0	Olfr101
TSUnmapped00000036.mm.1	3.25	4.28	-2.05	0	0	Ache
TC0200000661.mm.1	3.98	5.02	-2.06	0	0	Olfr342
TC0200004251.mm.1	8.95	9.99	-2.06	0	0	Prrg4
TC0500003506.mm.1	6.58	7.62	-2.06	0	0	Ftsj2
TC0600001033.mm.1	9.59	10.63	-2.06	0	0	Ruvbl1
TC0600002415.mm.1	4.19	5.23	-2.06	0	0	Vmn1r35
TC0700001457.mm.1	3.24	4.29	-2.06	0	0	Olfr547
TC0700003690.mm.1	3.26	4.31	-2.06	0	0	Olfr308
TC0900000426.mm.1	3.65	4.69	-2.06	0	0	Olfr943
TC0X00000380.mm.1	3.79	4.83	-2.06	0	0	Cypt15
TC0X00001321.mm.1	3.92	4.96	-2.06	0	0	Tceal7
TC1000000716.mm.1	13.33	14.37	-2.06	0	0	Snrpd3
TC1300002252.mm.1	7.95	8.99	-2.06	0	0	Zfp748
TC1300002686.mm.1	10.24	11.28	-2.06	0	0	Skiv2l2
TC1500002183.mm.1	6.58	7.62	-2.06	0	0	Rnd1
TC1700001532.mm.1	4.38	5.42	-2.06	0	0	Fpr-rs7
TC1900000260.mm.1	4	5.05	-2.06	0	0	Olfr1449
TC0100002554.mm.1	6.6	7.65	-2.07	0	0	Pecr
TC0600003531.mm.1	4.39	5.44	-2.07	0	0	Igkv3-1
TC0700001565.mm.1	3.59	4.64	-2.07	0	0	Olfr703
TC1100002833.mm.1	4.18	5.23	-2.07	0	0	Olfr317
TC1800000355.mm.1	4.44	5.5	-2.07	0	0	Pcdhb1
TC0200001342.mm.1	3.77	4.82	-2.08	0	0	Olfr1263
TC0700002279.mm.1	4.03	5.08	-2.08	0	0	Vmn2r38
TC0800002742.mm.1	5.52	6.58	-2.08	0	0	Zfp319
TC0900001434.mm.1	5.91	6.97	-2.08	0	0	Plxnb1
TC0900002070.mm.1	4.27	5.33	-2.08	0	0	Olfr937
TC1300001087.mm.1	5.92	6.97	-2.08	0	0	Poc5
TC1700002167.mm.1	7.97	9.03	-2.08	0	0	Polh
TC1800001719.mm.1	8.15	9.21	-2.08	0	0	Timm21
TC0600003582.mm.1	4.11	5.18	-2.09	0	0	Igkv5-37
TC0700000341.mm.1	4.87	5.94	-2.09	0	0	Vmn1r152
TC0700002426.mm.1	9	10.06	-2.09	0	0	Sae1
TC0800001863.mm.1	5.97	7.03	-2.09	0	0	Ckap2
TC1500001410.mm.1	6.98	8.05	-2.09	0	0	Klf10
TC1600001915.mm.1	4.45	5.51	-2.09	0	0	Lipi
TC1900000460.mm.1	4.81	5.88	-2.09	0	0	Cstf2t
TC0700001492.mm.1	6.33	7.4	-2.1	0	0	Usp17lc
TC0700001804.mm.1	10.9	11.97	-2.1	0	0	Tufm
TC0700003065.mm.1	4.07	5.14	-2.1	0	0	Mrgprb4
TC0700004056.mm.1	3.69	4.76	-2.1	0	0	Olfr502
TC0900002059.mm.1	4.6	5.67	-2.1	0	0	Olfr891
TC1400000616.mm.1	4.71	5.78	-2.1	0	0	Trav3-1
TC1400002118.mm.1	4.48	5.55	-2.1	0	0	Gzmn
TC1600001792.mm.1	4.09	5.16	-2.1	0	0	Olfr194
TC1700001596.mm.1	4.41	5.49	-2.1	0	0	Mmp25
TC0100001593.mm.1	4.74	5.82	-2.11	0	0	Alyref2
TC0200003182.mm.1	6.67	7.75	-2.11	0	0	Qsox2
TC0300002373.mm.1	10.98	12.06	-2.11	0	0	Chtop
TC0500002965.mm.1	4.51	5.59	-2.11	0	0	Vmn2r14
TC0700004041.mm.1	3.66	4.74	-2.11	0	0	Olfr470
TC0900001083.mm.1	7.83	8.9	-2.11	0	0	Irak1bp1
TC1000001644.mm.1	5.22	6.29	-2.11	0	0	Olfr790
TC1700002086.mm.1	4.87	5.95	-2.11	0	0	Olfr761
TC0100001271.mm.1	5.04	6.12	-2.12	0	0	Kif14
TC0200003930.mm.1	10.6	11.69	-2.12	0	0	Olfr1055
TC0200003964.mm.1	4.29	5.38	-2.12	0	0	Olfr1101
TC0300002306.mm.1	5.41	6.49	-2.12	0	0	Tmem79
TC0300002376.mm.1	14.25	15.33	-2.12	0	0	S100a9
TC0400001994.mm.1	3.61	4.7	-2.12	0	0	Uts2
TC0600000565.mm.1	5.6	6.69	-2.12	0	0	Gimap9
TC0600001405.mm.1	4.44	5.52	-2.12	0	0	Vmn2r19
TC0700003972.mm.1	5.88	6.96	-2.12	0	0	Olfr686
TC1200002110.mm.1	9.47	10.55	-2.12	0	0	Irf2bpl
TC1300001557.mm.1	4.65	5.73	-2.12	0	0	Hist1h4k
TC1600000432.mm.1	4.28	5.36	-2.12	0	0	Bex6
TC0100001836.mm.1	5.72	6.81	-2.13	0	0	Nsl1
TC0700001548.mm.1	4.93	6.02	-2.13	0	0	Olfr692
TC0700002221.mm.1	5.84	6.92	-2.13	0	0	Zfp954
TC0900002896.mm.1	3.52	4.62	-2.13	0	0	Trim42
TC1100002301.mm.1	6.32	7.41	-2.13	0	0	Slc1a4
TC1200001335.mm.1	7.57	8.66	-2.13	0	0	Macc1
TC1300000351.mm.1	5.58	6.66	-2.13	0	0	Foxf2
TC1400001035.mm.1	7.26	8.35	-2.13	0	0	Med4
TC1600001131.mm.1	5.79	6.88	-2.13	0	0	Tfap4
TC0100003615.mm.1	6.08	7.18	-2.14	0	0	B020018G12Rik
TC0100003620.mm.1	9.78	10.87	-2.14	0	0	Cep170
TC0600002413.mm.1	4.96	6.06	-2.14	0	0	Vmn1r33
TC0X00003329.mm.1	5.38	6.48	-2.14	0	0	Siah1b
TC1000000133.mm.1	8.11	9.2	-2.14	0	0	Perp
TC1100000506.mm.1	4.24	5.33	-2.14	0	0	Olfr1390
TC1100002852.mm.1	5.68	6.78	-2.14	0	0	Zfp867
TC1200002655.mm.1	4.73	5.83	-2.14	0	0	Igh-VJ558
TC1300000138.mm.1	2.95	4.05	-2.14	0	0	Tcrg-V7
TC1400001174.mm.1	13.37	14.47	-2.14	0	0	Uchl3
TC1600001024.mm.1	5.33	6.42	-2.14	0	0	Kcne2
TC0200001223.mm.1	7.4	8.5	-2.15	0	0	Timm10
TC0200004010.mm.1	6.22	7.32	-2.15	0	0	Olfr1167
TC0600000413.mm.1	4.59	5.69	-2.15	0	0	Tas2r108
TC0600002605.mm.1	8.56	9.66	-2.15	0	0	Spr
TC0700000391.mm.1	6.6	7.7	-2.15	0	0	Lypd3
TC0700004053.mm.1	3.39	4.49	-2.15	0	0	Olfr490
TC1000003180.mm.1	4.42	5.52	-2.15	0	0	Olfr773
TC1900001002.mm.1	7.15	8.26	-2.15	0	0	Sac3d1
TC0200003963.mm.1	3.72	4.83	-2.16	0	0	Olfr1100
TC0700001497.mm.1	4.64	5.74	-2.16	0	0	Olfr613
TC0700003696.mm.1	4.4	5.51	-2.16	0	0	Olfr298
TC1000001143.mm.1	4.37	5.48	-2.16	0	0	Usp44
TC1200002558.mm.1	5.35	6.46	-2.16	0	0	Igh-V10
TC1500000301.mm.1	13.69	14.8	-2.16	0	0	Dcaf13
TC1500001005.mm.1	5.56	6.67	-2.16	0	0	Troap
TC1600002037.mm.1	3.34	4.46	-2.16	0	0	Krtap11-1
TC0900000165.mm.1	4.39	5.5	-2.17	0	0	Olfr39
TC1000000934.mm.1	6.78	7.89	-2.17	0	0	Eid3
TC1000001639.mm.1	4.2	5.31	-2.17	0	0	Olfr782
TC1100003592.mm.1	4.33	5.45	-2.17	0	0	Nxph3
TC0700000082.mm.1	7.93	9.05	-2.18	0	0	Olfr1346
TC0900002061.mm.1	4.08	5.2	-2.18	0	0	Olfr916
TC1200000260.mm.1	6.35	7.48	-2.18	0	0	Fam110c
TC1300000294.mm.1	4.38	5.5	-2.18	0	0	Prl3d2
TC1400002117.mm.1	5.25	6.37	-2.18	0	0	Gzmg
TC1500000298.mm.1	7.41	8.53	-2.18	0	0	Fzd6
TC1500001403.mm.1	10.26	11.39	-2.18	0	0	Ubr5
TC1700002306.mm.1	5.89	7.01	-2.18	0	0	Zfp119b
TC1800000527.mm.1	4.89	6.01	-2.18	0	0	Gykl1
TC1800001156.mm.1	5.81	6.93	-2.18	0	0	Cdc25c
TC0200001275.mm.1	4.01	5.14	-2.19	0	0	Olfr1102
TC1400001996.mm.1	4.05	5.18	-2.19	0	0	Rnase11
TC1400002649.mm.1	5.37	6.51	-2.19	0	0	Rnf219
TC1600001320.mm.1	8.54	9.68	-2.19	0	0	Cdc45
TC0900000391.mm.1	3.55	4.69	-2.2	0	0	Olfr894
TC0900001038.mm.1	8.36	9.5	-2.2	0	0	Gclc
TC1000003205.mm.1	3.93	5.07	-2.2	0	0	Olfr826
TC1100002826.mm.1	6.05	7.19	-2.2	0	0	Olfr328
TC1200002577.mm.1	4.26	5.39	-2.2	0	0	Ighv4-1
TC1300001190.mm.1	8.96	10.09	-2.2	0	0	Dimt1
TC1300001602.mm.1	5.69	6.83	-2.2	0	0	Vmn1r208
TC1400000645.mm.1	3.46	4.6	-2.2	0	0	Trav5d-3
TC1400000676.mm.1	3.46	4.6	-2.2	0	0	Trav5n-3
TC1700001545.mm.1	4.04	5.18	-2.2	0	0	Vmn1r231
TC0700001465.mm.1	4.46	5.61	-2.21	0	0	Olfr557
TC0700002573.mm.1	4.24	5.38	-2.21	0	0	Vmn1r159
TC0900000196.mm.1	9.66	10.8	-2.21	0	0	Qtrt1
TC0900002079.mm.1	4.26	5.41	-2.21	0	0	Olfr957
TC1000000202.mm.1	4.6	5.75	-2.22	0	0	Taar7d
TC1100003299.mm.1	8.88	10.03	-2.22	0	0	Tnfaip1
TC1500000797.mm.1	10.45	11.61	-2.22	0	0	Nup50
TC1700001787.mm.1	4.37	5.53	-2.22	0	0	Tmem217
TC0300003101.mm.1	11.8	12.96	-2.23	0	0	Rpf1
TC0900002064.mm.1	4.35	5.51	-2.23	0	0	Olfr919
TC0X00000181.mm.1	7.2	8.35	-2.23	0	0	Maoa
TC0X00002736.mm.1	6.05	7.21	-2.23	0	0	Ercc6l
TC1000001884.mm.1	4.97	6.13	-2.23	0	0	Taar8b
TC1000003194.mm.1	3.66	4.82	-2.23	0	0	Olfr814
TC1300000221.mm.1	4.03	5.18	-2.23	0	0	Vmn1r213
TC1400002058.mm.1	6.86	8.01	-2.23	0	0	Haus4
TC0200000339.mm.1	5.48	6.65	-2.24	0	0	Thnsl1
TC0200003601.mm.1	6.6	7.77	-2.24	0	0	Ly75
TC0300001616.mm.1	4.83	6	-2.24	0	0	Hey1
TC0900002082.mm.1	3.98	5.14	-2.24	0	0	Olfr959
TC1100000582.mm.1	12.65	13.82	-2.24	0	0	Cdkn2aipnl
TC1100001100.mm.1	8.14	9.3	-2.24	0	0	Timm22
TC1400000552.mm.1	4.99	6.15	-2.24	0	0	Tlr11
TC1700000778.mm.1	4.07	5.23	-2.24	0	0	Olfr118
TC0500003441.mm.1	8.98	10.15	-2.25	0	0	Trip6
TC0600002843.mm.1	5.32	6.49	-2.25	0	0	Prok2
TC0900001822.mm.1	4.25	5.42	-2.25	0	0	Olfr854
TC0X00002178.mm.1	4.51	5.67	-2.25	0	0	Olfr1322
TC1300000197.mm.1	3.42	4.6	-2.25	0	0	Vmn1r194
TC0200002532.mm.1	9.95	11.13	-2.26	0	0	Ube2c
TC0200005425.mm.1	6.71	7.88	-2.26	0	0	Ythdf1
TC0600002280.mm.1	6.04	7.22	-2.26	0	0	Hoxa6
TC0700000281.mm.1	6.38	7.56	-2.26	0	0	Irf2bp1
TC0800002145.mm.1	6.53	7.71	-2.26	0	0	Fam149a
TC1000001642.mm.1	4.13	5.3	-2.26	0	0	Olfr787
TC1300000815.mm.1	8.39	9.57	-2.26	0	0	Ptdss1
TC1600000698.mm.1	4.24	5.42	-2.26	0	0	Retnla
TC0200001751.mm.1	4.69	5.88	-2.27	0	0	Chst14
TC0400004050.mm.1	6.35	7.54	-2.27	0	0	Slc25a33
TC0600002658.mm.1	6.42	7.6	-2.27	0	0	Aplf
TC0900002062.mm.1	3.79	4.97	-2.27	0	0	Olfr917
TC1000003179.mm.1	4.23	5.41	-2.27	0	0	Olfr772
TSUnmapped00000026.mm.1	7.57	8.75	-2.27	0	0	Rbm4
TC0100001058.mm.1	12.46	13.65	-2.28	0	0	Nifk
TC0500000922.mm.1	4.72	5.91	-2.28	0	0	Cxcl13
TC0900000255.mm.1	7.08	8.27	-2.28	0	0	Ncapd3
TC1400002714.mm.1	6.36	7.55	-2.28	0	0	Abcc4
TC1900000262.mm.1	4.38	5.56	-2.28	0	0	Olfr1451
TC0500001622.mm.1	4.79	5.98	-2.29	0	0	Ufsp1
TC0700000264.mm.1	4.64	5.84	-2.29	0	0	Igfl3
TC0900000598.mm.1	10.33	11.52	-2.29	0	0	Plet1
TC1600001327.mm.1	3.99	5.18	-2.29	0	0	Olfr164
TC1800000480.mm.1	9.7	10.89	-2.29	0	0	Eif1a
TC1100002697.mm.1	5.1	6.3	-2.3	0	0	N4bp3
TC1400000986.mm.1	7.78	8.98	-2.3	0	0	Tnfrsf10b
TC1800001193.mm.1	9	10.2	-2.3	0	0	Hbegf
TC1900000283.mm.1	5.08	6.28	-2.3	0	0	Olfr1495
TC0300003207.mm.1	5.83	7.04	-2.31	0	0	Bbs12
TC0700000946.mm.1	6.37	7.58	-2.31	0	0	Atp10a
TC0700002308.mm.1	3.94	5.15	-2.31	0	0	Vmn1r66
TC0900000746.mm.1	8.09	9.3	-2.31	0	0	Adpgk
TC1700000310.mm.1	4.18	5.39	-2.31	0	0	Vmn2r116
TC1700000780.mm.1	3.71	4.92	-2.31	0	0	Olfr120
TC1700002191.mm.1	10.15	11.35	-2.31	0	0	Rpl7l1
TC0400002116.mm.1	5.75	6.96	-2.32	0	0	Vmn1r3
TC0900002128.mm.1	7.21	8.42	-2.32	0	0	Oaf
TC0700002534.mm.1	4.41	5.63	-2.33	0	0	Vmn1r120
TC0900000411.mm.1	3.8	5.02	-2.33	0	0	Olfr914
TC1000000165.mm.1	9.95	11.17	-2.33	0	0	Hbs1l
TC1000000229.mm.1	7.9	9.12	-2.33	0	0	LOC215866
TC1700000153.mm.1	5.15	6.37	-2.33	0	0	Smok2b
TC1700000750.mm.1	4.38	5.6	-2.33	0	0	Rnf39
TC1900000164.mm.1	7.27	8.5	-2.33	0	0	Ints5
TC1900000265.mm.1	3.56	4.78	-2.33	0	0	Olfr1454
TC0700002528.mm.1	3.9	5.13	-2.34	0	0	Vmn1r114
TC0900001824.mm.1	3.99	5.21	-2.34	0	0	Olfr860
TC1700001587.mm.1	4.01	5.23	-2.34	0	0	Vmn2r114
TC0100000267.mm.1	5.32	6.55	-2.35	0	0	Lipt1
TC1100003173.mm.1	4.14	5.37	-2.35	0	0	Olfr385
TC1700000229.mm.1	4.08	5.31	-2.35	0	0	Vmn2r98
TC1700000383.mm.1	5.74	6.97	-2.35	0	0	Rpusd1
TC0200002667.mm.1	7.67	8.91	-2.36	0	0	Cstf1
TC0800001919.mm.1	6.74	7.98	-2.36	0	0	Bag4
TC0900000040.mm.1	12.05	13.29	-2.36	0	0	Dcun1d5
TC1000000080.mm.1	9.04	10.28	-2.36	0	0	Fbxo30
TC1000002042.mm.1	13.23	14.47	-2.36	0	0	Gtf3c6
TC1000002443.mm.1	6.19	7.43	-2.36	0	0	Pwp2
TC1900000186.mm.1	6.12	7.36	-2.36	0	0	Fads3
TC0800002735.mm.1	6.31	7.55	-2.37	0	0	Dok4
TC1200001485.mm.1	8.57	9.81	-2.37	0	0	Zfp125
TC1200002647.mm.1	3.2	4.45	-2.37	0	0	Ighv8-12
TC1500001927.mm.1	7.03	8.27	-2.37	0	0	Rangap1
TC1800000265.mm.1	10.06	11.3	-2.37	0	0	Wdr36
TC0400000535.mm.1	6.46	7.71	-2.38	0	0	Tmeff1
TC1000000422.mm.1	12.37	13.62	-2.38	0	0	Prep
TC1200002213.mm.1	6.04	7.29	-2.38	0	0	Efcab11
TC1200002607.mm.1	2.78	4.03	-2.38	0	0	Ighv1-12
TC1300000198.mm.1	4.58	5.84	-2.38	0	0	Vmn1r195
TC1300002123.mm.1	6.13	7.38	-2.38	0	0	Spata31d1d
TC1900000127.mm.1	13.19	14.44	-2.38	0	0	Ppp1r14b
TC0700001247.mm.1	4.03	5.28	-2.39	0	0	Vmn2r77
TC0700003056.mm.1	4.56	5.81	-2.39	0	0	Mrgpra1
TC0700003864.mm.1	3.49	4.75	-2.39	0	0	Olfr553
TC1100000919.mm.1	4.88	6.14	-2.39	0	0	Sox15
TC1600000969.mm.1	4.08	5.34	-2.39	0	0	Krtap6-3
TSUnmapped00000019.mm.1	5.08	6.34	-2.39	0	0	Ccdc169
TC0300002086.mm.1	3.75	5.01	-2.4	0	0	Vmn2r5
TC0500003531.mm.1	3.4	4.66	-2.4	0	0	Papolb
TC1100001291.mm.1	7.54	8.8	-2.4	0	0	Ppm1d
TC1200000596.mm.1	8.45	9.71	-2.4	0	0	Frmd6
TC1300002506.mm.1	6.96	8.23	-2.4	0	0	Tmem171
TC1800000059.mm.1	6.24	7.51	-2.4	0	0	LOC101055995
TC0700002522.mm.1	3.92	5.18	-2.41	0	0	Vmn1r103
TC0800000297.mm.1	5.31	6.58	-2.41	0	0	Sfrp1
TC1700000786.mm.1	4.1	5.37	-2.41	0	0	Olfr125
TC1700001163.mm.1	7.7	8.97	-2.41	0	0	Ttc27
TC1900000054.mm.1	6.54	7.81	-2.41	0	0	Rin1
TC0200001335.mm.1	3.85	5.13	-2.42	0	0	Olfr1212
TC0200002844.mm.1	8.37	9.65	-2.42	0	0	Rpp38
TC0500001202.mm.1	4.32	5.59	-2.42	0	0	Aym1
TC0600003548.mm.1	3.52	4.79	-2.42	0	0	Igkv4-90
TC0800001926.mm.1	5.65	6.92	-2.42	0	0	Pomk
TC1000000893.mm.1	6.53	7.8	-2.42	0	0	Cactin
TC0300000805.mm.1	4.62	5.9	-2.43	0	0	S100a2
TC0900000166.mm.1	3.89	5.17	-2.43	0	0	Olfr873
TC0500002687.mm.1	8.81	10.09	-2.44	0	0	Tmprss11e
TC1900000152.mm.1	9.83	11.12	-2.44	0	0	Wdr74
TC0300001932.mm.1	4.44	5.73	-2.45	0	0	Pcdh18
TC0300002957.mm.1	5.48	6.78	-2.45	0	0	Cyp2u1
TC0700001927.mm.1	12.1	13.39	-2.45	0	0	Bub3
TC0X00000120.mm.1	3.32	4.61	-2.45	0	0	Hypm
TC1100003420.mm.1	6.43	7.73	-2.45	0	0	Pigw
TC1300000365.mm.1	6.02	7.31	-2.45	0	0	Serpinb9b
TC1400001533.mm.1	7.85	9.14	-2.45	0	0	Dnajc9
TC0400000992.mm.1	9.09	10.39	-2.46	0	0	Usp1
TC0500000735.mm.1	4.66	5.96	-2.46	0	0	Arl9
TC0800000384.mm.1	6.71	8.01	-2.46	0	0	Purg
TC1100003340.mm.1	7.63	8.93	-2.46	0	0	Tefm
TC1900000925.mm.1	5.75	7.05	-2.46	0	0	Lrfn4
TC0200001317.mm.1	3.43	4.73	-2.47	0	0	Olfr1176
TC0800000264.mm.1	5.56	6.87	-2.47	0	0	Defb35
TC1700002573.mm.1	10.65	11.96	-2.47	0	0	Atl2
TC1900000680.mm.1	4.76	6.07	-2.47	0	0	Hps6
TC0300000799.mm.1	10.6	11.91	-2.48	0	0	Ilf2
TC0600001411.mm.1	4.49	5.8	-2.48	0	0	Vmn2r23
TC0700000319.mm.1	4.2	5.51	-2.48	0	0	Vmn1r100
TC1100000164.mm.1	5.54	6.85	-2.48	0	0	Fbxo48
TC1100003187.mm.1	3.83	5.14	-2.48	0	0	Olfr43
TC1100003469.mm.1	7.48	8.78	-2.48	0	0	Smg8
TC1800000922.mm.1	4.54	5.85	-2.48	0	0	Vmn1r238
TC0700002172.mm.1	6.81	8.13	-2.49	0	0	Tmem238
TC0700002812.mm.1	3.89	5.21	-2.49	0	0	Scgb2b21
TC1200002635.mm.1	4.49	5.81	-2.49	0	0	LOC238440
TC0X00002659.mm.1	4.9	6.21	-2.5	0	0	Spin4
TC1400001327.mm.1	9.97	11.29	-2.5	0	0	Tm9sf2
TC1700000270.mm.1	5.29	6.61	-2.5	0	0	Zfp54
TC1100000502.mm.1	5.07	6.4	-2.52	0	0	Olfr1393
TC1200002596.mm.1	4.65	5.98	-2.52	0	0	Ighv6-6
TC0400003707.mm.1	5.96	7.29	-2.53	0	0	Sfn
TC0600001744.mm.1	5.42	6.76	-2.53	0	0	Klhl42
TC1500001323.mm.1	9.23	10.56	-2.53	0	0	2016-03-06
TC0200000002.mm.1	5.67	7.01	-2.54	0	0	Fam171a1
TC0200003953.mm.1	4.24	5.58	-2.54	0	0	Olfr1086
TC0300001062.mm.1	4.08	5.43	-2.54	0	0	Bcl2l15
TC0900001377.mm.1	6.57	7.91	-2.54	0	0	Ifrd2
TC0900001784.mm.1	7.44	8.78	-2.54	0	0	Med17
TC1100003300.mm.1	8.65	10	-2.54	0	0	Tmem97
TC1900001512.mm.1	6.12	7.46	-2.54	0	0	Rrp12
TC0600002355.mm.1	3.93	5.28	-2.56	0	0	Vmn1r21
TC0400002364.mm.1	3.71	5.07	-2.57	0	0	Gja10
TC0800001927.mm.1	8.06	9.42	-2.57	0	0	Fnta
TC1600000464.mm.1	8.87	10.23	-2.57	0	0	Osbpl11
TC1700001156.mm.1	7.79	9.15	-2.57	0	0	Spast
TC0600003449.mm.1	5.57	6.94	-2.58	0	0	Pthlh
TC1000000409.mm.1	8.21	9.57	-2.58	0	0	Rtn4ip1
TC1400001969.mm.1	4.01	5.38	-2.58	0	0	Olfr722
TC0100001256.mm.1	8.63	10	-2.59	0	0	Lad1
TC0700001587.mm.1	3.86	5.23	-2.59	0	0	Olfr474
TC1300001666.mm.1	7.66	9.03	-2.59	0	0	Gmnn
TC0300001181.mm.1	6.85	8.23	-2.61	0	0	Dph5
TC1300001615.mm.1	4.01	5.39	-2.61	0	0	Vmn1r217
TC1500001214.mm.1	10.55	11.94	-2.61	0	0	Tars
TC1700000264.mm.1	4.04	5.42	-2.61	0	0	Vmn1r234
TC1900001273.mm.1	6.74	8.13	-2.61	0	0	Tjp2
TC0100002393.mm.1	4.36	5.75	-2.62	0	0	Als2cr11
TC0400001642.mm.1	7.59	8.98	-2.62	0	0	Clhc1
TC0900000440.mm.1	3.92	5.31	-2.62	0	0	Olfr972
TC0900001375.mm.1	6.98	8.37	-2.62	0	0	Hyal2
TC0200002296.mm.1	5.64	7.04	-2.63	0	0	Mcts2
TC1400000072.mm.1	7.25	8.64	-2.63	0	0	Abhd6
TC0600001336.mm.1	5.3	6.7	-2.64	0	0	Fbxl14
TC1300000687.mm.1	5.19	6.59	-2.64	0	0	Slc25a48
TC1700000775.mm.1	4.16	5.56	-2.64	0	0	Olfr110
TC0200001647.mm.1	4.63	6.04	-2.65	0	0	Olfr1287
TC0900000418.mm.1	3.88	5.29	-2.65	0	0	Olfr923
TC1000001645.mm.1	3.75	5.16	-2.65	0	0	Olfr791
TC1200002664.mm.1	3.75	5.15	-2.65	0	0	LOC435333
TC0600001938.mm.1	4.05	5.46	-2.66	0	0	Tas2r118
TC0700001603.mm.1	4.33	5.74	-2.66	0	0	Olfr510
TC0X00003387.mm.1	4.95	6.37	-2.66	0	0	Ssxb5
TC0700002535.mm.1	4.18	5.6	-2.68	0	0	Vmn1r121
TC0800000803.mm.1	4.01	5.44	-2.68	0	0	Zfp709
TC1700001266.mm.1	7.22	8.64	-2.68	0	0	Ppm1b
TC0300003071.mm.1	8.35	9.78	-2.69	0	0	Hs2st1
TC1200000294.mm.1	10.69	12.12	-2.69	0	0	Twistnb
TC0700000329.mm.1	4.27	5.71	-2.71	0	0	Vmn1r128
TC0700002531.mm.1	5.02	6.46	-2.71	0	0	Vmn1r118
TC1700002075.mm.1	3.88	5.32	-2.71	0	0	Olfr114
TC1900001514.mm.1	12.14	13.58	-2.71	0	0	Exosc1
TC0500001771.mm.1	6.36	7.81	-2.72	0	0	Zscan25
TC0900000430.mm.1	5.2	6.64	-2.72	0	0	Olfr148
TC1100004262.mm.1	6.55	7.99	-2.72	0	0	Wdr92
TC1800001054.mm.1	3.78	5.23	-2.72	0	0	Garem
TC1200002658.mm.1	3.31	4.76	-2.73	0	0	Ighv1-78
TC0700002089.mm.1	6.25	7.7	-2.74	0	0	Tssc4
TC1300001609.mm.1	5.34	6.79	-2.74	0	0	Vmn1r212
TC1300002689.mm.1	7.6	9.06	-2.74	0	0	Gpx8
TC1500001215.mm.1	4.54	6	-2.74	0	0	Npr3
TC0100000942.mm.1	8	9.46	-2.75	0	0	Bok
TC0900001252.mm.1	6.33	7.79	-2.75	0	0	Dbr1
TC1600000193.mm.1	6.83	8.29	-2.75	0	0	Pkp2
TC0200000668.mm.1	4.34	5.81	-2.76	0	0	Olfr348
TC0900002451.mm.1	9.12	10.59	-2.76	0	0	Kif23
TC1500001759.mm.1	6.13	7.6	-2.76	0	0	Fam83h
TC0100001502.mm.1	7.29	8.78	-2.8	0	0	Nme7
TC0500001865.mm.1	6.33	7.81	-2.8	0	0	Brca2
TC1200002413.mm.1	8.4	9.89	-2.8	0	0	Bag5
TC1300001616.mm.1	4.19	5.68	-2.8	0	0	Vmn1r220
TC0200001309.mm.1	4.43	5.91	-2.81	0	0	Olfr1151
TC0300002023.mm.1	10.2	11.69	-2.81	0	0	Tm4sf1
TC0300003087.mm.1	11.19	12.68	-2.82	0	0	Cyr61
TC0400002943.mm.1	3.91	5.4	-2.82	0	0	Cer1
TC0X00003414.mm.1	3.92	5.42	-2.82	0	0	Ssxb6
TC1000000158.mm.1	6.34	7.84	-2.83	0	0	Mtfr2
TC1000003203.mm.1	3.79	5.29	-2.83	0	0	Olfr823
TC1300001642.mm.1	7.3	8.81	-2.83	0	0	Hist1h3c
TC1700000802.mm.1	3.92	5.42	-2.83	0	0	Esp31
TC0600001561.mm.1	4.08	5.59	-2.84	0	0	Tas2r124
TC0900000047.mm.1	10.7	12.21	-2.85	0	0	Mmp3
TC1700000798.mm.1	3.64	5.15	-2.85	0	0	Olfr135
TC0500000801.mm.1	5.34	6.85	-2.86	0	0	BC037156
TC0900001398.mm.1	7.49	9.01	-2.86	0	0	Nicn1
TC1900000432.mm.1	5.77	7.28	-2.87	0	0	Rcl1
TC1000002264.mm.1	10.91	12.43	-2.88	0	0	Ddx21
TC1200001051.mm.1	10.48	12.01	-2.88	0	0	Glrx5
TC1200001913.mm.1	6.71	8.23	-2.88	0	0	Six4
TC0800000126.mm.1	11.5	13.04	-2.89	0	0	Tfdp1
TC0800000691.mm.1	9.02	10.55	-2.89	0	0	Naf1
TC1000001675.mm.1	7.21	8.74	-2.89	0	0	Zbtb2
TC1200001243.mm.1	6.1	7.63	-2.89	0	0	Trmt61a
TC1100003095.mm.1	7.92	9.46	-2.9	0	0	Pelp1
TC0300000724.mm.1	8.36	9.9	-2.91	0	0	Smg5
TC0500003371.mm.1	7.6	9.14	-2.91	0	0	Gtf2ird1
TC1000003191.mm.1	4.08	5.62	-2.91	0	0	Olfr810
TC0800001343.mm.1	5.96	7.51	-2.92	0	0	Terf2ip
TC1700001533.mm.1	4.11	5.65	-2.92	0	0	Fpr-rs6
TC0200004326.mm.1	5.28	6.84	-2.93	0	0	Olfr1295
TC0300001245.mm.1	11.34	12.89	-2.93	0	0	Dnttip2
TC0900000387.mm.1	3.7	5.25	-2.93	0	0	Olfr890
TC0100001317.mm.1	12.59	14.15	-2.94	0	0	Uchl5
TC0600000465.mm.1	3.97	5.52	-2.94	0	0	Olfr453
TC0500003274.mm.1	6.62	8.19	-2.96	0	0	Dhx37
TC0900001903.mm.1	6.47	8.04	-2.96	0	0	Zfp599
TC0400003566.mm.1	6.64	8.21	-2.97	0	0	Gjb3
TC0600001602.mm.1	10.66	12.24	-2.97	0	0	Gprc5a
TC0700000325.mm.1	4.65	6.23	-2.97	0	0	Vmn1r116
TC0900001561.mm.1	5.42	7	-2.98	0	0	Eomes
TC1500001875.mm.1	3.72	5.3	-2.98	0	0	Kcnj4
TC1000000484.mm.1	11.73	13.31	-2.99	0	0	Asf1a
TC1000001193.mm.1	4.94	6.53	-3	0	0	Ccer1
TC0100002936.mm.1	11.51	13.1	-3.01	0	0	Tsn
TC0700003691.mm.1	4.12	5.71	-3.01	0	0	Olfr307
TC0700004079.mm.1	4.18	5.77	-3.02	0	0	Ascl3
TC0800002960.mm.1	6.35	7.95	-3.02	0	0	Adat1
TC1100000504.mm.1	4.51	6.1	-3.02	0	0	Olfr10
TC1100002836.mm.1	8.26	9.86	-3.02	0	0	Rnf187
TC1800001632.mm.1	7.97	9.57	-3.02	0	0	Haus1
TSUnmapped00000022.mm.1	5.78	7.37	-3.02	0	0	Rbm4
TC0700002437.mm.1	5.74	7.34	-3.03	0	0	Fkrp
TC0200001319.mm.1	3.55	5.16	-3.05	0	0	Olfr1183
TC0400003323.mm.1	3.91	5.52	-3.05	0	0	Tex38
TC1900000253.mm.1	3.89	5.5	-3.05	0	0	Olfr1443
TC0700002593.mm.1	5.79	7.4	-3.06	0	0	Zfp109
TC1000003195.mm.1	4.1	5.71	-3.06	0	0	Olfr815
TC1900000169.mm.1	6.21	7.83	-3.07	0	0	Tut1
TC0200003956.mm.1	3.73	5.36	-3.08	0	0	Olfr1090
TC0300002352.mm.1	10.64	12.26	-3.08	0	0	Cks1b
TC0300002489.mm.1	4.9	6.52	-3.08	0	0	Ciart
TC0800001097.mm.1	8.39	10.01	-3.08	0	0	Nup93
TC0300001587.mm.1	8.95	10.58	-3.09	0	0	Depdc1a
TC0600002279.mm.1	6.27	7.9	-3.09	0	0	Hoxa5
TC0700000323.mm.1	4.04	5.67	-3.09	0	0	Vmn1r112
TC1600001254.mm.1	10.45	12.08	-3.09	0	0	Mcm4
TC1000003220.mm.1	8.74	10.37	-3.1	0	0	Nt5dc3
TC1900001174.mm.1	3.56	5.19	-3.1	0	0	Olfr1448
TC0600000661.mm.1	12.57	14.21	-3.11	0	0	Gars
TC0700000338.mm.1	4.54	6.18	-3.11	0	0	Vmn1r143
TC0700003907.mm.1	3.94	5.58	-3.11	0	0	Olfr67
TC0X00002182.mm.1	4.47	6.1	-3.11	0	0	Olfr1324
TC1000001648.mm.1	3.91	5.55	-3.11	0	0	Olfr799
TC0700002037.mm.1	5.89	7.53	-3.12	0	0	B4galnt4
TC0800002463.mm.1	7.67	9.31	-3.12	0	0	Cherp
TC0200005111.mm.1	4.46	6.11	-3.13	0	0	Svs4
TC0300002370.mm.1	9.43	11.07	-3.13	0	0	Ints3
TC0700004624.mm.1	10.35	11.99	-3.13	0	0	Plk1
TC0400000003.mm.1	4.66	6.32	-3.14	0	0	Vmn1r2
TC0500001162.mm.1	11.83	13.49	-3.14	0	0	Pitpnb
TC1600001633.mm.1	6.73	8.38	-3.14	0	0	Tigit
TC1400001920.mm.1	7.66	9.31	-3.15	0	0	Cnih1
TC0200001289.mm.1	5.92	7.58	-3.16	0	0	Olfr1122
TC0100000622.mm.1	8.6	10.27	-3.17	0	0	Cxcr2
TC1500001424.mm.1	8.29	9.96	-3.17	0	0	Slc25a32
TC0X00001569.mm.1	3.97	5.64	-3.18	0	0	Samt4
TC1000001941.mm.1	5.74	7.41	-3.18	0	0	Cenpw
TC1000001883.mm.1	4.6	6.27	-3.19	0	0	Taar7a
TC0200001125.mm.1	6.95	8.63	-3.2	0	0	Rbm45
TC0700002318.mm.1	3.46	5.13	-3.2	0	0	Vmn1r71
TC1000002650.mm.1	7.43	9.11	-3.2	0	0	Utp20
TC0700000331.mm.1	4.26	5.95	-3.21	0	0	Vmn1r130
TC0700000336.mm.1	4.26	5.95	-3.21	0	0	Vmn1r137
TC0500002628.mm.1	9.36	11.04	-3.22	0	0	Clock
TC1600001638.mm.1	5.58	7.27	-3.22	0	0	Zdhhc23
TC0800002523.mm.1	12.39	14.08	-3.24	0	0	Abce1
TC1200000562.mm.1	7.42	9.11	-3.24	0	0	Lrr1
TC1900000549.mm.1	5.35	7.04	-3.24	0	0	Slc35g1
TC0500002178.mm.1	9.28	10.98	-3.25	0	0	Ppm1g
TC1500001533.mm.1	8.88	10.58	-3.25	0	0	Taf2
TC0600003136.mm.1	6.68	8.39	-3.26	0	0	Ncapd2
TC1700002339.mm.1	9.22	10.93	-3.27	0	0	Mllt1
TC1800000771.mm.1	9.59	11.3	-3.27	0	0	Mex3c
TC1200001594.mm.1	6.64	8.35	-3.28	0	0	Cbll1
TC1600001527.mm.1	9.2	10.91	-3.28	0	0	Umps
TC1500000567.mm.1	6.64	8.36	-3.29	0	0	Zfp623
TC0300002916.mm.1	10.07	11.79	-3.3	0	0	Ap1ar
TC0800003162.mm.1	9.45	11.18	-3.3	0	0	Nup133
TC1500001095.mm.1	5.71	7.44	-3.31	0	0	Espl1
TC0900000395.mm.1	4.76	6.49	-3.32	0	0	Olfr898
TC0X00000446.mm.1	3.31	5.03	-3.32	0	0	Olfr1320
TC1700000194.mm.1	10.17	11.9	-3.33	0	0	Zfp960
TC0200004548.mm.1	8.03	9.77	-3.35	0	0	Itpripl1
TC1000002611.mm.1	9.29	11.03	-3.35	0	0	Prdm4
TC1200001916.mm.1	5.84	7.59	-3.35	0	0	Trmt5
TC1700002680.mm.1	9.96	11.71	-3.36	0	0	Pigf
TC0100000372.mm.1	7.99	9.74	-3.37	0	0	Sdpr
TC1000003135.mm.1	8.07	9.83	-3.38	0	0	Il23a
TC0900000590.mm.1	6.92	8.68	-3.39	0	0	Zw10
TC1100003066.mm.1	4.53	6.29	-3.39	0	0	Tmem102
TC1700001969.mm.1	6.17	7.94	-3.4	0	0	Tcf19
TC0500000274.mm.1	8.5	10.26	-3.41	0	0	Ube3c
TC1900000593.mm.1	7.14	8.91	-3.41	0	0	AI606181
TC1300002036.mm.1	10.19	11.98	-3.44	0	0	Nop16
TC0100000946.mm.1	7.09	8.88	-3.45	0	0	Ing5
TC0700000318.mm.1	4.33	6.12	-3.45	0	0	Vmn1r143
TC0700004052.mm.1	4.53	6.32	-3.45	0	0	Olfr488
TC1000000205.mm.1	5.41	7.19	-3.45	0	0	Taar7f
TC1700001938.mm.1	13.53	15.32	-3.47	0	0	D17H6S56E-5
TC0900000819.mm.1	10.07	11.87	-3.48	0	0	Tipin
TC1000003193.mm.1	4.28	6.08	-3.49	0	0	Olfr812
TC0100002604.mm.1	9.53	11.34	-3.52	0	0	Tuba4a
TC0100001170.mm.1	5.49	7.31	-3.54	0	0	Fam72a
TC0800000392.mm.1	10.55	12.37	-3.54	0	0	Ppp2cb
TC1500001202.mm.1	11.51	13.34	-3.55	0	0	Brix1
TC0600002690.mm.1	9.39	11.22	-3.56	0	0	Mcm2
TC0300001076.mm.1	8.8	10.65	-3.6	0	0	Slc16a1
TC0300003020.mm.1	11.04	12.89	-3.6	0	0	Metap1
TC0500002263.mm.1	9.76	11.61	-3.61	0	0	Bloc1s4
TC0900001442.mm.1	6.56	8.42	-3.62	0	0	Cdc25a
TSUnmapped00000025.mm.1	6.79	8.65	-3.62	0	0	Rbm14-rbm4
TC1200001861.mm.1	6.6	8.46	-3.64	0	0	Pole2
TC1300001606.mm.1	4.18	6.05	-3.64	0	0	Vmn1r211
TC0700000322.mm.1	4.2	6.07	-3.65	0	0	Vmn1r155
TC0700000343.mm.1	4.2	6.07	-3.65	0	0	Vmn1r155
TC0100001381.mm.1	6.38	8.25	-3.66	0	0	Rgs16
TC1500002334.mm.1	5.51	7.38	-3.66	0	0	Pdxp
TC1700000997.mm.1	7.73	9.6	-3.66	0	0	Chaf1a
TC1700002208.mm.1	8.65	10.53	-3.67	0	0	Bysl
TC0900000111.mm.1	8.16	10.04	-3.68	0	0	Mre11a
TC1500000453.mm.1	9.71	11.6	-3.7	0	0	Myc
TC0500002985.mm.1	6.97	8.86	-3.71	0	0	Pgam5
TC0500003208.mm.1	8.07	9.98	-3.76	0	0	Fam216a
TC0600001055.mm.1	5.87	7.79	-3.77	0	0	Vmn1r44
TC1800000291.mm.1	7.68	9.61	-3.79	0	0	Kif20a
TC0700004310.mm.1	6.76	8.7	-3.84	0	0	Kif22
TC0300001486.mm.1	4.74	6.7	-3.88	0	0	Syde2
TC0500000436.mm.1	4.72	6.68	-3.89	0	0	Otop1
TC0500002386.mm.1	6.66	8.62	-3.91	0	0	Gpr125
TC0700003903.mm.1	4.83	6.8	-3.91	0	0	Olfr629
TC1200001009.mm.1	7.86	9.83	-3.91	0	0	Cpsf2
TC1300001270.mm.1	7.19	9.16	-3.91	0	0	Ppap2a
TSUnmapped00000024.mm.1	6.85	8.82	-3.92	0	0	Rbm14-rbm4
TC1400000962.mm.1	7.44	9.42	-3.95	0	0	Kctd9
TC0200004037.mm.1	3.7	5.68	-3.96	0	0	Olfr1217
TC0200004011.mm.1	4.45	6.45	-4	0	0	Olfr1170
TC0300000810.mm.1	6.5	8.51	-4.02	0	0	S100a7a
TC0700003024.mm.1	6	8.01	-4.02	0	0	Grwd1
TC0M00000013.mm.1	14.44	16.46	-4.05	0	0	ND4
TC0100002033.mm.1	10.46	12.48	-4.07	0	0	Mcm3
TC0700000349.mm.1	3.62	5.65	-4.07	0	0	Vmn1r130
TC0800001258.mm.1	12.34	14.36	-4.07	0	0	Cirh1a
TC0700000344.mm.1	3.65	5.68	-4.09	0	0	Vmn1r157
TC1900000508.mm.1	7.03	9.07	-4.1	0	0	Kif20b
TC0300001478.mm.1	9.29	11.34	-4.14	0	0	Znhit6
TC0700001600.mm.1	3.33	5.41	-4.21	0	0	Olfr506
TC0800001883.mm.1	8.85	10.92	-4.21	0	0	Agpat6
TC0700004321.mm.1	7.12	9.2	-4.22	0	0	Sephs2
TC1300002499.mm.1	8.01	10.1	-4.25	0	0	Utp15
TC0300000709.mm.1	7.25	9.36	-4.32	0	0	Isg20l2
TC0300002025.mm.1	8.01	10.13	-4.35	0	0	Wwtr1
TC1500002039.mm.1	6.84	8.97	-4.36	0	0	Mapk11
TC0400000133.mm.1	5.94	8.07	-4.38	0	0	Tmem64
TC0700003625.mm.1	6.03	8.17	-4.42	0	0	Bnc1
TC0800001142.mm.1	5.84	7.98	-4.43	0	0	Gins3
TC0M00000011.mm.1	13.81	15.97	-4.48	0	0	ND3
TC1700002077.mm.1	4.49	6.66	-4.51	0	0	Olfr116
TC0800003164.mm.1	7.57	9.76	-4.56	0	0	Taf5l
TC1000003117.mm.1	10.43	12.63	-4.57	0	0	Shmt2
TC0700004152.mm.1	8.1	10.31	-4.62	0	0	Nup35
TC1000000301.mm.1	8.36	10.58	-4.67	0	0	Frk
TC0100003422.mm.1	6.09	8.32	-4.71	0	0	Atp1b1
TC0700000381.mm.1	8.9	11.15	-4.77	0	0	Kcnn4
TC0400001158.mm.1	6.71	8.97	-4.78	0	0	Kti12
TC1700002755.mm.1	8.51	10.76	-4.79	0	0	Mettl4
TC0100000399.mm.1	5.17	7.43	-4.81	0	0	Mars2
TC0400003567.mm.1	7.13	9.4	-4.82	0	0	Gjb4
TC0100000456.mm.1	12.63	14.91	-4.85	0	0	Nop58
TC0900000505.mm.1	10.39	12.69	-4.91	0	0	H2afx
TC0800000846.mm.1	11.2	13.51	-4.93	0	0	Mcm5
TC1500000417.mm.1	9.37	11.69	-4.99	0	0	D15Ertd621e
TC1000002498.mm.1	8.21	10.56	-5.09	0	0	Mex3d
TC0500001914.mm.1	6.38	8.74	-5.12	0	0	Steap1
TC0800002945.mm.1	7.81	10.17	-5.12	0	0	Rfwd3
TC1200001269.mm.1	7.19	9.55	-5.14	0	0	Cep170b
TC0500002085.mm.1	8.74	11.12	-5.21	0	0	Abcf2
TC1400002150.mm.1	7.49	9.88	-5.22	0	0	Ska3
TC0100003272.mm.1	6.92	9.31	-5.23	0	0	Lamc2
TC0700003743.mm.1	6.3	8.7	-5.26	0	0	Ddias
TC1700000896.mm.1	7.94	10.34	-5.3	0	0	Dnph1
TC1200002194.mm.1	7.1	9.51	-5.31	0	0	Ptpn21
TC0900000049.mm.1	6.56	8.99	-5.38	0	0	Mmp10
TC0600001448.mm.1	8.58	11.01	-5.4	0	0	Nop2
TC0900002780.mm.1	8.24	10.69	-5.44	0	0	Me1
TC0800000277.mm.1	7.22	9.69	-5.51	0	0	Slc20a2
TC0X00000689.mm.1	5.64	8.1	-5.51	0	0	Dusp9
TC1600001575.mm.1	9.04	11.51	-5.56	0	0	Stfa3
TC1000001696.mm.1	8.69	11.17	-5.58	0	0	Ulbp1
TC1900001437.mm.1	8.28	10.77	-5.62	0	0	Ankrd1
TC1700001335.mm.1	4.79	7.29	-5.63	0	0	Nanp
TC0700003058.mm.1	5.78	8.28	-5.64	0	0	Mrgpra2b
TC0400001512.mm.1	5.85	8.38	-5.8	0	0	Tmem54
TC1000002458.mm.1	6.6	9.14	-5.84	0	0	Syde1
TC1700001598.mm.1	10.69	13.24	-5.86	0	0	Tnfrsf12a
TC0100003026.mm.1	8.91	11.47	-5.9	0	0	Mcm6
TC0800001316.mm.1	6.94	9.5	-5.9	0	0	Cmtr2
TC1900000067.mm.1	6.78	9.35	-5.93	0	0	Fosl1
TC0100003754.mm.1	5.26	7.83	-5.94	0	0	Tgfb2
TC0100002921.mm.1	6.6	9.19	-6.05	0	0	Dsel
TC0700001455.mm.1	8	10.6	-6.05	0	0	Rrm1
TC1900000529.mm.1	8.36	11.01	-6.28	0	0	Kif11
TC1100004187.mm.1	5.87	8.53	-6.36	0	0	Nptx1
TC1100003156.mm.1	6.36	9.18	-7.05	0	0	Gsg2
TC1500002186.mm.1	7.22	10.07	-7.19	0	0	Fkbp11
TC0700004586.mm.1	6.97	9.83	-7.3	0	0	Phlda2
TC0800001654.mm.1	7.96	10.88	-7.58	0	0	Efnb2
TC1000002043.mm.1	9.62	12.55	-7.63	0	0	Amd2
TC1600000512.mm.1	6.57	9.53	-7.76	0	0	Stfa1
TC0700003057.mm.1	5.61	8.57	-7.79	0	0	Mrgpra2a
TC0400000093.mm.1	5.95	8.99	-8.2	0	0	Cdh17
TSUnmapped00000042.mm.1	6.19	9.32	-8.72	0	0	E2f3
TC1100001400.mm.1	7.25	10.53	-9.72	0	0	Cox11
TC1200002528.mm.1	6.58	9.9	-10	0	0	Dnaaf2
TC1700001315.mm.1	7.27	10.6	-10.04	0	0	Msh6
TC1300002715.mm.1	8.79	12.22	-10.83	0	0	Itga2
TC0600000995.mm.1	4.2	7.76	-11.77	0	0	Asprv1
TC1600001572.mm.1	7.23	10.95	-13.19	0	0	BC117090
TC1400002059.mm.1	6.32	10.23	-15.08	0	0	Ajuba
TC1000002003.mm.1	7.08	11.12	-16.47	0	0	Amd2
TC1300001453.mm.1	5.55	10	-21.83	0	0	Prl2c2
TC1600001574.mm.1	8.49	13.67	-36.41	0	0	Stfa2
TC1600000699.mm.1	7.02	12.28	-38.34	0	0	Retnlg
TC1600000507.mm.1	8.26	13.8	-46.46	0	0	Stfa2l1
TC1800001537.mm.1	4.64	11.17	-92.46	0	0	Dynap
