# Supplementary material for: Monocytic and granulocytic myeloid derived suppressor cells differentially regulate spatiotemporal tumour plasticity during metastatic cascade
Source: Nat Commun. 2017 Apr 6;8:14979. doi: 10.1038/ncomms14979 (PMC5384228; doi:10.1038/ncomms14979)
Supplement: Supplementary Data 5 — Tumor cell vs Tumor cell+mMDSC (BM 4T1) week 3. Differentially expressed genes in EMT6 tumor cells after co-culture with bone marrow-derived mMDCS from 4T1 tumor-bearing mice at week 3 post implantation. [file ncomms14979-s6.xlsx]

## Sheet: TC vs TC+mMDSC (BM 4T1) w3
Supplementary data 5. Tumor cell vs Tumor cell+mMDSC (BM 4T1) week 3. Differentially expressed genes in EMT6 tumor cells after co-culture with bone marrow-derived mMDCS from 4T1 tumor-bearing mice at week 3 post implantation.
Transcript Cluster ID	Tumor cell Bi-weight Avg Signal (log2)	Tumor cell+mMDSC (BM 4T1) w3 Bi-weight Avg Signal (log2)	Fold Change (linear) (Tumor cell vs. Tumor cell+mMDSC (BM 4T1) w3)	ANOVA p-value (Tumor cell vs. Tumor cell+mMDSC (BM 4T1) w3)	FDR p-value (Tumor cell vs. Tumor cell+mMDSC (BM 4T1) w3)	Gene Symbol
TC0600001369.mm.1	4.93	14.27	-647.17	0	0	Usp18
TC1000002929.mm.1	4.7	13.43	-423.23	0	0	Lyz2
TC1400002067.mm.1	4.51	12.2	-205.72	0	0	Slc7a8
TC0700001875.mm.1	4.68	12	-159.37	0	0	Itgam
TC0900001142.mm.1	4.65	11.74	-136.1	0	0	Bcl2a1a
TC1900000504.mm.1	5.98	13.01	-130.63	0	0	Ifit1
TC0600003079.mm.1	4.47	11.48	-128.83	0	0	C3ar1
TC0300002506.mm.1	4.74	11.58	-114.45	0	0	Fcgr1
TC1900000221.mm.1	5.01	11.74	-105.75	0	0	Ms4a6c
TC0300000903.mm.1	5.43	12.12	-103.35	0	0	Ctss
TC1900000217.mm.1	5.1	11.78	-102.39	0	0	Ms4a4c
TC0600001397.mm.1	4.35	10.96	-97.18	0	0	Clec4a1
TC1000003214.mm.1	4.29	10.83	-93.32	0	0	Lilrb4
TC1500001838.mm.1	6.02	12.56	-92.97	0	0	Rac2
TC1600000346.mm.1	4.79	11.21	-85.41	0	0	Rtp4
TC1100003401.mm.1	5.98	12.4	-85.32	0	0	Ccl3
TC0100001597.mm.1	4.32	10.67	-81.96	0	0	Cd48
TC0500001844.mm.1	4.69	10.98	-77.77	0	0	Alox5ap
TC1400002162.mm.1	6.04	12.31	-77.08	0	0	Phf11b
TC1500001131.mm.1	5.07	11.21	-70.31	0	0	Nckap1l
TC0800002431.mm.1	11.63	17.67	-66.1	0	0	Bst2
TC0500003181.mm.1	7.6	13.62	-65.07	0	0	Oas1a
TC0600001398.mm.1	4.67	10.62	-61.7	0	0	Clec4a3
TC0100003550.mm.1	4.52	10.46	-61.36	0	0	Slamf7
TC0700000561.mm.1	4.33	10.2	-58.48	0	0	Tyrobp
TC1000001596.mm.1	8.02	13.87	-57.84	0	0	Stat2
TC1900000246.mm.1	5.26	11.07	-56.06	0	0	Mpeg1
TC1100001267.mm.1	7.09	12.88	-55.17	0	0	Wfdc21
TC0900000050.mm.1	4.05	9.79	-53.33	0	0	Mmp8
TC1200000225.mm.1	6.7	12.33	-49.62	0	0	Cmpk2
TC1400001182.mm.1	4.65	10.21	-47.23	0	0	Irg1
TC0100003029.mm.1	4.06	9.55	-44.76	0	0	Cxcr4
TC1000001897.mm.1	4.66	10.07	-42.45	0	0	Arg1
TC0100001574.mm.1	3.52	8.86	-40.48	0	0	Fcgr4
TSUnmapped00000016.mm.1	8.24	13.5	-38.16	0	0	Ddit3
TC1900000501.mm.1	5.01	10.12	-34.54	0	0	Ifit3
TC0700004353.mm.1	4.58	9.69	-34.5	0	0	Armcx3
TC1700001522.mm.1	4.18	9.25	-33.52	0	0	Fpr1
TC1100001171.mm.1	8.11	13.13	-32.44	0	0	Nos2
TC0300003134.mm.1	3.96	8.93	-31.26	0	0	Ifi44l
TC0400004171.mm.1	7.41	12.37	-31.11	0	0	Isg15
TC0300002376.mm.1	5.4	10.33	-30.39	0	0	S100a9
TC1200001272.mm.1	4.54	9.44	-29.76	0	0	Pld4
TC1500001730.mm.1	8.46	13.32	-29.06	0	0	Ly6c2
TC1100001238.mm.1	4.98	9.58	-24.29	0	0	Slfn2
TC0100000375.mm.1	8.84	13.44	-24.13	0	0	Stat1
TC1900001340.mm.1	7.13	11.66	-23.01	0	0	Insl6
TC1100004265.mm.1	7.52	12.04	-22.95	0	0	Igtp
TC0300001447.mm.1	10.81	15.32	-22.9	0	0	Gbp2
TC0700003946.mm.1	4.99	9.46	-22.26	0	0	Trim30d
TC0300002695.mm.1	4.61	9.06	-21.87	0	0	Cd53
TC0100003593.mm.1	7.22	11.63	-21.29	0	0	AI607873
TC0700004207.mm.1	4.5	8.88	-20.77	0	0	Igsf6
TC0200002308.mm.1	5.35	9.72	-20.67	0	0	Hck
TC1700002816.mm.1	5.22	9.52	-19.6	0	0	Cfb
TC1100002249.mm.1	5.43	9.67	-18.83	0	0	Plek
TC1300001326.mm.1	4.75	8.95	-18.4	0	0	Emb
TC1400002161.mm.1	5.1	9.29	-18.22	0	0	Phf11a
TC0100003599.mm.1	8.45	12.62	-17.98	0	0	Ifi202b
TC0500000468.mm.1	6.18	10.16	-15.81	0	0	Cd38
TC0700001630.mm.1	11.41	15.38	-15.61	0	0	Adm
TC0500002895.mm.1	6.98	10.88	-14.96	0	0	Gbp10
TC0600001401.mm.1	4.91	8.8	-14.81	0	0	Clec4a2
TC1700001463.mm.1	5.66	9.55	-14.81	0	0	Gpr31b
TC1700000933.mm.1	5.34	9.22	-14.72	0	0	Trem3
TC0900001461.mm.1	4.87	8.73	-14.46	0	0	Ngp
TC0100003888.mm.1	10.86	14.69	-14.21	0	0	Ifi204
TC0900002806.mm.1	4.76	8.55	-13.83	0	0	Bcl2a1d
TC0500000283.mm.1	4.75	8.52	-13.64	0	0	Il6
TC1700001953.mm.1	5.01	8.77	-13.62	0	0	Lst1
TC0400001593.mm.1	5.43	9.19	-13.52	0	0	Ptafr
TC0900003331.mm.1	6.21	9.88	-12.8	0	0	Bcl2a1b
TC0100001496.mm.1	4.91	8.55	-12.49	0	0	Sell
TC1000002930.mm.1	5.94	9.57	-12.41	0	0	Lyz1
TC1100001241.mm.1	4.67	8.28	-12.2	0	0	Slfn4
TC0400003681.mm.1	5.09	8.63	-11.65	0	0	Themis2
TC0500003243.mm.1	4.67	8	-10.06	0	0	Hcar2
TC1800001048.mm.1	4.69	8.01	-10	0	0	B4galt6
TC0200003051.mm.1	4.67	7.96	-9.77	0	0	Pip4k2a
TC1400002017.mm.1	8.49	11.78	-9.75	0	0	Ndrg2
TC0600002978.mm.1	4.45	7.7	-9.55	0	0	Rassf4
TC1900001506.mm.1	5.25	8.48	-9.39	0	0	Pik3ap1
TC1600001557.mm.1	7.58	10.8	-9.36	0	0	Dtx3l
TC1200000647.mm.1	4.56	7.78	-9.34	0	0	Prkch
TC1000000877.mm.1	9.94	13.14	-9.18	0	0	Gadd45b
TC0500003730.mm.1	8.89	12.07	-9.11	0	0	Gbp9
TC0900001674.mm.1	4.76	7.88	-8.71	0	0	Ccr2
TC1900000890.mm.1	7.49	10.6	-8.65	0	0	Aldh3b1
TC0900000044.mm.1	4.28	7.39	-8.62	0	0	Mmp13
TC0300002297.mm.1	11.96	15	-8.25	0	0	Apoa1bp
TC0200004599.mm.1	4.47	7.51	-8.23	0	0	Il1a
TC0600003229.mm.1	4.57	7.56	-7.93	0	0	Cd69
TC1100001264.mm.1	5.45	8.44	-7.91	0	0	Wfdc17
TC0700004002.mm.1	5.62	8.53	-7.51	0	0	Gvin1
TC1400001898.mm.1	10.67	13.54	-7.33	0	0	Ero1l
TC0900003313.mm.1	4.95	7.79	-7.18	0	0	Ccr1
TC0500002843.mm.1	7.81	10.63	-7.1	0	0	Hpse
TC1300000425.mm.1	5	7.82	-7.07	0	0	Ly86
TC0800002905.mm.1	6.4	9.22	-7.04	0	0	Hp
TC0300000811.mm.1	7.52	10.31	-6.92	0	0	S100a8
TC0900000358.mm.1	7.9	10.67	-6.82	0	0	Tmem218
TC0100003301.mm.1	7.78	10.54	-6.79	0	0	Mr1
TC0100003754.mm.1	6.6	9.33	-6.68	0	0	Tgfb2
TC0100001581.mm.1	6.19	8.92	-6.62	0	0	Adamts4
TC1100003382.mm.1	7.02	9.74	-6.59	0	0	Slfn8
TC1100004266.mm.1	4.86	7.55	-6.45	0	0	Irgm2
TC0800000115.mm.1	5.35	8.02	-6.39	0	0	F10
TC1500001729.mm.1	7.44	10.09	-6.29	0	0	Ly6c1
TC0300001124.mm.1	8.29	10.93	-6.22	0	0	Gstm5
TC0900001511.mm.1	4.26	6.9	-6.22	0	0	Bcl2a1c
TC1300001155.mm.1	4.43	7.06	-6.21	0	0	Cd180
TC0500003731.mm.1	10.07	12.7	-6.18	0	0	Gbp4
TC0300001080.mm.1	6.79	9.4	-6.1	0	0	Ppm1j
TC0500003729.mm.1	6.83	9.43	-6.07	0	0	Gbp8
TC0300001674.mm.1	5.25	7.85	-6.05	0	0	Sirpb1a
TC0100001167.mm.1	4.41	6.98	-5.96	0	0	Il10
TC0700004165.mm.1	12.09	14.66	-5.95	0	0	Arl6ip1
TC0800002146.mm.1	9.28	11.85	-5.95	0	0	Tlr3
TC0900001867.mm.1	5.36	7.92	-5.87	0	0	Cdkn2d
TC1300002506.mm.1	8.11	10.63	-5.74	0	0	Tmem171
TC0700002696.mm.1	5.45	7.95	-5.69	0	0	Zfp36
TC1600001575.mm.1	6.08	8.58	-5.67	0	0	Stfa3
TC1500001942.mm.1	8.72	11.19	-5.55	0	0	Naga
TC0600003337.mm.1	6.76	9.22	-5.5	0	0	Arhgdib
TC0300000810.mm.1	8.71	11.16	-5.49	0	0	S100a7a
TC1300001814.mm.1	4.71	7.16	-5.48	0	0	F13a1
TC0600001530.mm.1	6.29	8.73	-5.45	0	0	Clec2d
TC1300000569.mm.1	11.9	14.3	-5.3	0	0	Ogn
TC1600000184.mm.1	9.05	11.46	-5.3	0	0	Snai2
TC1700001484.mm.1	7.75	10.15	-5.28	0	0	Thbs2
TC0400000169.mm.1	4.5	6.83	-5.02	0	0	Ggh
TC0800000020.mm.1	4.81	7.14	-5.01	0	0	Mcemp1
TC1900000866.mm.1	9.23	11.55	-5.01	0	0	Grk5
TC1200000110.mm.1	9.07	11.39	-4.99	0	0	Nbas
TC1300002076.mm.1	4.3	6.61	-4.95	0	0	Tifab
TC1400001331.mm.1	9.28	11.59	-4.95	0	0	Clybl
TC0600003602.mm.1	7.21	9.51	-4.94	0	0	Eif4e3
TC1000000653.mm.1	5.14	7.44	-4.94	0	0	Tmem26
TC0300002802.mm.1	8.8	11.1	-4.91	0	0	Vcam1
TC0100003627.mm.1	12.21	14.47	-4.78	0	0	Akt3
TC1100004053.mm.1	6.04	8.26	-4.65	0	0	Cd300ld
TC1400000574.mm.1	11.35	13.57	-4.65	0	0	Pnp
TC1700000496.mm.1	12.72	14.9	-4.56	0	0	Cdkn1a
TC1000002383.mm.1	8.07	10.23	-4.46	0	0	Gstt1
TC0200003313.mm.1	11.03	13.15	-4.35	0	0	Stxbp1
TC1300002481.mm.1	8.56	10.67	-4.32	0	0	Hexb
TC0800000403.mm.1	7.56	9.66	-4.28	0	0	Tmem66
TC0300002334.mm.1	12.81	14.89	-4.24	0	0	Fdps
TC1500000632.mm.1	5.88	7.97	-4.24	0	0	Apol9b
TC0500002480.mm.1	4.87	6.94	-4.21	0	0	Tlr1
TC0700002951.mm.1	5.51	7.58	-4.19	0	0	Siglece
TC0300000092.mm.1	9.34	11.4	-4.16	0	0	Car13
TC1900001419.mm.1	10.5	12.56	-4.15	0	0	Lipa
TC1400000575.mm.1	9.71	11.76	-4.12	0	0	Pnp2
TC1600001280.mm.1	9.71	11.74	-4.1	0	0	Sdf2l1
TC0X00000316.mm.1	9.82	11.84	-4.06	0	0	Il13ra1
TC1100002170.mm.1	10.2	12.2	-4	0	0	H2afv
TC1200000715.mm.1	5.74	7.74	-4	0	0	Arg2
TC1900000711.mm.1	7.96	9.95	-3.96	0	0	Cnnm2
TC1700002400.mm.1	10.02	12	-3.93	0	0	Pja2
TC1100000726.mm.1	4.81	6.77	-3.9	0	0	Nlrp3
TC0300002840.mm.1	7.1	9.06	-3.89	0	0	Slc44a3
TC1900001028.mm.1	7.88	9.82	-3.85	0	0	Dnajc4
TC1700001468.mm.1	4.38	6.31	-3.82	0	0	Gpr31b
TC1100001239.mm.1	4.68	6.61	-3.8	0	0	Slfn1
TC0200004133.mm.1	6.93	8.85	-3.77	0	0	Creb3l1
TC1700001194.mm.1	5.33	7.25	-3.77	0	0	Qpct
TC0200000376.mm.1	8.63	10.52	-3.73	0	0	Il1f9
TC0800001875.mm.1	5.4	7.3	-3.73	0	0	Ap3m2
TC0700004591.mm.1	5.49	7.39	-3.72	0	0	Tnfrsf26
TC1500001024.mm.1	9.81	11.71	-3.72	0	0	Cox14
TC0900001339.mm.1	4.25	6.14	-3.71	0	0	Tlr9
TC1100001220.mm.1	4.88	6.76	-3.68	0	0	Ccl7
TC1900000129.mm.1	5.94	7.81	-3.67	0	0	Macrod1
TC0600003002.mm.1	5.77	7.63	-3.63	0	0	Zfp9
TC0600001424.mm.1	10.57	12.42	-3.62	0	0	C1rb
TC1200000260.mm.1	9.21	11.07	-3.62	0	0	Fam110c
TC1900000226.mm.1	5.02	6.86	-3.59	0	0	Ms4a4d
TC0700000228.mm.1	10.32	12.16	-3.58	0	0	Tmem160
TC0300002728.mm.1	7.78	9.6	-3.53	0	0	Gstm4
TC0700003862.mm.1	6.37	8.18	-3.5	0	0	Trim21
TC1500000776.mm.1	13.27	15.08	-3.5	0	0	Tspo
TC0400001969.mm.1	4.58	6.39	-3.49	0	0	Gpr157
TC0800000758.mm.1	5.14	6.95	-3.49	0	0	Lrrc25
TC0600001422.mm.1	9.75	11.55	-3.48	0	0	C1ra
TC0100002544.mm.1	15.46	17.26	-3.47	0	0	Fn1
TC0700001623.mm.1	10.3	12.09	-3.47	0	0	Zfp143
TC1700002629.mm.1	10.4	12.2	-3.47	0	0	Cox7a2l
TC1000002036.mm.1	5.53	7.31	-3.45	0	0	Slc16a10
TC1500001084.mm.1	9.99	11.78	-3.45	0	0	Krt18
TC0700002414.mm.1	10.17	11.95	-3.44	0	0	Sepw1
TC1200001262.mm.1	9.22	11	-3.44	0	0	Adssl1
TC1400002054.mm.1	6.41	8.19	-3.44	0	0	Slc7a7
TC1800000534.mm.1	10.95	12.72	-3.41	0	0	Snx2
TC1900001030.mm.1	5.44	7.21	-3.4	0	0	Fermt3
TC0700001152.mm.1	5.58	7.34	-3.39	0	0	Hddc3
TC0800002023.mm.1	8.35	10.12	-3.39	0	0	Leprotl1
TC1400002392.mm.1	15.68	17.44	-3.39	0	0	Itm2b
TC1400000793.mm.1	5.68	7.43	-3.36	0	0	Ltb4r1
TC1000003148.mm.1	10.12	11.86	-3.35	0	0	Esyt1
TC0100003055.mm.1	7.89	9.63	-3.34	0	0	Dyrk3
TC0200005314.mm.1	12.58	14.32	-3.34	0	0	Ctsz
TC1400000781.mm.1	6.47	8.21	-3.34	0	0	Pck2
TC0900002338.mm.1	7.64	9.36	-3.29	0	0	Scaper
TC1300000089.mm.1	7.28	8.99	-3.28	0	0	Lyst
TC0200005052.mm.1	4.44	6.15	-3.25	0	0	Mafb
TC0800002842.mm.1	10.09	11.78	-3.23	0	0	Psmb10
TC1500001727.mm.1	5.86	7.55	-3.23	0	0	Ly6i
TC1600001256.mm.1	8.43	10.11	-3.21	0	0	Spidr
TC1100001196.mm.1	4.34	6.02	-3.19	0	0	Adap2
TC0100003736.mm.1	7.12	8.78	-3.17	0	0	Hlx
TC0700001841.mm.1	4.94	6.6	-3.17	0	0	Itgal
TC0500000843.mm.1	5.28	6.94	-3.16	0	0	Pf4
TC0800000416.mm.1	9.54	11.2	-3.16	0	0	Dusp4
TC1500002183.mm.1	8.33	9.98	-3.15	0	0	Rnd1
TC0700002766.mm.1	13.16	14.81	-3.14	0	0	Psenen
TC0900002380.mm.1	11.02	12.65	-3.1	0	0	Clk3
TC0800001870.mm.1	9.34	10.97	-3.09	0	0	Smim19
TC0200003599.mm.1	5.77	7.4	-3.08	0	0	Cd302
TC0300001338.mm.1	7.91	9.53	-3.07	0	0	Papss1
TC1600000507.mm.1	4.81	6.43	-3.07	0	0	Stfa2l1
TC0200004512.mm.1	11.48	13.09	-3.05	0	0	Slc30a4
TC0600003212.mm.1	5.35	6.96	-3.05	0	0	Clec2j
TC0900002277.mm.1	7.63	9.24	-3.05	0	0	Hspb2
TC1200001263.mm.1	12.27	13.88	-3.04	0	0	Siva1
TC1700001145.mm.1	8.69	10.29	-3.03	0	0	Ypel5
TC0300002241.mm.1	8.24	9.82	-3.01	0	0	Mnd1
TC1300002047.mm.1	5	6.59	-3.01	0	0	Hk3
TC1800000200.mm.1	9.46	11.04	-3	0	0	Mocos
TC0400004173.mm.1	6.98	8.56	-2.99	0	0	Plekhn1
TC1200002585.mm.1	5.4	6.98	-2.98	0	0	Igh-VS107
TC1400001002.mm.1	5.39	6.96	-2.97	0	0	Nudt18
TC0200003362.mm.1	11.96	13.52	-2.96	0	0	Stom
TC0300000766.mm.1	7.78	9.34	-2.96	0	0	Pmvk
TC0X00003358.mm.1	4.78	6.34	-2.95	0	0	Tmsb4x
TC1800000523.mm.1	7.74	9.3	-2.94	0	0	Srfbp1
TC1700000077.mm.1	5.87	7.42	-2.93	0	0	Tagap
TC1700002354.mm.1	10.51	12.06	-2.93	0	0	Gpr108
TC0600003109.mm.1	10.36	11.9	-2.92	0	0	C1s2
TC0700001317.mm.1	6.02	7.57	-2.92	0	0	Rab30
TC1300001204.mm.1	7.75	9.29	-2.91	0	0	Elovl7
TC0300000800.mm.1	9.21	10.74	-2.89	0	0	S100a13
TC1600001574.mm.1	4.46	6	-2.89	0	0	Stfa2
TC0100001177.mm.1	5.21	6.72	-2.86	0	0	Rab29
TC1700001408.mm.1	12.29	13.8	-2.85	0	0	Rnaset2a
TC0400000659.mm.1	7.16	8.67	-2.84	0	0	Hsdl2
TC0400001010.mm.1	10.49	11.99	-2.84	0	0	Pgm2
TC0500001113.mm.1	7.13	8.63	-2.82	0	0	Fgfrl1
TC0500003464.mm.1	5.04	6.54	-2.82	0	0	Pilrb1
TC0700000990.mm.1	11.34	12.84	-2.82	0	0	Vimp
TC1600001106.mm.1	4.58	6.08	-2.82	0	0	Mefv
TC1700002788.mm.1	10.65	12.15	-2.82	0	0	H2-Q8
TC0900000748.mm.1	11.93	13.42	-2.8	0	0	Hexa
TC1500000676.mm.1	8.85	10.33	-2.8	0	0	Kdelr3
TC0200001586.mm.1	11.67	13.16	-2.79	0	0	Immp1l
TC1700000351.mm.1	6.36	7.84	-2.79	0	0	Msrb1
TC1100002103.mm.1	5.9	7.38	-2.78	0	0	Tcn2
TC0700000979.mm.1	5.39	6.85	-2.76	0	0	Mcee
TC1700000539.mm.1	10.85	12.31	-2.76	0	0	Ndufv3
TC0900000031.mm.1	12.54	14	-2.75	0	0	Casp1
TC1300000258.mm.1	8.44	9.9	-2.75	0	0	Hist1h1c
TC1300002689.mm.1	9.91	11.37	-2.75	0	0	Gpx8
TC0700000388.mm.1	9.45	10.89	-2.72	0	0	Ethe1
TC0700004508.mm.1	7.31	8.75	-2.72	0	0	Bet1l
TC1100001474.mm.1	5.49	6.94	-2.72	0	0	Gngt2
TC1200001685.mm.1	10.52	11.97	-2.72	0	0	Dnajb9
TC1800000098.mm.1	11.46	12.91	-2.72	0	0	Riok3
TC0400003001.mm.1	4.84	6.28	-2.71	0	0	Ifnb1
TC1900000188.mm.1	12.74	14.17	-2.7	0	0	Fads1
TC0900001232.mm.1	11.58	13.01	-2.69	0	0	Rbp1
TC1200000838.mm.1	5.81	7.22	-2.67	0	0	Batf
TC0800001244.mm.1	10.84	12.25	-2.66	0	0	Pla2g15
TC1500000854.mm.1	8.03	9.44	-2.66	0	0	Pim3
TC1600001604.mm.1	8.14	9.55	-2.66	0	0	Pla1a
TC0500001732.mm.1	12.28	13.69	-2.65	0	0	Kdelr2
TC1200002267.mm.1	11.82	13.23	-2.65	0	0	Ddx24
TC0600002698.mm.1	8.89	10.29	-2.64	0	0	Chchd6
TC1000000208.mm.1	9.86	11.26	-2.64	0	0	Stx7
TC0600003045.mm.1	10.92	12.31	-2.63	0	0	Atp6v1e1
TC1000002224.mm.1	5.9	7.29	-2.63	0	0	Ddit4
TC0300002722.mm.1	7.09	8.48	-2.62	0	0	Gstm7
TC0800000353.mm.1	11.34	12.73	-2.62	0	0	Eif4ebp1
TC1500000553.mm.1	4.58	5.96	-2.62	0	0	Ly6g
TC0700004515.mm.1	11.58	12.96	-2.61	0	0	Ifitm3
TC0700004171.mm.1	6.22	7.61	-2.6	0	0	Syt17
TC0300002610.mm.1	4.67	6.05	-2.59	0	0	Mab21l3
TC0700004665.mm.1	10.9	12.27	-2.59	0	0	Vkorc1
TC0700004513.mm.1	13.44	14.82	-2.59	0	0	Ifitm2
TC1200001643.mm.1	5.65	7.03	-2.59	0	0	Tspan13
TC0300001492.mm.1	6.5	7.86	-2.58	0	0	Ctbs
TC1000000402.mm.1	7.2	8.55	-2.56	0	0	Cd24a
TC1200000279.mm.1	10.76	12.11	-2.56	0	0	Nampt
TC1500001145.mm.1	10.44	11.8	-2.56	0	0	AW549877
TC0700000552.mm.1	5.37	6.72	-2.55	0	0	Cox7a1
TC0300000952.mm.1	11.25	12.6	-2.54	0	0	Lix1l
TC1800000834.mm.1	6.45	7.8	-2.54	0	0	Pstpip2
TC1200001544.mm.1	8.84	10.18	-2.53	0	0	Id2
TC1700002454.mm.1	7.39	8.73	-2.53	0	0	Arhgap28
TC0400003016.mm.1	6.34	7.68	-2.52	0	0	Klhl9
TC0900001987.mm.1	5.71	7.03	-2.5	0	0	Fli1
TC1200001282.mm.1	9.53	10.85	-2.5	0	0	Crip1
TC1400000835.mm.1	11.58	12.9	-2.5	0	0	Cab39l
TC1600000193.mm.1	10.26	11.59	-2.5	0	0	Pkp2
TC1600001191.mm.1	12.29	13.61	-2.5	0	0	Emp2
TCX_GL456233_random00000002.mm.1	6.1	7.42	-2.49	0	0	Tmlhe
TC1500002318.mm.1	12.14	13.45	-2.48	0	0	Itga5
TC0600001399.mm.1	4.41	5.72	-2.47	0	0	Clec4a4
TC1200001415.mm.1	13.95	15.25	-2.47	0	0	Pgk1
TC1400000941.mm.1	9.7	11	-2.47	0	0	Ccdc25
TC1200002575.mm.1	3.31	4.6	-2.45	0	0	Igh-VS107
TC1400001988.mm.1	7.38	8.67	-2.45	0	0	Tep1
TC0700000527.mm.1	5.04	6.32	-2.44	0	0	Ppp1r14a
TC0700003954.mm.1	5.95	7.23	-2.43	0	0	Usp17le
TC1300000385.mm.1	6.27	7.55	-2.43	0	0	Bphl
TC1800000484.mm.1	10.93	12.21	-2.43	0	0	Ap3s1
TC1800000802.mm.1	10.46	11.74	-2.42	0	0	Dym
TC1200001335.mm.1	9.61	10.88	-2.41	0	0	Macc1
TC1600001757.mm.1	7.78	9.05	-2.41	0	0	Nit2
TC1700001954.mm.1	5.54	6.81	-2.41	0	0	Tnf
TC1200002574.mm.1	4.64	5.91	-2.4	0	0	Igh-VJ558
TC1700001264.mm.1	7.2	8.47	-2.4	0	0	Dync2li1
TC0100003300.mm.1	5.71	6.97	-2.39	0	0	Ier5
TC0100002236.mm.1	6.36	7.62	-2.38	0	0	Tbc1d8
TC1200001366.mm.1	7.23	8.48	-2.38	0	0	Fkbp1b
TC1200002078.mm.1	5.92	7.17	-2.38	0	0	Aldh6a1
TC1300000633.mm.1	13.71	14.95	-2.38	0	0	Higd2a
TC0500000221.mm.1	11.62	12.87	-2.37	0	0	Nub1
TC0900000533.mm.1	4.86	6.1	-2.36	0	0	Amica1
TC0400001543.mm.1	5.03	6.26	-2.35	0	0	Fabp3
TC1200001742.mm.1	10.44	11.68	-2.35	0	0	Egln3
TC1300002530.mm.1	6.11	7.35	-2.35	0	0	Naip2
TC1700001599.mm.1	5.2	6.43	-2.35	0	0	Cldn9
TC1700001673.mm.1	9.18	10.42	-2.35	0	0	Fam173a
TC0700001520.mm.1	6.97	8.2	-2.34	0	0	Trim34b
TC0900002514.mm.1	7.74	8.95	-2.33	0	0	Plekho2
TC1000001755.mm.1	8.97	10.19	-2.33	0	0	Utrn
TC1300001669.mm.1	11.15	12.38	-2.33	0	0	Acot13
TC1400000895.mm.1	15.65	16.87	-2.33	0	0	Ctsb
TC1700002183.mm.1	6.66	7.88	-2.33	0	0	Klc4
TC1900001437.mm.1	11.81	13.03	-2.33	0	0	Ankrd1
TC0200000404.mm.1	7.44	8.65	-2.32	0	0	Tmem203
TC0X00002207.mm.1	6.49	7.7	-2.32	0	0	Gpc4
TC1000002046.mm.1	10.37	11.58	-2.32	0	0	Cdc40
TC1400002744.mm.1	3.9	5.11	-2.32	0	0	Gpr18
TC1500002250.mm.1	4.21	5.42	-2.32	0	0	Galnt6
TC0900003179.mm.1	13.86	15.07	-2.31	0	0	Rps27rt
TC1100000625.mm.1	9.06	10.27	-2.31	0	0	Fnip1
TC1500001504.mm.1	16.3	17.5	-2.3	0	0	Eif3h
TC1700002204.mm.1	5.08	6.29	-2.3	0	0	Guca1a
TC0200004919.mm.1	6.16	7.36	-2.29	0	0	Foxs1
TC1500002348.mm.1	12.67	13.86	-2.29	0	0	Vps28
TC0500000260.mm.1	10.21	11.4	-2.28	0	0	Insig1
TC0500001560.mm.1	10.76	11.95	-2.28	0	0	Rfc2
TC0900000370.mm.1	7.84	9.03	-2.28	0	0	Siae
TC1800001197.mm.1	6.49	7.67	-2.27	0	0	Cd14
TC1800001198.mm.1	13.67	14.85	-2.27	0	0	Ndufa2
TC1800001246.mm.1	9.38	10.56	-2.27	0	0	Yipf5
TC0300000199.mm.1	8.9	10.08	-2.26	0	0	Mynn
TC0700004409.mm.1	9.6	10.78	-2.26	0	0	Oat
TC0800000286.mm.1	9.43	10.61	-2.26	0	0	Plat
TC0900002321.mm.1	5.61	6.79	-2.26	0	0	Cib2
TC1000001807.mm.1	5.29	6.46	-2.26	0	0	Hebp2
TC1000001284.mm.1	8.43	9.6	-2.25	0	0	Csrp2
TC1200001768.mm.1	10.01	11.18	-2.25	0	0	Nfkbia
TC1700000078.mm.1	9.01	10.18	-2.25	0	0	Rsph3a
TC0700003850.mm.1	5.9	7.06	-2.24	0	0	Il18bp
TC0X00000691.mm.1	8.03	9.19	-2.24	0	0	Abcd1
TC1200000576.mm.1	7.02	8.19	-2.24	0	0	Atp5s
TSUnmapped00000014.mm.1	4.46	5.63	-2.24	0	0	Nudt7
TC1500001826.mm.1	8.14	9.29	-2.23	0	0	Ift27
TC0400000495.mm.1	4.19	5.33	-2.21	0	0	Aldh1b1
TC1000000834.mm.1	10.5	11.64	-2.21	0	0	Cnn2
TC1300001061.mm.1	10.41	11.56	-2.21	0	0	Ap3b1
TC0800001094.mm.1	9.34	10.47	-2.2	0	0	Mt2
TC1900000257.mm.1	3.53	4.66	-2.2	0	0	Olfr1444
TC1900001418.mm.1	5.44	6.58	-2.2	0	0	Ch25h
TC0700004516.mm.1	4.11	5.24	-2.19	0	0	Ifitm6
TC1300000409.mm.1	7.23	8.36	-2.19	0	0	Fars2
TC0500001428.mm.1	8.52	9.64	-2.18	0	0	Kntc1
TC0700000886.mm.1	6.17	7.29	-2.18	0	0	Tmem86a
TC1700002680.mm.1	11.03	12.16	-2.18	0	0	Pigf
TC0100000440.mm.1	9.76	10.88	-2.17	0	0	Casp8
TC0100003679.mm.1	14.91	16.02	-2.17	0	0	Ephx1
TC1200001981.mm.1	8.38	9.5	-2.17	0	0	Rdh11
TC1500001919.mm.1	10.7	11.82	-2.17	0	0	Slc25a17
TC0300002944.mm.1	13.59	14.7	-2.16	0	0	Ostc
TC0800001871.mm.1	14.4	15.51	-2.16	0	0	Vdac3
TC1400002430.mm.1	7.78	8.89	-2.16	0	0	Slc25a30
TC0300002742.mm.1	12.89	14	-2.15	0	0	Sars
TC0500002065.mm.1	15.75	16.86	-2.15	0	0	Tomm7
TC0600001283.mm.1	8.72	9.82	-2.15	0	0	Mkrn2
TC1300000965.mm.1	8.26	9.37	-2.15	0	0	Lysmd3
TC0100001615.mm.1	4.05	5.15	-2.14	0	0	Slamf9
TC0200001648.mm.1	3.83	4.93	-2.14	0	0	Olfr1288
TC0400000696.mm.1	5.57	6.66	-2.14	0	0	Slc31a2
TC1000001190.mm.1	3.65	4.74	-2.14	0	0	Lum
TC1600001976.mm.1	8.51	9.61	-2.14	0	0	Adamts5
TSUnmapped00000029.mm.1	6.29	7.39	-2.14	0	0	Psd3
TC0300002938.mm.1	10.58	11.67	-2.13	0	0	Ccdc109b
TC0600001787.mm.1	8.9	9.99	-2.13	0	0	Samd9l
TC1600002172.mm.1	11.89	12.98	-2.13	0	0	Ifnar2
TC1800001437.mm.1	5.73	6.82	-2.13	0	0	Adrb2
TC0100001765.mm.1	7.61	8.69	-2.12	0	0	Dusp10
TC0400000459.mm.1	3.48	4.57	-2.12	0	0	Ccin
TC0600003314.mm.1	7.61	8.69	-2.12	0	0	Hebp1
TC0800001698.mm.1	6.9	7.99	-2.12	0	0	Rab20
TC0100000292.mm.1	4.02	5.09	-2.11	0	0	Il1r2
TC0700003625.mm.1	8.33	9.41	-2.11	0	0	Bnc1
TC0900001398.mm.1	10.67	11.75	-2.11	0	0	Nicn1
TC1200000183.mm.1	8.59	9.66	-2.11	0	0	Iah1
TC1300000919.mm.1	8.06	9.14	-2.11	0	0	Glrx
TC0600001078.mm.1	6.02	7.09	-2.1	0	0	Slc41a3
TC0700001581.mm.1	4.35	5.42	-2.1	0	0	Ppfibp2
TC0900001132.mm.1	6.63	7.7	-2.1	0	0	Zfp949
TC1300000476.mm.1	9.52	10.59	-2.1	0	0	Hivep1
TC0300002688.mm.1	9.26	10.32	-2.09	0	0	Cept1
TC1500001321.mm.1	5.21	6.27	-2.09	0	0	Ropn1l
TC1700001147.mm.1	6.44	7.5	-2.09	0	0	Lbh
TC0300003087.mm.1	14.49	15.55	-2.08	0	0	Cyr61
TC0700003978.mm.1	9.84	10.9	-2.08	0	0	Prkcdbp
TC0X00002061.mm.1	13.32	14.38	-2.08	0	0	Ndufa1
TC1300000912.mm.1	12.16	13.22	-2.08	0	0	Ell2
TC1300001762.mm.1	5.82	6.88	-2.08	0	0	Serpinb1a
TC1400001656.mm.1	4.13	5.18	-2.08	0	0	Cacna1d
TC0300002374.mm.1	9.32	10.37	-2.07	0	0	S100a1
TC1000001084.mm.1	11.7	12.75	-2.07	0	0	Arl1
TC1200000700.mm.1	9.44	10.49	-2.07	0	0	Gphn
TC1300001242.mm.1	12.9	13.95	-2.07	0	0	Plk2
TC1900001196.mm.1	6.16	7.2	-2.07	0	0	Tle4
TC0300000182.mm.1	14.01	15.05	-2.06	0	0	Rpl22l1
TC0400000725.mm.1	9.73	10.77	-2.06	0	0	Atp6v1g1
TC0900000409.mm.1	3.88	4.92	-2.06	0	0	Olfr912
TC0X00002433.mm.1	14.35	15.39	-2.06	0	0	Bcap31
TC0200001770.mm.1	7.59	8.63	-2.05	0	0	Chac1
TC0500001914.mm.1	10.16	11.19	-2.05	0	0	Steap1
TC1800001421.mm.1	4.4	5.44	-2.05	0	0	Arhgef37
TC0100002642.mm.1	7.19	8.22	-2.04	0	0	Ap1s3
TC0700002632.mm.1	5.99	7.02	-2.04	0	0	Lipe
TC0800002497.mm.1	12.1	13.12	-2.04	0	0	Arhgap10
TC1100002374.mm.1	9.38	10.4	-2.04	0	0	Rel
TC1400002103.mm.1	4.57	5.6	-2.03	0	0	Ripk3
TC1400002641.mm.1	4.01	5.04	-2.03	0	0	Ednrb
TC0100001844.mm.1	7.51	8.53	-2.02	0	0	Tmem206
TC0700001554.mm.1	8.86	9.88	-2.02	0	0	Smpd1
TC1900000497.mm.1	9.62	10.63	-2.02	0	0	Fas
TC0700004660.mm.1	8.48	9.49	-2.01	0	0	Mvp
TC0700004526.mm.1	5.53	6.54	-2.01	0	0	Lmntd2
TC0X00000065.mm.1	11.45	12.46	-2.01	0	0	Praf2
TC0X00000329.mm.1	9.67	10.68	-2.01	0	0	Ube2a
TC0X00002995.mm.1	10.29	11.3	-2.01	0	0	Gla
TC1500001684.mm.1	6.69	7.69	-2.01	0	0	Trappc9
TC0700000082.mm.1	8.33	7.33	2.01	0	0	Olfr1346
TC0900001411.mm.1	11.43	10.42	2.01	0	0	Qrich1
TC0400004000.mm.1	8.86	7.85	2.02	0	0	Zfp933
TC0500003507.mm.1	7.59	6.57	2.03	0	0	Snx8
TC0600003564.mm.1	4.93	3.91	2.03	0	0	Igkv4-62
TC0700003970.mm.1	5.49	4.47	2.03	0	0	Olfr684
TC1300002252.mm.1	9.92	8.9	2.03	0	0	Zfp748
TC1900000941.mm.1	10.86	9.84	2.03	0	0	Dpp3
TC0100003351.mm.1	12.06	11.03	2.04	0	0	Cacybp
TC0600001561.mm.1	5.06	4.03	2.04	0	0	Tas2r124
TC1000000845.mm.1	6.41	5.38	2.04	0	0	Efna2
TC1300001634.mm.1	6.35	5.33	2.04	0	0	Hist1h2ae
TC1600000225.mm.1	7.24	6.21	2.04	0	0	Scarf2
TC1900000995.mm.1	12.24	11.21	2.04	0	0	Capn1
TC0200003914.mm.1	5.15	4.11	2.05	0	0	Olfr1039
TC0500002183.mm.1	8.37	7.33	2.05	0	0	Fndc4
TC0900002272.mm.1	8.5	7.46	2.05	0	0	AU019823
TC0X00003387.mm.1	5.91	4.87	2.05	0	0	Ssxb5
TC1100000776.mm.1	8.37	7.34	2.05	0	0	Aldh3a1
TC1700001677.mm.1	6.82	5.78	2.05	0	0	Fam195a
TC0700003778.mm.1	6.66	5.62	2.06	0	0	Tsku
TC0900002377.mm.1	8.3	7.26	2.06	0	0	Csk
TC1000000301.mm.1	10.87	9.83	2.06	0	0	Frk
TSUnmapped00000022.mm.1	7.41	6.37	2.06	0	0	Rbm4
TC0800002523.mm.1	14.08	13.03	2.07	0	0	Abce1
TC1300002553.mm.1	11.91	10.87	2.07	0	0	Pik3r1
TC1600000502.mm.1	5.8	4.75	2.07	0	0	Wdr5b
TC1700001969.mm.1	9.28	8.23	2.07	0	0	Tcf19
TC0200004334.mm.1	4.52	3.46	2.08	0	0	Olfr1306
TC0700002628.mm.1	9.6	8.54	2.08	0	0	Erf
TC1000003224.mm.1	11.34	10.28	2.08	0	0	Eif4ebp2
TC1500000663.mm.1	8.77	7.72	2.08	0	0	Gcat
TC1600001264.mm.1	4.78	3.73	2.08	0	0	Olfr19
TC0100001257.mm.1	8.1	7.03	2.09	0	0	Tnnt2
TC0300003207.mm.1	6.24	5.17	2.09	0	0	Bbs12
TC0500000842.mm.1	7.21	6.15	2.09	0	0	Ppbp
TC0700004052.mm.1	5.8	4.74	2.09	0	0	Olfr488
TC0800002428.mm.1	8.04	6.98	2.09	0	0	Ano8
TC1200002402.mm.1	10.66	9.6	2.09	0	0	Cdc42bpb
TC0600001322.mm.1	9.95	8.87	2.1	0	0	Hnrnpf
TC1000001636.mm.1	5.43	4.36	2.1	0	0	Olfr804
TC1100003609.mm.1	12.34	11.27	2.1	0	0	Ube2z
TC1700001824.mm.1	8.44	7.37	2.1	0	0	U2af1
TC0200001275.mm.1	5	3.92	2.11	0	0	Olfr1102
TC0700002532.mm.1	6.23	5.15	2.11	0	0	Vmn1r119
TC0800002535.mm.1	8.02	6.94	2.11	0	0	Usp38
TC1000002524.mm.1	13.18	12.1	2.11	0	0	Sgta
TC1200002632.mm.1	4.62	3.54	2.11	0	0	Ighv1-55
TC0200003272.mm.1	6.01	4.93	2.12	0	0	Ier5l
TC0600001628.mm.1	11.2	10.11	2.12	0	0	H2afj
TC0600002690.mm.1	12.68	11.59	2.12	0	0	Mcm2
TC0700002563.mm.1	5.44	4.36	2.12	0	0	Vmn1r149
TC0900000842.mm.1	5.6	4.52	2.12	0	0	Rasl12
TC0900003009.mm.1	6.96	5.88	2.12	0	0	Abhd14a
TC1100002835.mm.1	6.72	5.64	2.12	0	0	Zfp39
TC1500001005.mm.1	9.78	8.69	2.12	0	0	Troap
TC1900001603.mm.1	14.9	13.81	2.12	0	0	Actr1a
TC0800001514.mm.1	11.1	10.01	2.13	0	0	Cdk10
TC1100002461.mm.1	7.75	6.66	2.13	0	0	Bod1
TC1300001574.mm.1	6.19	5.1	2.13	0	0	Hist1h2ah
TC0100003361.mm.1	5.68	4.58	2.14	0	0	Gpr52
TC0500001695.mm.1	7.34	6.24	2.14	0	0	Lfng
TC0500003531.mm.1	4.66	3.56	2.14	0	0	Papolb
TC0700001847.mm.1	7.04	5.95	2.14	0	0	Fbrs
TC0700002328.mm.1	5.06	3.96	2.14	0	0	Vmn1r72
TC0900002451.mm.1	12.05	10.95	2.14	0	0	Kif23
TC1000002611.mm.1	10.21	9.12	2.14	0	0	Prdm4
TC1300001837.mm.1	12.39	11.29	2.14	0	0	Eef1e1
TC1400001045.mm.1	7.92	6.82	2.14	0	0	Htr2a
TC1600002080.mm.1	9.99	8.89	2.14	0	0	Tmem50b
TC1200000802.mm.1	5.1	3.99	2.15	0	0	Acot6
TC1300000778.mm.1	9.1	7.99	2.15	0	0	Habp4
TC1900001622.mm.1	6.93	5.83	2.15	0	0	Calhm2
TC0500003264.mm.1	7.07	5.96	2.16	0	0	Ccdc92
TC1300001565.mm.1	4.76	3.65	2.16	0	0	Hist1h2ap
TC1500002050.mm.1	13.21	12.1	2.16	0	0	Lmf2
TC0900000177.mm.1	9.67	8.55	2.17	0	0	Pin1
TC1500000417.mm.1	10.89	9.77	2.17	0	0	D15Ertd621e
TC0200001299.mm.1	5.43	4.31	2.18	0	0	Olfr1131
TC0700002627.mm.1	12.9	11.78	2.18	0	0	Gsk3a
TC0800002843.mm.1	6.14	5.01	2.18	0	0	Lcat
TC1200000990.mm.1	13.07	11.95	2.18	0	0	Psmc1
TC1300002499.mm.1	10.03	8.9	2.18	0	0	Utp15
TC1400002832.mm.1	11.79	10.67	2.18	0	0	Pabpn1
TC1700001197.mm.1	8.43	7.3	2.18	0	0	Rmdn2
TC0700000349.mm.1	4.84	3.71	2.19	0	0	Vmn1r130
TC0700002528.mm.1	5.16	4.03	2.19	0	0	Vmn1r114
TC0800000481.mm.1	4.76	3.63	2.19	0	0	Adam39
TC1900000284.mm.1	4.84	3.71	2.19	0	0	Olfr1496
TC0800000345.mm.1	11.44	10.31	2.2	0	0	Erlin2
TC0800001204.mm.1	8.71	7.57	2.2	0	0	Cbfb
TC0900002067.mm.1	4.78	3.64	2.2	0	0	Olfr146
TC1300000245.mm.1	16.81	15.67	2.2	0	0	Hist1h2af
TC1400000791.mm.1	9.41	8.27	2.2	0	0	Nop9
TC1700002344.mm.1	10.4	9.26	2.2	0	0	Khsrp
TC0300002370.mm.1	12.42	11.27	2.21	0	0	Ints3
TC0500002628.mm.1	10.83	9.68	2.21	0	0	Clock
TC0200002214.mm.1	7.27	6.13	2.22	0	0	Zfp937
TC0800000011.mm.1	9.27	8.11	2.22	0	0	Pnpla6
TC1100001799.mm.1	13.2	12.05	2.22	0	0	Psmd12
TC1700000991.mm.1	8.6	7.46	2.22	0	0	Zfp959
TC1700000997.mm.1	10.23	9.08	2.22	0	0	Chaf1a
TC0500001038.mm.1	8.73	7.57	2.23	0	0	Lrrc8b
TC1200001106.mm.1	7.44	6.28	2.23	0	0	Hhipl1
TC1500002186.mm.1	13.2	12.04	2.23	0	0	Fkbp11
TC1700001032.mm.1	11.47	10.31	2.23	0	0	Trip10
TC1900001189.mm.1	4.8	3.64	2.23	0	0	Olfr1500
TC0400003567.mm.1	8.59	7.43	2.24	0	0	Gjb4
TC0600002728.mm.1	8.9	7.74	2.24	0	0	Chchd4
TC0800000846.mm.1	14.06	12.9	2.24	0	0	Mcm5
TC1500001299.mm.1	8.52	7.35	2.24	0	0	Otulin
TC1000003113.mm.1	7.19	6.02	2.25	0	0	Gli1
TC1300000175.mm.1	6.18	5.01	2.25	0	0	Hist1h2bm
TC0100003721.mm.1	8.25	7.07	2.26	0	0	Disp1
TC0700000153.mm.1	5.44	4.26	2.26	0	0	Zfp324
TC1500001973.mm.1	12.96	11.79	2.26	0	0	Pacsin2
TC1600001638.mm.1	6.25	5.08	2.26	0	0	Zdhhc23
TC0200004063.mm.1	5.62	4.44	2.27	0	0	Olfr1245
TC0200004837.mm.1	8.73	7.55	2.27	0	0	Zfp442
TC0900000141.mm.1	4.89	3.71	2.27	0	0	Olfr832
TC0900001252.mm.1	8.54	7.36	2.27	0	0	Dbr1
TC1100003300.mm.1	10.91	9.73	2.27	0	0	Tmem97
TC1400000962.mm.1	9.24	8.06	2.27	0	0	Kctd9
TC1700001546.mm.1	4.85	3.67	2.27	0	0	Vmn1r232
TC0900001416.mm.1	8.83	7.64	2.28	0	0	Dalrd3
TC0X00003435.mm.1	7.96	6.78	2.28	0	0	Slc10a3
TC1100001037.mm.1	5.44	4.25	2.28	0	0	Olfr403
TC1300000261.mm.1	5.75	4.56	2.28	0	0	Hist1h4b
TC1400001533.mm.1	10.55	9.35	2.28	0	0	Dnajc9
TC0100001231.mm.1	7.9	6.71	2.29	0	0	Rabif
TC0900001348.mm.1	7.11	5.91	2.29	0	0	Abhd14b
TC1000000409.mm.1	8.68	7.49	2.29	0	0	Rtn4ip1
TC1000000422.mm.1	14.32	13.13	2.29	0	0	Prep
TC1000000915.mm.1	8.18	6.99	2.29	0	0	Zfp873
TC1000002381.mm.1	9.4	8.2	2.29	0	0	Cabin1
TC1800000253.mm.1	9.94	8.74	2.3	0	0	Iws1
TC0400001419.mm.1	11.65	10.44	2.31	0	0	Fhl3
TC1300001902.mm.1	11.1	9.9	2.31	0	0	Dtnbp1
TC1700001156.mm.1	9.62	8.41	2.31	0	0	Spast
TC1900000508.mm.1	11.74	10.53	2.31	0	0	Kif20b
TC0100000942.mm.1	8.66	7.45	2.32	0	0	Bok
TC0500001980.mm.1	6.29	5.08	2.32	0	0	Speer4c
TC0700004040.mm.1	4.92	3.7	2.32	0	0	Olfr469
TC0800001343.mm.1	8.46	7.24	2.32	0	0	Terf2ip
TC0900002720.mm.1	7.87	6.65	2.32	0	0	Dppa5a
TC1100001579.mm.1	6.75	5.53	2.32	0	0	Csf3
TC0500001437.mm.1	10.64	9.42	2.33	0	0	Arl6ip4
TC0500002221.mm.1	7.84	6.62	2.33	0	0	Tmem129
TC0500002985.mm.1	8.64	7.42	2.33	0	0	Pgam5
TC0600003555.mm.1	5.84	4.62	2.33	0	0	Igkv4-79
TC0700000345.mm.1	5.49	4.27	2.33	0	0	Vmn1r160
TC0900000166.mm.1	4.96	3.74	2.33	0	0	Olfr873
TC1700002185.mm.1	12.08	10.86	2.33	0	0	Klhdc3
TC1800000344.mm.1	8.39	7.18	2.33	0	0	Wdr55
TC1900000610.mm.1	11.9	10.69	2.33	0	0	Marveld1
TC0200001319.mm.1	4.82	3.59	2.34	0	0	Olfr1183
TC0500001342.mm.1	9.2	7.98	2.34	0	0	Ddx54
TC0900000819.mm.1	12.15	10.93	2.34	0	0	Tipin
TC1300000259.mm.1	8.37	7.15	2.34	0	0	Hist1h2bb
TC0500002297.mm.1	6.12	4.89	2.35	0	0	Hs3st1
TC0700000473.mm.1	9.14	7.9	2.35	0	0	Zfp626
TC1000001639.mm.1	5.12	3.88	2.35	0	0	Olfr782
TC0500000110.mm.1	5.81	4.57	2.36	0	0	Speer4d
TC0800001518.mm.1	9.48	8.24	2.36	0	0	Spire2
TC0900001578.mm.1	7.36	6.12	2.36	0	0	Xylb
TC0800001524.mm.1	8.55	7.3	2.37	0	0	Def8
TC1900000279.mm.1	4.69	3.45	2.37	0	0	Olfr1489
TC0500000542.mm.1	11.78	10.53	2.38	0	0	Tbc1d19
TC1000003203.mm.1	5.18	3.93	2.38	0	0	Olfr823
TC1100003095.mm.1	10.24	8.99	2.38	0	0	Pelp1
TC1200001861.mm.1	9.56	8.31	2.38	0	0	Pole2
TC1200002148.mm.1	6.96	5.7	2.38	0	0	Dio2
TC0600003557.mm.1	5.81	4.55	2.39	0	0	Igkv4-74
TC1100003299.mm.1	10.81	9.56	2.39	0	0	Tnfaip1
TC1200002646.mm.1	4.76	3.5	2.39	0	0	Igh-VJ558
TC1700001335.mm.1	8.04	6.78	2.4	0	0	Nanp
TC1700001935.mm.1	8.25	6.99	2.4	0	0	Hspa1b
TC1800000243.mm.1	10.62	9.36	2.4	0	0	Polr2d
TC0500002306.mm.1	9.16	7.89	2.41	0	0	Bod1l
TC0600003572.mm.1	5.18	3.91	2.41	0	0	Igkv4-54
TC1300000200.mm.1	4.77	3.5	2.41	0	0	Vmn1r196
TC0200002608.mm.1	6.77	5.5	2.42	0	0	Mocs3
TC1200000294.mm.1	11.89	10.61	2.42	0	0	Twistnb
TC1200000655.mm.1	9.31	8.03	2.42	0	0	Snapc1
TC1500000612.mm.1	7.39	6.12	2.42	0	0	Zfp7
TC1900001154.mm.1	4.75	3.48	2.42	0	0	Olfr1427
TC1400002843.mm.1	5.78	4.5	2.43	0	0	LOC100861615
TC0300002504.mm.1	13.19	11.9	2.44	0	0	Hist2h4
TC1100004296.mm.1	12.5	11.22	2.44	0	0	Nme1
TC1800001009.mm.1	10.69	9.41	2.44	0	0	Ss18
TC0700004607.mm.1	6.74	5.45	2.45	0	0	Fadd
TC1000002943.mm.1	8.75	7.46	2.45	0	0	Slc35e3
TC7_GL456219_random00000001.mm.1	5.06	3.77	2.45	0	0	Vmn1r186
TC1000001744.mm.1	10.6	9.3	2.46	0	0	Rab32
TC1000002443.mm.1	8.49	7.19	2.46	0	0	Pwp2
TC0400000036.mm.1	7.13	5.83	2.47	0	0	Ubxn2b
TC0500000857.mm.1	12.43	11.13	2.47	0	0	Areg
TC1200000596.mm.1	11.47	10.17	2.47	0	0	Frmd6
TC1200001281.mm.1	13.14	11.83	2.47	0	0	Crip2
TC1800000922.mm.1	5.08	3.78	2.47	0	0	Vmn1r238
TC0900002302.mm.1	9.1	7.79	2.48	0	0	Ddx10
TC1200002528.mm.1	9.35	8.03	2.48	0	0	Dnaaf2
TC1600000429.mm.1	6.33	5.02	2.48	0	0	Cep19
TC1700002339.mm.1	9.89	8.58	2.48	0	0	Mllt1
TC0300003101.mm.1	11.38	10.07	2.49	0	0	Rpf1
TC0400001158.mm.1	7.34	6.02	2.5	0	0	Kti12
TC0500001162.mm.1	12.98	11.66	2.5	0	0	Pitpnb
TC0600003566.mm.1	5.06	3.74	2.5	0	0	Igkv4-59
TC0700002471.mm.1	9.04	7.72	2.5	0	0	Qpctl
TC0700002530.mm.1	5.87	4.55	2.5	0	0	Vmn1r117
TC0700004041.mm.1	4.89	3.57	2.5	0	0	Olfr470
TC1300001562.mm.1	17.09	15.77	2.5	0	0	Hist1h2an
TC1800000124.mm.1	9.28	7.96	2.5	0	0	Taf4b
TC1800000708.mm.1	10.4	9.08	2.5	0	0	Psmg2
TC0100000295.mm.1	8.24	6.91	2.51	0	0	Il1r1
TC0100003069.mm.1	11.35	10.02	2.51	0	0	Cdk18
TC1000002458.mm.1	10.63	9.3	2.51	0	0	Syde1
TC1700000246.mm.1	4.73	3.4	2.51	0	0	Vmn1r224
TC0200001445.mm.1	8.3	6.96	2.52	0	0	Syt13
TC0900002503.mm.1	8.55	7.22	2.52	0	0	Ptplad1
TC0400003445.mm.1	9.09	7.74	2.53	0	0	Exo5
TC1500001002.mm.1	15.03	13.69	2.53	0	0	Tuba1c
TC0100001271.mm.1	7.71	6.36	2.54	0	0	Kif14
TC1400000174.mm.1	10.09	8.74	2.54	0	0	Zswim8
TC1900001273.mm.1	8.37	7.02	2.54	0	0	Tjp2
TC0700000281.mm.1	7.52	6.17	2.55	0	0	Irf2bp1
TC0800000782.mm.1	10.56	9.22	2.55	0	0	Myo9b
TC0200004839.mm.1	7.36	6	2.57	0	0	Zfp345
TC0900000505.mm.1	12.62	11.26	2.57	0	0	H2afx
TC1000000540.mm.1	10.31	8.95	2.57	0	0	Dnajb12
TC0100002214.mm.1	7.92	6.55	2.58	0	0	Rev1
TC0900003008.mm.1	8.48	7.12	2.58	0	0	Acy1
TC1100001400.mm.1	10.8	9.43	2.58	0	0	Cox11
TC1000002498.mm.1	11.13	9.75	2.59	0	0	Mex3d
TC1300001530.mm.1	5.16	3.79	2.59	0	0	Olfr1370
TC1500001424.mm.1	9.77	8.39	2.59	0	0	Slc25a32
TC0500002288.mm.1	7.73	6.36	2.6	0	0	Zfp518b
TC1500000590.mm.1	6.57	5.19	2.6	0	0	Fam203a
TC1700001084.mm.1	7.8	6.42	2.6	0	0	Ddx11
TC0600003563.mm.1	6	4.62	2.61	0	0	Igkv4-63
TC1000000940.mm.1	9.33	7.95	2.61	0	0	D10Wsu102e
TC1200000419.mm.1	9.1	7.72	2.61	0	0	Ap4s1
TC0600002605.mm.1	11.09	9.7	2.62	0	0	Spr
TC1000000830.mm.1	9.67	8.29	2.62	0	0	Wdr18
TC0700000324.mm.1	5.82	4.43	2.63	0	0	Vmn1r113
TC1500000593.mm.1	9.63	8.24	2.63	0	0	Hsf1
TC1200000562.mm.1	9.29	7.89	2.64	0	0	Lrr1
TC1300000173.mm.1	9.74	8.34	2.64	0	0	Hist1h2ai
TC0800001297.mm.1	8.7	7.29	2.65	0	0	Txnl4b
TC1400001035.mm.1	9.76	8.36	2.65	0	0	Med4
TC1900000051.mm.1	6.58	5.18	2.65	0	0	Slc29a2
TC0300001268.mm.1	8.49	7.07	2.67	0	0	Arsj
TC0700000391.mm.1	7.85	6.44	2.67	0	0	Lypd3
TC0600003565.mm.1	5.37	3.95	2.68	0	0	Igkv4-61
TC0600003558.mm.1	6.1	4.66	2.7	0	0	Igkv4-72
TC1600000440.mm.1	6.67	5.24	2.7	0	0	Tm4sf19
TSUnmapped00000042.mm.1	9.6	8.17	2.7	0	0	E2f3
TC1900000097.mm.1	7.77	6.33	2.71	0	0	Znhit2
TC0200004335.mm.1	5.17	3.73	2.72	0	0	Olfr1307
TC1300000260.mm.1	9.85	8.4	2.72	0	0	Hist1h2ab
TC0800002390.mm.1	10.19	8.74	2.73	0	0	Upf1
TC0700002880.mm.1	8.52	7.07	2.74	0	0	Pop4
TC1200001051.mm.1	11.66	10.21	2.74	0	0	Glrx5
TC1500002258.mm.1	9.49	8.04	2.74	0	0	Krt80
TC0500001692.mm.1	13.89	12.43	2.75	0	0	Eif3b
TC1400000573.mm.1	9.38	7.92	2.75	0	0	Apex1
TC0500002214.mm.1	11.31	9.84	2.76	0	0	Ctbp1
TC1500000921.mm.1	11.86	10.39	2.76	0	0	Pphln1
TC0900001654.mm.1	7.46	5.99	2.77	0	0	Tmem42
TC1300000246.mm.1	6.03	4.56	2.77	0	0	Hist1h3g
TC0800002599.mm.1	15.61	14.14	2.78	0	0	Asna1
TC1300000268.mm.1	8.66	7.18	2.78	0	0	Hist1h2aa
TC1700000703.mm.1	6.69	5.21	2.78	0	0	Ier3
TC0900000271.mm.1	8.48	7	2.79	0	0	Snx19
TC1000002605.mm.1	7.52	6.04	2.79	0	0	Cry1
TC0700000333.mm.1	5.7	4.22	2.8	0	0	Vmn1r135
TC0700000346.mm.1	5.7	4.22	2.8	0	0	Vmn1r135
TC0800002945.mm.1	11.16	9.67	2.8	0	0	Rfwd3
TC1200002627.mm.1	6.01	4.53	2.8	0	0	Ighv8-5
TC0700002426.mm.1	11.35	9.86	2.81	0	0	Sae1
TC0800001215.mm.1	8.82	7.32	2.82	0	0	Slc9a5
TC0800001528.mm.1	9.1	7.6	2.82	0	0	Gas8
TC1300001635.mm.1	9.48	7.99	2.82	0	0	Hist1h2bf
TC1600002175.mm.1	6.09	4.6	2.82	0	0	Pcp4
TC1600001154.mm.1	7.36	5.87	2.82	0	0	Ppl
TC1700000252.mm.1	5.43	3.94	2.82	0	0	Vmn1r229
TC0300001478.mm.1	10.59	9.09	2.83	0	0	Znhit6
TC0700002037.mm.1	7.48	5.98	2.83	0	0	B4galnt4
TC0900001375.mm.1	9.18	7.68	2.83	0	0	Hyal2
TC0300001198.mm.1	11.17	9.67	2.84	0	0	Frrs1
TC1600002020.mm.1	5.1	3.59	2.84	0	0	Krtap19-5
TC1700001163.mm.1	9.65	8.15	2.84	0	0	Ttc27
TC1800000704.mm.1	11.43	9.92	2.84	0	0	Tubb6
TC0600003000.mm.1	10.6	9.09	2.85	0	0	Bms1
TC0900001784.mm.1	9.25	7.73	2.85	0	0	Med17
TC0800001142.mm.1	8.39	6.87	2.87	0	0	Gins3
TC0X00001558.mm.1	9.49	7.97	2.87	0	0	Ubqln2
TC1000001204.mm.1	8.48	6.96	2.87	0	0	Galnt4
TC1300002321.mm.1	9.74	8.22	2.87	0	0	Zfp72
TC1900000054.mm.1	9.32	7.8	2.87	0	0	Rin1
TC0300002473.mm.1	7.88	6.36	2.88	0	0	Anxa9
TC0700002648.mm.1	10.69	9.16	2.88	0	0	LOC101055953
TC0900000391.mm.1	4.68	3.14	2.89	0	0	Olfr894
TC1600001131.mm.1	7.42	5.89	2.89	0	0	Tfap4
TC0100001494.mm.1	5.87	4.33	2.91	0	0	Mettl18
TC0200001296.mm.1	5.32	3.78	2.91	0	0	Olfr153
TC1500001533.mm.1	11.89	10.35	2.91	0	0	Taf2
TC0300002499.mm.1	12.03	10.49	2.92	0	0	Hist2h2ac
TC0800002008.mm.1	10.12	8.57	2.92	0	0	Ubxn8
TC0400000867.mm.1	9.57	8.02	2.93	0	0	Rraga
TC0500000848.mm.1	7.29	5.74	2.93	0	0	Cxcl1
TC1300001646.mm.1	7.58	6.03	2.93	0	0	Hist1h3a
TC1300001886.mm.1	10.04	8.47	2.96	0	0	Mcur1
TC0300002391.mm.1	6.16	4.59	2.97	0	0	Sprr1b
TC0800000796.mm.1	11.87	10.3	2.97	0	0	Slc27a1
TC1000003117.mm.1	14.05	12.48	2.97	0	0	Shmt2
TC0200002844.mm.1	9.61	8.03	2.99	0	0	Rpp38
TC1000003090.mm.1	6.7	5.12	2.99	0	0	Xrcc6bp1
TC1000003194.mm.1	4.9	3.32	2.99	0	0	Olfr814
TC1700001017.mm.1	7.67	6.08	3.01	0	0	Dus3l
TC0200001251.mm.1	5.51	3.92	3.02	0	0	Olfr1020
TC0700000329.mm.1	5.86	4.26	3.03	0	0	Vmn1r128
TC0700002534.mm.1	5.73	4.12	3.05	0	0	Vmn1r120
TC0200001223.mm.1	8.51	6.9	3.06	0	0	Timm10
TC1300000192.mm.1	7.9	6.28	3.06	0	0	Hist1h2bj
TC0700000341.mm.1	6.36	4.74	3.07	0	0	Vmn1r152
TC1300002235.mm.1	6.32	4.7	3.07	0	0	Zfp640
TC0400003707.mm.1	6.94	5.32	3.08	0	0	Sfn
TC1600001527.mm.1	10.24	8.62	3.08	0	0	Umps
TC0700002172.mm.1	8.01	6.38	3.1	0	0	Tmem238
TC0100001058.mm.1	12.93	11.29	3.11	0	0	Nifk
TC0700004320.mm.1	12.3	10.65	3.12	0	0	Dctpp1
TC1200001243.mm.1	7.28	5.63	3.14	0	0	Trmt61a
TC1300000174.mm.1	6.82	5.17	3.14	0	0	Hist1h3h
TC0700002537.mm.1	5.71	4.05	3.16	0	0	Vmn1r124
TC0300000935.mm.1	8.46	6.79	3.17	0	0	Hist2h2bb
TC0700002055.mm.1	10.72	9.05	3.17	0	0	Cd151
TC1000002003.mm.1	11.89	10.22	3.17	0	0	Amd2
TC0300001408.mm.1	12.43	10.76	3.18	0	0	Adh7
TC0600003560.mm.1	6.16	4.49	3.18	0	0	Igkv4-70
TC0700000325.mm.1	6.12	4.45	3.18	0	0	Vmn1r116
TC1500002206.mm.1	9.56	7.89	3.18	0	0	Mcrs1
TC0100002604.mm.1	11.7	10.03	3.19	0	0	Tuba4a
TC0600000849.mm.1	6.84	5.17	3.2	0	0	Tmem150a
TC0100001256.mm.1	9.09	7.41	3.21	0	0	Lad1
TC1300001575.mm.1	8.6	6.92	3.21	0	0	Hist1h4i
TC0200004586.mm.1	6.58	4.89	3.22	0	0	Zc3h8
TC1300001190.mm.1	10.39	8.7	3.22	0	0	Dimt1
TC1100002694.mm.1	15.1	13.4	3.23	0	0	Hnrnpab
TC1100003340.mm.1	9.1	7.41	3.23	0	0	Tefm
TC0500000527.mm.1	6.83	5.13	3.25	0	0	Sod3
TC0700000320.mm.1	6.12	4.42	3.25	0	0	Vmn1r104
TC1400000910.mm.1	9.49	7.79	3.25	0	0	Pinx1
TC1900000127.mm.1	15.05	13.34	3.26	0	0	Ppp1r14b
TC1000001767.mm.1	11.89	10.18	3.27	0	0	Ltv1
TC1400002146.mm.1	11.01	9.29	3.29	0	0	N6amt2
TSUnmapped00000025.mm.1	9.36	7.65	3.29	0	0	Rbm14-rbm4
TC0900001442.mm.1	8.89	7.15	3.33	0	0	Cdc25a
TSUnmapped00000024.mm.1	9.42	7.68	3.33	0	0	Rbm14-rbm4
TC0700001861.mm.1	8.4	6.66	3.34	0	0	Fbxl19
TC1700001598.mm.1	12.62	10.87	3.34	0	0	Tnfrsf12a
TC0700002166.mm.1	11.33	9.58	3.35	0	0	Ppp6r1
TC1900000814.mm.1	7.61	5.87	3.36	0	0	Trub1
TC1700000383.mm.1	8.06	6.31	3.37	0	0	Rpusd1
TC0700004152.mm.1	10.71	8.95	3.39	0	0	Nup35
TC1500001022.mm.1	10.66	8.9	3.39	0	0	Smarcd1
TC0800000108.mm.1	6.04	4.26	3.41	0	0	Spaca7
TC0800001258.mm.1	14.41	12.63	3.43	0	0	Cirh1a
TC1700002179.mm.1	10.6	8.82	3.43	0	0	Srf
TC0900001903.mm.1	8.09	6.3	3.45	0	0	Zfp599
TC1000000893.mm.1	8.66	6.87	3.45	0	0	Cactin
TC1200000563.mm.1	9.47	7.68	3.46	0	0	Mgat2
TC1500001759.mm.1	8.94	7.14	3.47	0	0	Fam83h
TC0600000664.mm.1	7.1	5.3	3.48	0	0	Aqp1
TC1700002571.mm.1	13.58	11.78	3.48	0	0	Cyp1b1
TC0700000322.mm.1	6.23	4.43	3.49	0	0	Vmn1r155
TC0700000343.mm.1	6.23	4.43	3.49	0	0	Vmn1r155
TC1700001646.mm.1	11.03	9.23	3.49	0	0	Nubp2
TC1000000864.mm.1	10.82	9.02	3.5	0	0	Adat3
TC0700000338.mm.1	6.17	4.36	3.51	0	0	Vmn1r143
TC0X00002052.mm.1	8.58	6.77	3.51	0	0	Nkrf
TC0200004011.mm.1	5.96	4.14	3.52	0	0	Olfr1170
TC1000002043.mm.1	13.34	11.53	3.52	0	0	Amd2
TC0100002151.mm.1	7.89	6.06	3.54	0	0	Ccdc115
TC0500000091.mm.1	7.06	5.24	3.55	0	0	Speer3
TC0700000319.mm.1	5.99	4.17	3.55	0	0	Vmn1r100
TC0700000331.mm.1	6.26	4.43	3.55	0	0	Vmn1r130
TC0700000336.mm.1	6.26	4.43	3.55	0	0	Vmn1r137
TC0700002522.mm.1	5.36	3.53	3.55	0	0	Vmn1r103
TC0300002357.mm.1	9.47	7.64	3.56	0	0	Il6ra
TC0700001878.mm.1	7.82	5.98	3.57	0	0	Armc5
TC1300002064.mm.1	7.77	5.93	3.57	0	0	Fam193b
TC1200000500.mm.1	10.19	8.35	3.58	0	0	Pnn
TC1300001642.mm.1	8.74	6.89	3.59	0	0	Hist1h3c
TC0900003112.mm.1	7.73	5.88	3.61	0	0	Klhl18
TC0200004340.mm.1	5.27	3.41	3.62	0	0	Olfr1312
TC0600001092.mm.1	12.79	10.93	3.62	0	0	Slc6a6
TC1200001020.mm.1	10.35	8.5	3.62	0	0	Tmem251
TC1400002122.mm.1	8.21	6.36	3.62	0	0	Cenpj
TC0700000318.mm.1	6.09	4.23	3.65	0	0	Vmn1r143
TC0100000399.mm.1	7.1	5.22	3.7	0	0	Mars2
TC1900001514.mm.1	14.15	12.26	3.7	0	0	Exosc1
TC0500000505.mm.1	10.62	8.72	3.72	0	0	Pacrgl
TC1200001959.mm.1	13.87	11.97	3.73	0	0	Max
TC0900000132.mm.1	11	9.1	3.74	0	0	Chordc1
TC0900003064.mm.1	9.61	7.71	3.74	0	0	Wdr6
TC1200000502.mm.1	10.04	8.13	3.77	0	0	Mia2
TC1500001760.mm.1	9.23	7.32	3.77	0	0	Scrib
TC0700000328.mm.1	5.78	3.86	3.78	0	0	Vmn1r125
TC1300002063.mm.1	11.85	9.92	3.81	0	0	Ddx41
TC0900000590.mm.1	9.64	7.71	3.82	0	0	Zw10
TC1000002050.mm.1	11.52	9.58	3.82	0	0	Fig4
TC0900000445.mm.1	5.73	3.79	3.84	0	0	Olfr981
TC0700002573.mm.1	5.71	3.76	3.86	0	0	Vmn1r159
TC0700004642.mm.1	11.69	9.72	3.9	0	0	Samd4b
TC0500003236.mm.1	12.39	10.41	3.94	0	0	Vps33a
TC1300001298.mm.1	8.58	6.6	3.95	0	0	Arl15
TC0800002960.mm.1	7.95	5.97	3.96	0	0	Adat1
TC0100000946.mm.1	8.32	6.33	3.97	0	0	Ing5
TC1000002650.mm.1	10.21	8.22	3.97	0	0	Utp20
TC1300001555.mm.1	17.56	15.57	3.98	0	0	Hist1h2bl
TC0800001927.mm.1	10.24	8.24	3.99	0	0	Fnta
TC0X00003384.mm.1	6.57	4.58	3.99	0	0	Ssxb9
TC0500002178.mm.1	12.54	10.54	4	0	0	Ppm1g
TC0100003477.mm.1	16.35	14.34	4.03	0	0	Uck2
TC1300001779.mm.1	16.15	14.13	4.07	0	0	Tubb2a
TC1300001769.mm.1	6.52	4.49	4.08	0	0	Serpinb9c
TC1900000491.mm.1	6.98	4.93	4.12	0	0	Lipn
TC0700002529.mm.1	6.07	4.01	4.14	0	0	Vmn1r115
TC1500000453.mm.1	11.86	9.81	4.14	0	0	Myc
TC0700000323.mm.1	6.01	3.95	4.15	0	0	Vmn1r112
TC1300000177.mm.1	17.25	15.19	4.17	0	0	Hist1h2bn
TC1700000009.mm.1	8.5	6.43	4.2	0	0	Tiam2
TC0700003024.mm.1	8.1	6.01	4.24	0	0	Grwd1
TC0100000916.mm.1	12.89	10.81	4.25	0	0	Gpc1
TC0300002203.mm.1	7.88	5.79	4.26	0	0	Tmem144
TC0700000225.mm.1	10.39	8.3	4.27	0	0	Zc3h4
TSUnmapped00000030.mm.1	8.85	6.76	4.27	0	0	H60a
TC0700002556.mm.1	6.18	4.07	4.3	0	0	Vmn1r142
TC0600002280.mm.1	8.38	6.26	4.34	0	0	Hoxa6
TC1500002221.mm.1	14.24	12.12	4.34	0	0	Cers5
TC1200000675.mm.1	12.85	10.72	4.36	0	0	Mthfd1
TC0100000456.mm.1	14.46	12.33	4.38	0	0	Nop58
TC0700002513.mm.1	6.23	4.1	4.39	0	0	Vmn1r94
TC1600002045.mm.1	10.49	8.35	4.39	0	0	Scaf4
TC0200004338.mm.1	6.02	3.87	4.41	0	0	Olfr1310
TC1700000339.mm.1	10.87	8.72	4.43	0	0	Pgp
TC1700001631.mm.1	8.74	6.59	4.43	0	0	Mlst8
TC1500001714.mm.1	6.78	4.63	4.44	0	0	Slurp1
TC0700002167.mm.1	10.18	8.02	4.47	0	0	Hspbp1
TC0700002539.mm.1	6.03	3.87	4.47	0	0	Vmn1r127
TC0100002936.mm.1	12.69	10.5	4.55	0	0	Tsn
TC0700001603.mm.1	5.64	3.45	4.57	0	0	Olfr510
TC0700002536.mm.1	5.79	3.6	4.57	0	0	Vmn1r122
TC0900000492.mm.1	8.9	6.7	4.57	0	0	Pvrl1
TC0700002565.mm.1	5.41	3.21	4.58	0	0	Vmn1r151
TC1300002773.mm.1	8.65	6.44	4.61	0	0	Zfp953
TC1500000791.mm.1	11.28	9.08	4.61	0	0	Prr5
TC0900001507.mm.1	10.98	8.75	4.67	0	0	Ubp1
TC1300002686.mm.1	11.8	9.57	4.67	0	0	Skiv2l2
TC0700002089.mm.1	8.58	6.35	4.68	0	0	Tssc4
TC1200000140.mm.1	10.89	8.66	4.68	0	0	Nol10
TC0700000344.mm.1	5.79	3.55	4.74	0	0	Vmn1r157
TC0400003866.mm.1	14.06	11.82	4.75	0	0	Padi3
TC0700000381.mm.1	9.61	7.35	4.77	0	0	Kcnn4
TC0700000057.mm.1	12.19	9.92	4.82	0	0	U2af2
TC0500000560.mm.1	8.52	6.24	4.84	0	0	Pcdh7
TC1300000247.mm.1	7.2	4.91	4.9	0	0	Hist1h3f
TC1300000367.mm.1	7.05	4.76	4.9	0	0	Serpinb9d
TC0500003439.mm.1	11.71	9.41	4.91	0	0	Srrt
TC0900001038.mm.1	10.75	8.46	4.91	0	0	Gclc
TC0200001125.mm.1	9.23	6.93	4.92	0	0	Rbm45
TC0100002033.mm.1	13.29	10.98	4.96	0	0	Mcm3
TC1700000896.mm.1	11.67	9.35	4.98	0	0	Dnph1
TC0X00000689.mm.1	8.22	5.89	5.05	0	0	Dusp9
TC1300001560.mm.1	9.06	6.71	5.11	0	0	Hist1h1b
TC0500002855.mm.1	9.66	7.3	5.13	0	0	LOC636711
TC0800000126.mm.1	14.42	12.06	5.15	0	0	Tfdp1
TC1700002191.mm.1	13.04	10.67	5.19	0	0	Rpl7l1
TC1900000152.mm.1	11.39	9.01	5.2	0	0	Wdr74
TC0700002531.mm.1	6.93	4.55	5.21	0	0	Vmn1r118
TC1900000661.mm.1	7.74	5.35	5.27	0	0	Peo1
TC1300000262.mm.1	7.18	4.78	5.3	0	0	Hist1h1a
TC1300000365.mm.1	14.03	11.61	5.34	0	0	Serpinb9b
TC1300002036.mm.1	12.86	10.4	5.5	0	0	Nop16
TC0400001107.mm.1	15.16	12.68	5.61	0	0	Dhcr24
TC0500003274.mm.1	9.89	7.38	5.66	0	0	Dhx37
TC0300002916.mm.1	13.06	10.56	5.69	0	0	Ap1ar
TC1200001785.mm.1	10.69	8.17	5.75	0	0	Mbip
TC1300002017.mm.1	9.82	7.28	5.79	0	0	Sptlc1
TC1700002316.mm.1	8.93	6.38	5.86	0	0	Sema6b
TC1300000671.mm.1	12.37	9.81	5.88	0	0	Ddx46
TC0200004548.mm.1	10.37	7.8	5.94	0	0	Itpripl1
TC1300001558.mm.1	12.31	9.73	5.98	0	0	Hist1h2ak
TC1700002208.mm.1	10.73	8.14	6.04	0	0	Bysl
TC0500002085.mm.1	13.09	10.47	6.16	0	0	Abcf2
TC1500000543.mm.1	11.83	9.2	6.17	0	0	Them6
TC0900001377.mm.1	9.75	7.09	6.3	0	0	Ifrd2
TC0700000773.mm.1	10.29	7.62	6.34	0	0	Klk10
TC0900001561.mm.1	8.33	5.6	6.63	0	0	Eomes
TC1000002042.mm.1	14.6	11.86	6.69	0	0	Gtf3c6
TC0800001182.mm.1	13.23	10.48	6.75	0	0	Cmtm3
TC1000002264.mm.1	13.55	10.77	6.87	0	0	Ddx21
TC1300000249.mm.1	10.64	7.84	6.96	0	0	Hist1h2bg
TC1900000067.mm.1	9.24	6.33	7.51	0	0	Fosl1
TC0300000709.mm.1	10.29	7.36	7.63	0	0	Isg20l2
TC1900001512.mm.1	8.72	5.72	8.01	0	0	Rrp12
TC1300000369.mm.1	8.33	5.28	8.3	0	0	Serpinb9f
TC1300001633.mm.1	10.29	7.18	8.66	0	0	Hist1h3e
TC0M00000013.mm.1	15.15	12.02	8.75	0	0	ND4
TC1200000142.mm.1	16.19	12.89	9.83	0	0	Odc1
TC1400001986.mm.1	8.98	5.57	10.64	0	0	Ccnb1ip1
TC1300001453.mm.1	13.76	10.29	11.08	0	0	Prl2c2
TC1300000371.mm.1	9.1	5.61	11.24	0	0	Serpinb9g
TC1300001377.mm.1	11.66	7.95	13.09	0	0	Akr1c18
TC1000000934.mm.1	9.44	5.72	13.16	0	0	Eid3
TC0M00000011.mm.1	13.69	9.88	13.99	0	0	ND3
TC1900000683.mm.1	13.44	9.5	15.34	0	0	Nolc1
TC0800000941.mm.1	11.46	7.39	16.78	0	0	Samd1
TC0600001448.mm.1	12.65	8.42	18.73	0	0	Nop2
TC0200004563.mm.1	11.9	7.32	24.02	0	0	Mal
TC1300000368.mm.1	11.59	6.42	36.06	0	0	Serpinb9e
TC1600001616.mm.1	11.62	4.67	123.72	0	0	Upk1b
