# Supplementary material for: Monocytic and granulocytic myeloid derived suppressor cells differentially regulate spatiotemporal tumour plasticity during metastatic cascade
Source: Nat Commun. 2017 Apr 6;8:14979. doi: 10.1038/ncomms14979 (PMC5384228; doi:10.1038/ncomms14979)
Supplement: Supplementary Data 6 — Tumor cell vs Tumor cell+gMDSC (BM 4T1) week 3. Differentially expressed genes in EMT6 tumor cells after co-culture of EMT6 tumor cells with bone marrow-derived gMDCS from 4T1 tumor-bearing mice at week 3 post implantation. [file ncomms14979-s7.xlsx]

## Sheet: TC vs TC+gMDSC (BM 4T1) w3
Supplementary data 6. Table S6. Tumor cell vs Tumor cell+gMDSC (BM 4T1) week 3. Differentially expressed genes in EMT6 tumor cells after co-culture of EMT6 tumor cells with bone marrow-derived gMDCS from 4T1 tumor-bearing mice at week 3 post implantation.
Transcript Cluster ID	Tumor cell Bi-weight Avg Signal (log2)	Tumr cell+gMDSC(BM 4T1) w3 Bi-weight Avg Signal (log2)	Fold Change (linear) (Tumor cell vs. Tumor cell+gMDSC(BM 4T1) w3)	ANOVA p-value (Tumor cell vs. Tumor cell +gMDSC(BM 4T1) w3)	FDR p-value (Tumor cell vs. Tumor cell+gMDSC(BM 4T1) w3)	Gene Symbol
TC0300002376.mm.1	5.4	15.22	-905.81	0	0	S100a9
TC0900001461.mm.1	4.87	14.46	-771.55	0	0	Ngp
TC0900000050.mm.1	4.05	13.33	-619.93	0	0	Mmp8
TC1100001267.mm.1	7.09	15.35	-306.36	0	0	Wfdc21
TC0300000811.mm.1	7.52	15.69	-288.24	0	0	S100a8
TC1000002929.mm.1	4.7	12.56	-231.26	0	0	Lyz2
TC1600001574.mm.1	4.46	11.67	-148.03	0	0	Stfa2
TC1600000507.mm.1	4.81	11.82	-129.61	0	0	Stfa2l1
TC1700001522.mm.1	4.18	11.09	-120.61	0	0	Fpr1
TC1500001838.mm.1	6.02	12.36	-81.3	0	0	Rac2
TC0900001481.mm.1	4.57	10.8	-74.81	0	0	Ltf
TC1600001575.mm.1	6.08	12.06	-63.23	0	0	Stfa3
TC0900003098.mm.1	4.92	10.85	-61.09	0	0	Camp
TC1600000699.mm.1	4.32	10.22	-59.43	0	0	Retnlg
TC0500001844.mm.1	4.69	10.58	-59.09	0	0	Alox5ap
TC0700001875.mm.1	4.68	10.43	-53.84	0	0	Itgam
TC0600000995.mm.1	3.59	9.28	-51.7	0	0	Asprv1
TC0700000561.mm.1	4.33	9.88	-46.86	0	0	Tyrobp
TC1100003401.mm.1	5.98	11.47	-44.71	0	0	Ccl3
TSUnmapped00000016.mm.1	8.24	13.15	-29.97	0	0	Ddit3
TC1000003214.mm.1	4.29	9.08	-27.7	0	0	Lilrb4
TC1700000933.mm.1	5.34	9.94	-24.28	0	0	Trem3
TC0700004207.mm.1	4.5	9.1	-24.17	0	0	Igsf6
TC0100001574.mm.1	3.52	8.06	-23.28	0	0	Fcgr4
TC0700000275.mm.1	5.04	9.46	-21.47	0	0	Pglyrp1
TC0400000718.mm.1	4.96	8.95	-15.88	0	0	Orm1
TC0800000020.mm.1	4.81	8.73	-15.13	0	0	Mcemp1
TC1600001572.mm.1	5.14	9.05	-15.04	0	0	BC117090
TC1300000569.mm.1	11.9	15.78	-14.73	0	0	Ogn
TC0700002611.mm.1	4.52	8.27	-13.43	0	0	Cd177
TC1500000553.mm.1	4.58	8.25	-12.81	0	0	Ly6g
TC1500001131.mm.1	5.07	8.75	-12.75	0	0	Nckap1l
TC0500003243.mm.1	4.67	8.24	-11.87	0	0	Hcar2
TC0100000622.mm.1	5.6	9.15	-11.68	0	0	Cxcr2
TC1300001326.mm.1	4.75	8.21	-11.02	0	0	Emb
TC1600000512.mm.1	4.72	8.18	-10.99	0	0	Stfa1
TC1000000402.mm.1	7.2	10.65	-10.96	0	0	Cd24a
TC0600001401.mm.1	4.91	8.35	-10.83	0	0	Clec4a2
TC1900001340.mm.1	7.13	10.55	-10.65	0	0	Insl6
TC0300002695.mm.1	4.61	7.99	-10.4	0	0	Cd53
TC1500001730.mm.1	8.46	11.83	-10.37	0	0	Ly6c2
TC0800002905.mm.1	6.4	9.77	-10.36	0	0	Hp
TC0100003754.mm.1	6.6	9.96	-10.28	0	0	Tgfb2
TC1900000890.mm.1	7.49	10.85	-10.27	0	0	Aldh3b1
TC1700001953.mm.1	5.01	8.35	-10.16	0	0	Lst1
TC1700000932.mm.1	4.86	8.18	-9.95	0	0	Trem1
TC0600001397.mm.1	4.35	7.65	-9.82	0	0	Clec4a1
TC0100003029.mm.1	4.06	7.31	-9.52	0	0	Cxcr4
TC0600003337.mm.1	6.76	9.95	-9.11	0	0	Arhgdib
TC1100002249.mm.1	5.43	8.57	-8.83	0	0	Plek
TC0700003057.mm.1	5.42	8.56	-8.8	0	0	Mrgpra2a
TC0900000336.mm.1	6.76	9.88	-8.7	0	0	Cdon
TC1400001898.mm.1	10.67	13.79	-8.68	0	0	Ero1l
TC1900000866.mm.1	9.23	12.33	-8.6	0	0	Grk5
TC0700004353.mm.1	4.58	7.56	-7.89	0	0	Armcx3
TC0200002308.mm.1	5.35	8.33	-7.89	0	0	Hck
TC0600001398.mm.1	4.67	7.62	-7.7	0	0	Clec4a3
TC0300002297.mm.1	11.96	14.87	-7.52	0	0	Apoa1bp
TC0900000358.mm.1	7.9	10.8	-7.48	0	0	Tmem218
TC0100003301.mm.1	7.78	10.67	-7.44	0	0	Mr1
TC1000002930.mm.1	5.94	8.79	-7.22	0	0	Lyz1
TC0700002951.mm.1	5.51	8.34	-7.08	0	0	Siglece
TC0300001080.mm.1	6.79	9.58	-6.92	0	0	Ppm1j
TC1900000246.mm.1	5.26	8.04	-6.86	0	0	Mpeg1
TC1700001484.mm.1	7.75	10.5	-6.73	0	0	Thbs2
TC0700002950.mm.1	5.18	7.92	-6.7	0	0	Cd33
TC0100001597.mm.1	4.32	7.01	-6.47	0	0	Cd48
TC1900000129.mm.1	5.94	8.63	-6.46	0	0	Macrod1
TC1100001171.mm.1	8.11	10.76	-6.28	0	0	Nos2
TC0900001142.mm.1	4.65	7.28	-6.21	0	0	Bcl2a1a
TC0300001124.mm.1	8.29	10.91	-6.16	0	0	Gstm5
TC0100000292.mm.1	4.02	6.63	-6.11	0	0	Il1r2
TC1300001204.mm.1	7.75	10.35	-6.07	0	0	Elovl7
TC1600000184.mm.1	9.05	11.59	-5.8	0	0	Snai2
TSUnmapped00000029.mm.1	6.29	8.82	-5.78	0	0	Psd3
TC0300002728.mm.1	7.78	10.25	-5.5	0	0	Gstm4
TC0700004165.mm.1	12.09	14.53	-5.44	0	0	Arl6ip1
TC1100002170.mm.1	10.2	12.62	-5.32	0	0	H2afv
TC0800002411.mm.1	7.66	10.07	-5.32	0	0	Slc5a5
TC0300002840.mm.1	7.1	9.51	-5.3	0	0	Slc44a3
TC1900001506.mm.1	5.25	7.66	-5.29	0	0	Pik3ap1
TC0300002722.mm.1	7.09	9.48	-5.22	0	0	Gstm7
TC1400000336.mm.1	4.64	7.02	-5.19	0	0	Galnt15
TC1000002383.mm.1	8.07	10.43	-5.13	0	0	Gstt1
TC1200002078.mm.1	5.92	8.26	-5.07	0	0	Aldh6a1
TC0200000376.mm.1	8.63	10.95	-5.02	0	0	Il1f9
TC1400002017.mm.1	8.49	10.8	-4.95	0	0	Ndrg2
TC1300000089.mm.1	7.28	9.57	-4.9	0	0	Lyst
TC1400000781.mm.1	6.47	8.75	-4.87	0	0	Pck2
TC0800002431.mm.1	11.63	13.9	-4.84	0	0	Bst2
TC1400001182.mm.1	4.65	6.89	-4.73	0	0	Irg1
TC0900003313.mm.1	4.95	7.17	-4.67	0	0	Ccr1
TC0800001870.mm.1	9.34	11.54	-4.58	0	0	Smim19
TC0200001843.mm.1	11.6	13.8	-4.57	0	0	Sord
TC1200001262.mm.1	9.22	11.41	-4.56	0	0	Adssl1
TC1200001742.mm.1	10.44	12.63	-4.56	0	0	Egln3
TC1400001331.mm.1	9.28	11.45	-4.5	0	0	Clybl
TC1500000207.mm.1	6.58	8.73	-4.44	0	0	Cmbl
TC1500001084.mm.1	9.99	12.12	-4.37	0	0	Krt18
TC1800001437.mm.1	5.73	7.82	-4.28	0	0	Adrb2
TC0100001496.mm.1	4.91	6.99	-4.23	0	0	Sell
TC1300001526.mm.1	4.85	6.92	-4.2	0	0	Gpr141
TC0100002544.mm.1	15.46	17.53	-4.19	0	0	Fn1
TC1700000070.mm.1	7.5	9.57	-4.19	0	0	Rps6ka2
TC1700001264.mm.1	7.2	9.22	-4.05	0	0	Dync2li1
TC0900002338.mm.1	7.64	9.65	-4.03	0	0	Scaper
TC0200004133.mm.1	6.93	8.9	-3.92	0	0	Creb3l1
TC1300002481.mm.1	8.56	10.51	-3.86	0	0	Hexb
TC0800002023.mm.1	8.35	10.29	-3.82	0	0	Leprotl1
TC1500001024.mm.1	9.81	11.72	-3.75	0	0	Cox14
TC0200003051.mm.1	4.67	6.57	-3.74	0	0	Pip4k2a
TC0700001630.mm.1	11.41	13.3	-3.7	0	0	Adm
TC1500001942.mm.1	8.72	10.6	-3.7	0	0	Naga
TC1200001643.mm.1	5.65	7.52	-3.66	0	0	Tspan13
TC0200001441.mm.1	7.74	9.55	-3.53	0	0	Chst1
TC1200000797.mm.1	6.63	8.44	-3.52	0	0	Acot2
TC0200003599.mm.1	5.77	7.59	-3.51	0	0	Cd302
TC1600000346.mm.1	4.79	6.6	-3.5	0	0	Rtp4
TC0700000396.mm.1	5.14	6.94	-3.48	0	0	Ceacam10
TC0300001338.mm.1	7.91	9.7	-3.47	0	0	Papss1
TC1300000385.mm.1	6.27	8.06	-3.45	0	0	Bphl
TC1400002392.mm.1	15.68	17.47	-3.45	0	0	Itm2b
TC0100003627.mm.1	12.21	14	-3.44	0	0	Akt3
TC1200001335.mm.1	9.61	11.4	-3.44	0	0	Macc1
TC1200000576.mm.1	7.02	8.8	-3.42	0	0	Atp5s
TC1200002103.mm.1	11.14	12.92	-3.41	0	0	Tgfb3
TC1700002400.mm.1	10.02	11.78	-3.37	0	0	Pja2
TC1700002629.mm.1	10.4	12.14	-3.34	0	0	Cox7a2l
TC1200000110.mm.1	9.07	10.8	-3.32	0	0	Nbas
TC1900000711.mm.1	7.96	9.69	-3.3	0	0	Cnnm2
TC0700003954.mm.1	5.95	7.67	-3.3	0	0	Usp17le
TC1700002183.mm.1	6.66	8.38	-3.29	0	0	Klc4
TC1200000647.mm.1	4.56	6.27	-3.28	0	0	Prkch
TC0300001674.mm.1	5.25	6.96	-3.27	0	0	Sirpb1a
TC0400003681.mm.1	5.09	6.8	-3.27	0	0	Themis2
TC0700004516.mm.1	4.11	5.82	-3.26	0	0	Ifitm6
TC0400000169.mm.1	4.5	6.19	-3.24	0	0	Ggh
TC0200001586.mm.1	11.67	13.37	-3.23	0	0	Immp1l
TC1300000258.mm.1	8.44	10.13	-3.22	0	0	Hist1h1c
TC0500003464.mm.1	5.04	6.73	-3.22	0	0	Pilrb1
TC1300001762.mm.1	5.82	7.49	-3.18	0	0	Serpinb1a
TC1000001596.mm.1	8.02	9.69	-3.18	0	0	Stat2
TC0700002128.mm.1	5.83	7.5	-3.17	0	0	Tarm1
TC1200000260.mm.1	9.21	10.87	-3.16	0	0	Fam110c
TC1000000869.mm.1	4.95	6.61	-3.16	0	0	Izumo4
TC1400002430.mm.1	7.78	9.44	-3.16	0	0	Slc25a30
TC1700000351.mm.1	6.36	8.02	-3.15	0	0	Msrb1
TC1600001191.mm.1	12.29	13.93	-3.11	0	0	Emp2
TC1500001963.mm.1	4.72	6.36	-3.11	0	0	Nfam1
TC0300001061.mm.1	9.67	11.29	-3.07	0	0	Ap4b1
TC1700002454.mm.1	7.39	9.01	-3.07	0	0	Arhgap28
TC0900002321.mm.1	5.61	7.23	-3.07	0	0	Cib2
TC0800000115.mm.1	5.35	6.97	-3.07	0	0	F10
TC0700000886.mm.1	6.17	7.78	-3.06	0	0	Tmem86a
TC0600003146.mm.1	5.73	7.34	-3.04	0	0	Plekhg6
TC1900001028.mm.1	7.88	9.48	-3.03	0	0	Dnajc4
TC1900000748.mm.1	7.35	8.94	-3.01	0	0	Add3
TC1100001264.mm.1	5.45	7.04	-3.01	0	0	Wfdc17
TC1900001419.mm.1	10.5	12.09	-3	0	0	Lipa
TC0700003058.mm.1	5.4	6.98	-3	0	0	Mrgpra2b
TC1700002354.mm.1	10.51	12.09	-2.99	0	0	Gpr108
TC1200002166.mm.1	7.26	8.83	-2.99	0	0	Lysmd1
TC1000002224.mm.1	5.9	7.47	-2.98	0	0	Ddit4
TC0900001867.mm.1	5.36	6.93	-2.96	0	0	Cdkn2d
TC0200004512.mm.1	11.48	13.05	-2.96	0	0	Slc30a4
TC1700001673.mm.1	9.18	10.75	-2.95	0	0	Fam173a
TC1000000877.mm.1	9.94	11.5	-2.95	0	0	Gadd45b
TC1000001755.mm.1	8.97	10.52	-2.94	0	0	Utrn
TC0700000903.mm.1	7.85	9.4	-2.93	0	0	Htatip2
TC0700003946.mm.1	4.99	6.53	-2.92	0	0	Trim30d
TC1400001112.mm.1	4.03	5.57	-2.9	0	0	Olfm4
TC1400002054.mm.1	6.41	7.94	-2.89	0	0	Slc7a7
TC0800000403.mm.1	7.56	9.09	-2.87	0	0	Tmem66
TC0200000404.mm.1	7.44	8.95	-2.86	0	0	Tmem203
TC1700001599.mm.1	5.2	6.7	-2.83	0	0	Cldn9
TC0900002380.mm.1	11.02	12.51	-2.82	0	0	Clk3
TC0900001232.mm.1	11.58	13.08	-2.82	0	0	Rbp1
TC0500002480.mm.1	4.87	6.35	-2.79	0	0	Tlr1
TC1500001729.mm.1	7.44	8.91	-2.77	0	0	Ly6c1
TC1800001048.mm.1	4.69	6.16	-2.76	0	0	B4galt6
TC0200002437.mm.1	3.36	4.82	-2.76	0	0	Slc32a1
TC1600000193.mm.1	10.26	11.71	-2.74	0	0	Pkp2
TC1800000802.mm.1	10.46	11.91	-2.72	0	0	Dym
TC1500001321.mm.1	5.21	6.65	-2.72	0	0	Ropn1l
TC1700001145.mm.1	8.69	10.13	-2.72	0	0	Ypel5
TC0X00000902.mm.1	7.18	8.63	-2.72	0	0	Zxdb
TC0600002688.mm.1	5.76	7.19	-2.71	0	0	Abtb1
TC1200002092.mm.1	7.05	8.49	-2.71	0	0	Acyp1
TC0700001841.mm.1	4.94	6.38	-2.71	0	0	Itgal
TC0300000952.mm.1	11.25	12.69	-2.71	0	0	Lix1l
TC0700001262.mm.1	6.3	7.73	-2.7	0	0	Rab38
TC0700004665.mm.1	10.9	12.33	-2.7	0	0	Vkorc1
TC0200001381.mm.1	5.61	7.03	-2.69	0	0	Harbi1
TC1300002096.mm.1	8.49	9.92	-2.68	0	0	Gkap1
TC0700000979.mm.1	5.39	6.81	-2.67	0	0	Mcee
TC1300001169.mm.1	8.86	10.27	-2.67	0	0	Sgtb
TC1500000676.mm.1	8.85	10.26	-2.66	0	0	Kdelr3
TC1700001408.mm.1	12.29	13.69	-2.65	0	0	Rnaset2a
TC1200001685.mm.1	10.52	11.92	-2.64	0	0	Dnajb9
TC1700000078.mm.1	9.01	10.41	-2.64	0	0	Rsph3a
TC1500001919.mm.1	10.7	12.1	-2.64	0	0	Slc25a17
TC0100003210.mm.1	5.05	6.44	-2.63	0	0	Rgs18
TC1100000726.mm.1	4.81	6.2	-2.62	0	0	Nlrp3
TC0300002742.mm.1	12.89	14.28	-2.62	0	0	Sars
TC0700000228.mm.1	10.32	11.71	-2.62	0	0	Tmem160
TC0700001623.mm.1	10.3	11.69	-2.62	0	0	Zfp143
TC0900000529.mm.1	4.71	6.09	-2.6	0	0	Cd3d
TC0100001844.mm.1	7.51	8.89	-2.6	0	0	Tmem206
TC0700000527.mm.1	5.04	6.4	-2.58	0	0	Ppp1r14a
TC1200000715.mm.1	5.74	7.11	-2.57	0	0	Arg2
TC0500002895.mm.1	6.98	8.34	-2.57	0	0	Gbp10
TC0100002805.mm.1	7.28	8.64	-2.57	0	0	Hdac4
TC0600003109.mm.1	10.36	11.71	-2.55	0	0	C1s2
TC0500001914.mm.1	10.16	11.51	-2.55	0	0	Steap1
TC0700004508.mm.1	7.31	8.65	-2.54	0	0	Bet1l
TC1700000836.mm.1	7	8.34	-2.53	0	0	Cyp39a1
TSUnmapped00000018.mm.1	4.03	5.37	-2.52	0	0	Ccdc169
TC0700001432.mm.1	6.08	7.41	-2.52	0	0	Pde2a
TC0600001424.mm.1	10.57	11.9	-2.51	0	0	C1rb
TC0300002334.mm.1	12.81	14.14	-2.51	0	0	Fdps
TC0300000890.mm.1	6.49	7.82	-2.51	0	0	Lysmd1
TC1600001757.mm.1	7.78	9.11	-2.51	0	0	Nit2
TC1700000346.mm.1	6.82	8.14	-2.51	0	0	Nthl1
TC1400001988.mm.1	7.38	8.7	-2.5	0	0	Tep1
TC0300001249.mm.1	7.11	8.42	-2.49	0	0	Pde5a
TC0800001875.mm.1	5.4	6.71	-2.48	0	0	Ap3m2
TC0400003016.mm.1	6.34	7.65	-2.48	0	0	Klhl9
TC0500003465.mm.1	4.49	5.8	-2.48	0	0	Pilrb2
TC1300000006.mm.1	12.56	13.86	-2.47	0	0	Gdi2
TC1700000539.mm.1	10.85	12.15	-2.47	0	0	Ndufv3
TC1200001415.mm.1	13.95	15.26	-2.47	0	0	Pgk1
TC1400000501.mm.1	11.34	12.64	-2.46	0	0	Cdkn3
TC1900000188.mm.1	12.74	14.03	-2.46	0	0	Fads1
TC1100002301.mm.1	7.88	9.18	-2.46	0	0	Slc1a4
TC1600001976.mm.1	8.51	9.8	-2.44	0	0	Adamts5
TC1400002266.mm.1	7.35	8.63	-2.44	0	0	Ephx2
TC0500003181.mm.1	7.6	8.88	-2.44	0	0	Oas1a
TC0700002639.mm.1	7.14	8.42	-2.43	0	0	Bckdha
TC0700004171.mm.1	6.22	7.5	-2.43	0	0	Syt17
TC0600003602.mm.1	7.21	8.48	-2.42	0	0	Eif4e3
TC0800001127.mm.1	4.85	6.13	-2.42	0	0	Gpr97
TC1700001596.mm.1	4.11	5.39	-2.42	0	0	Mmp25
TC0500001113.mm.1	7.13	8.4	-2.41	0	0	Fgfrl1
TC1500001145.mm.1	10.44	11.71	-2.4	0	0	AW549877
TC1900000660.mm.1	5.23	6.49	-2.39	0	0	Sema4g
TC0100000957.mm.1	8.2	9.45	-2.38	0	0	Fam174a
TC0700004526.mm.1	5.53	6.78	-2.38	0	0	Lmntd2
TC1000001138.mm.1	7.32	8.58	-2.38	0	0	Ntn4
TC0800001244.mm.1	10.84	12.09	-2.38	0	0	Pla2g15
TC0500002651.mm.1	11.58	12.83	-2.37	0	0	Igfbp7
TC1400001002.mm.1	5.39	6.63	-2.37	0	0	Nudt18
TC0100001161.mm.1	6.2	7.44	-2.36	0	0	AA986860
TC1100001474.mm.1	5.49	6.73	-2.35	0	0	Gngt2
TC1400002598.mm.1	11.94	13.17	-2.35	0	0	Mzt1
TC1800000098.mm.1	11.46	12.7	-2.35	0	0	Riok3
TC1500001450.mm.1	9.67	10.9	-2.34	0	0	Angpt1
TC0600001422.mm.1	9.75	10.98	-2.34	0	0	C1ra
TC0300002241.mm.1	8.24	9.46	-2.34	0	0	Mnd1
TSUnmapped00000014.mm.1	4.46	5.69	-2.34	0	0	Nudt7
TC0900000370.mm.1	7.84	9.06	-2.34	0	0	Siae
TC0600002169.mm.1	5.97	7.19	-2.33	0	0	Epha1
TC0400001969.mm.1	4.58	5.8	-2.33	0	0	Gpr157
TC1100002103.mm.1	5.9	7.12	-2.33	0	0	Tcn2
TC0800001925.mm.1	9.38	10.59	-2.31	0	0	Hgsnat
TC0700001152.mm.1	5.58	6.78	-2.3	0	0	Hddc3
TC0300000800.mm.1	9.21	10.41	-2.3	0	0	S100a13
TC0900000689.mm.1	7.02	8.21	-2.29	0	0	Imp3
TC0600001369.mm.1	4.93	6.12	-2.29	0	0	Usp18
TC0300002725.mm.1	12.75	13.94	-2.28	0	0	Gstm1
TC1200002661.mm.1	4.03	5.22	-2.28	0	0	Igh-VJ558
TC0500001428.mm.1	8.52	9.71	-2.27	0	0	Kntc1
TC1500000776.mm.1	13.27	14.45	-2.27	0	0	Tspo
TC1300001061.mm.1	10.41	11.59	-2.26	0	0	Ap3b1
TC1000003148.mm.1	10.12	11.3	-2.26	0	0	Esyt1
TC1700001147.mm.1	6.44	7.62	-2.26	0	0	Lbh
TC0900003062.mm.1	6.25	7.42	-2.26	0	0	Ndufaf3
TC0100003599.mm.1	8.45	9.62	-2.25	0	0	Ifi202b
TC0X00002207.mm.1	6.49	7.65	-2.24	0	0	Gpc4
TC1300002076.mm.1	4.3	5.47	-2.24	0	0	Tifab
TC0100003805.mm.1	8.12	9.28	-2.23	0	0	Nenf
TC0900001299.mm.1	5.66	6.82	-2.23	0	0	Rab6b
TC1000003102.mm.1	6.07	7.23	-2.23	0	0	Slc26a10
TC1100000848.mm.1	5.09	6.25	-2.23	0	0	Tmem220
TC1900000082.mm.1	8.88	10.03	-2.22	0	0	Ltbp3
TC1600000168.mm.1	5.16	6.31	-2.22	0	0	Mpv17l
TC0300000199.mm.1	8.9	10.05	-2.22	0	0	Mynn
TC1200001263.mm.1	12.27	13.42	-2.22	0	0	Siva1
TC1800000980.mm.1	5.55	6.69	-2.21	0	0	Abhd3
TC0200003109.mm.1	5.19	6.34	-2.21	0	0	Hnmt
TC1000003047.mm.1	7.63	8.78	-2.21	0	0	Rassf3
TC1800000534.mm.1	10.95	12.09	-2.21	0	0	Snx2
TC1500001684.mm.1	6.69	7.83	-2.21	0	0	Trappc9
TC1000001207.mm.1	11.4	12.54	-2.2	0	0	Dusp6
TC1800001441.mm.1	9.05	10.19	-2.2	0	0	Fbxo38
TSUnmapped00000006.mm.1	8.99	10.12	-2.2	0	0	Rcor3
TC0300000182.mm.1	14.01	15.15	-2.2	0	0	Rpl22l1
TC1000002046.mm.1	10.37	11.5	-2.19	0	0	Cdc40
TC0800000030.mm.1	4.71	5.84	-2.19	0	0	Lrrc8e
TC1000002639.mm.1	8.58	9.71	-2.19	0	0	Parpbp
TC0900001987.mm.1	5.71	6.83	-2.18	0	0	Fli1
TC1300000353.mm.1	7.08	8.2	-2.18	0	0	Foxc1
TC1100004265.mm.1	7.52	8.64	-2.18	0	0	Igtp
TC0400004050.mm.1	7.24	8.37	-2.18	0	0	Slc25a33
TC1100001241.mm.1	4.67	5.8	-2.18	0	0	Slfn4
TC0500002843.mm.1	7.81	8.92	-2.17	0	0	Hpse
TC0100000171.mm.1	7.88	9	-2.17	0	0	Lmbrd1
TC0600002978.mm.1	4.45	5.56	-2.17	0	0	Rassf4
TC0X00003331.mm.1	4.08	5.19	-2.16	0	0	Bmx
TC0300001492.mm.1	6.5	7.61	-2.16	0	0	Ctbs
TC0300000631.mm.1	8.19	9.29	-2.15	0	0	Pdgfc
TC0100002236.mm.1	6.36	7.47	-2.15	0	0	Tbc1d8
TC0800000039.mm.1	9.2	10.31	-2.15	0	0	Zfp958
TC0700003625.mm.1	8.33	9.43	-2.14	0	0	Bnc1
TC1100003716.mm.1	4.97	6.07	-2.14	0	0	Krtap1-5
TC0700002766.mm.1	13.16	14.25	-2.14	0	0	Psenen
TC1100001238.mm.1	4.98	6.08	-2.14	0	0	Slfn2
TC1900000819.mm.1	9.84	10.93	-2.13	0	0	Atrnl1
TC0100002481.mm.1	12.05	13.14	-2.13	0	0	Idh1
TC1400001990.mm.1	4.61	5.7	-2.13	0	0	Klhl33
TC0600001283.mm.1	8.72	9.81	-2.13	0	0	Mkrn2
TC1300002201.mm.1	10.37	11.46	-2.12	0	0	Aaed1
TC0200004227.mm.1	13.95	15.03	-2.11	0	0	Cat
TC1500002348.mm.1	12.67	13.75	-2.11	0	0	Vps28
TC0300002374.mm.1	9.32	10.39	-2.1	0	0	S100a1
TC0600002269.mm.1	9.44	10.51	-2.1	0	0	Skap2
TC1700000496.mm.1	12.72	13.78	-2.09	0	0	Cdkn1a
TC0700002758.mm.1	5.28	6.35	-2.09	0	0	Hcst
TC0500000221.mm.1	11.62	12.69	-2.09	0	0	Nub1
TC0600002843.mm.1	4.46	5.52	-2.09	0	0	Prok2
TC1300002311.mm.1	6.69	7.74	-2.08	0	0	Cep72
TC0200001770.mm.1	7.59	8.65	-2.08	0	0	Chac1
TC0300002802.mm.1	8.8	9.86	-2.08	0	0	Vcam1
TC1200000846.mm.1	8.64	9.69	-2.07	0	0	Ift43
TC1400000793.mm.1	5.68	6.73	-2.07	0	0	Ltb4r1
TC1600001604.mm.1	8.14	9.19	-2.07	0	0	Pla1a
TC1800001177.mm.1	5.11	6.16	-2.07	0	0	Prob1
TC1200002049.mm.1	8.5	9.56	-2.07	0	0	Zfyve1
TC1200000183.mm.1	8.59	9.63	-2.06	0	0	Iah1
TC0300002797.mm.1	7.19	8.23	-2.06	0	0	S1pr1
TC0X00003358.mm.1	4.78	5.82	-2.06	0	0	Tmsb4x
TC1800000484.mm.1	10.93	11.96	-2.05	0	0	Ap3s1
TC0700002842.mm.1	7.47	8.5	-2.05	0	0	Cebpg
TC0200004919.mm.1	6.16	7.2	-2.05	0	0	Foxs1
TC0900001128.mm.1	7.58	8.61	-2.05	0	0	Nt5e
TC1900000022.mm.1	6.13	7.16	-2.04	0	0	Acy3
TC1500001504.mm.1	16.3	17.32	-2.04	0	0	Eif3h
TC0400001926.mm.1	6.8	7.83	-2.04	0	0	Fbxo2
TC1900000504.mm.1	5.98	7.01	-2.04	0	0	Ifit1
TC1000000558.mm.1	8.76	9.79	-2.04	0	0	Pcbd1
TC0700002499.mm.1	7.78	8.82	-2.04	0	0	Pvrl2
TC0800000353.mm.1	11.34	12.36	-2.03	0	0	Eif4ebp1
TC0100001498.mm.1	5.25	6.27	-2.03	0	0	F5
TC1600000324.mm.1	5.86	6.88	-2.03	0	0	Fetub
TC0400001010.mm.1	10.49	11.51	-2.03	0	0	Pgm2
TC0100001581.mm.1	6.19	7.2	-2.02	0	0	Adamts4
TC0400000459.mm.1	3.48	4.5	-2.02	0	0	Ccin
TC1800001156.mm.1	8.09	9.11	-2.02	0	0	Cdc25c
TC0300002688.mm.1	9.26	10.28	-2.02	0	0	Cept1
TC0100002608.mm.1	8.07	9.08	-2.02	0	0	Dnpep
TC0400000721.mm.1	4.88	5.89	-2.02	0	0	Orm2
TC0300001347.mm.1	11.04	12.06	-2.02	0	0	Tbck
TC1500000317.mm.1	10.24	11.25	-2.02	0	0	Zfpm2
TC1200002438.mm.1	8.61	9.62	-2.01	0	0	Ahnak2
TC0X00000316.mm.1	9.82	10.83	-2.01	0	0	Il13ra1
TC0100002552.mm.1	6.88	7.89	-2.01	0	0	Mreg
TC1800000401.mm.1	12.16	13.17	-2.01	0	0	Ndfip1
TC1500002221.mm.1	14.24	13.23	2.01	0	0	Cers5
TC0500001342.mm.1	9.2	8.2	2.01	0	0	Ddx54
TC0900000504.mm.1	12.87	11.87	2.01	0	0	Dpagt1
TSUnmapped00000042.mm.1	9.6	8.59	2.01	0	0	E2f3
TC1300001640.mm.1	9.36	8.35	2.01	0	0	Hist1h4c
TC0600003559.mm.1	5.27	4.26	2.01	0	0	Igkv4-71
TC1500002288.mm.1	10.99	9.98	2.01	0	0	Itgb7
TC1000001767.mm.1	11.89	10.89	2.01	0	0	Ltv1
TC0500003417.mm.1	8.85	7.84	2.01	0	0	Sh2b2
TC0400003672.mm.1	7.33	6.31	2.02	0	0	Med18
TC1500000797.mm.1	13.02	12.01	2.02	0	0	Nup50
TC0700000509.mm.1	7.79	6.78	2.02	0	0	Sars2
TC0600003562.mm.1	4.12	3.1	2.03	0	0	Igkv4-68
TC0300002541.mm.1	7.22	6.19	2.04	0	0	Chd1l
TC0700002628.mm.1	9.6	8.57	2.04	0	0	Erf
TC1200002632.mm.1	4.62	3.58	2.05	0	0	Ighv1-55
TC0800000277.mm.1	10.32	9.28	2.05	0	0	Slc20a2
TC1500001005.mm.1	9.78	8.74	2.05	0	0	Troap
TC1400002345.mm.1	7.2	6.16	2.06	0	0	Fam160b2
TC1700000997.mm.1	10.23	9.18	2.07	0	0	Chaf1a
TC1000002605.mm.1	7.52	6.47	2.07	0	0	Cry1
TC0500003531.mm.1	4.66	3.61	2.07	0	0	Papolb
TC0200002844.mm.1	9.61	8.56	2.07	0	0	Rpp38
TC0500001973.mm.1	5.78	4.72	2.07	0	0	Speer4e
TC1800000124.mm.1	9.28	8.23	2.07	0	0	Taf4b
TC0300001268.mm.1	8.49	7.44	2.08	0	0	Arsj
TC1200002396.mm.1	9.15	8.1	2.08	0	0	Cinp
TC0500002628.mm.1	10.83	9.77	2.08	0	0	Clock
TC0700000391.mm.1	7.85	6.79	2.08	0	0	Lypd3
TC0600003136.mm.1	11.48	10.42	2.08	0	0	Ncapd2
TC0600002051.mm.1	7.35	6.29	2.08	0	0	Npn2
TC1600001154.mm.1	7.36	6.3	2.08	0	0	Ppl
TC0500003253.mm.1	7.89	6.83	2.09	0	0	Cdk2ap1
TC1100003076.mm.1	14.6	13.54	2.09	0	0	Eif5a
TC0900001458.mm.1	6.87	5.8	2.09	0	0	Elp6
TC1100002836.mm.1	10.19	9.13	2.09	0	0	Rnf187
TC0200004839.mm.1	7.36	6.3	2.09	0	0	Zfp345
TC0700004637.mm.1	5.96	4.89	2.1	0	0	Dnaaf3
TC0900002235.mm.1	14.09	13.02	2.1	0	0	Rexo2
TC1900000097.mm.1	7.77	6.7	2.1	0	0	Znhit2
TC1900001096.mm.1	7.11	6.04	2.11	0	0	Fen1
TC1300000179.mm.1	6.64	5.56	2.11	0	0	Hist1h2bp
TC1000003117.mm.1	14.05	12.97	2.11	0	0	Shmt2
TC1500000729.mm.1	11.22	10.14	2.11	0	0	Zc3h7b
TC1200002663.mm.1	5.25	4.17	2.12	0	0	Ighv1-84
TC0500002288.mm.1	7.73	6.65	2.12	0	0	Zfp518b
TC1400000174.mm.1	10.09	9	2.12	0	0	Zswim8
TC0100000942.mm.1	8.66	7.57	2.13	0	0	Bok
TC0600003548.mm.1	4.7	3.61	2.13	0	0	Igkv4-90
TC0300000799.mm.1	13.46	12.37	2.13	0	0	Ilf2
TC1300002477.mm.1	15.54	14.45	2.13	0	0	Plp2
TC0100002936.mm.1	12.69	11.59	2.13	0	0	Tsn
TC0500002214.mm.1	11.31	10.21	2.14	0	0	Ctbp1
TC0500001038.mm.1	8.73	7.63	2.14	0	0	Lrrc8b
TC1500002186.mm.1	13.2	12.1	2.15	0	0	Fkbp11
TC0X00002995.mm.1	10.29	9.19	2.15	0	0	Gla
TC0300002370.mm.1	12.42	11.31	2.15	0	0	Ints3
TC1000002003.mm.1	11.89	10.77	2.16	0	0	Amd2
TC1300001837.mm.1	12.39	11.28	2.16	0	0	Eef1e1
TC0800000629.mm.1	12.52	11.41	2.16	0	0	Hmgb2
TC1200002191.mm.1	5.18	4.07	2.16	0	0	Kcnk10
TC0900000177.mm.1	9.67	8.55	2.16	0	0	Pin1
TC1100001777.mm.1	14.08	12.97	2.16	0	0	Psmc5
TC0100001114.mm.1	8.55	7.42	2.18	0	0	Mgat5
TC0100003722.mm.1	6.17	5.04	2.19	0	0	BC085271
TC1300001646.mm.1	7.58	6.45	2.19	0	0	Hist1h3a
TC1900000508.mm.1	11.74	10.61	2.19	0	0	Kif20b
TC0900003112.mm.1	7.73	6.61	2.19	0	0	Klhl18
TC0100002214.mm.1	7.92	6.79	2.19	0	0	Rev1
TC0400000092.mm.1	6.07	4.93	2.2	0	0	Gem
TC0300002504.mm.1	13.19	12.05	2.2	0	0	Hist2h4
TC1900000983.mm.1	12.41	11.27	2.2	0	0	Scyl1
TC1100001400.mm.1	10.8	9.66	2.21	0	0	Cox11
TC1300001902.mm.1	11.1	9.96	2.21	0	0	Dtnbp1
TC0500002754.mm.1	9.41	8.26	2.22	0	0	Sdad1
TC0X00003387.mm.1	5.91	4.75	2.22	0	0	Ssxb5
TC0100001257.mm.1	8.1	6.95	2.22	0	0	Tnnt2
TC1900000995.mm.1	12.24	11.08	2.23	0	0	Capn1
TC1500002042.mm.1	6.46	5.31	2.23	0	0	Dennd6b
TC1300001575.mm.1	8.6	7.44	2.23	0	0	Hist1h4i
TC0800002403.mm.1	11.15	9.99	2.23	0	0	Ifi30
TC1200000071.mm.1	16.86	15.7	2.23	0	0	Laptm4a
TC0300003101.mm.1	11.38	10.22	2.23	0	0	Rpf1
TC0600002605.mm.1	11.09	9.93	2.23	0	0	Spr
TC1800001009.mm.1	10.69	9.54	2.23	0	0	Ss18
TC0600003139.mm.1	9.21	8.05	2.23	0	0	Tapbpl
TC0800003162.mm.1	11.79	10.62	2.24	0	0	Nup133
TC1500001424.mm.1	9.77	8.6	2.24	0	0	Slc25a32
TC0100000103.mm.1	8.25	7.09	2.25	0	0	Ly96
TC0X00001558.mm.1	9.49	8.32	2.25	0	0	Ubqln2
TC1300001378.mm.1	5.17	3.99	2.26	0	0	Akr1c12
TC1300001353.mm.1	10.8	9.62	2.26	0	0	Hmgcs1
TC0600000849.mm.1	6.84	5.66	2.27	0	0	Tmem150a
TC0800001977.mm.1	10.13	8.93	2.28	0	0	Mak16
TC1300000174.mm.1	6.82	5.63	2.29	0	0	Hist1h3h
TC0500000110.mm.1	5.81	4.61	2.29	0	0	Speer4d
TC1700002318.mm.1	9.76	8.56	2.3	0	0	Dpp9
TC1500002050.mm.1	13.21	12.01	2.3	0	0	Lmf2
TC1200000562.mm.1	9.29	8.1	2.3	0	0	Lrr1
TC1600001254.mm.1	12.79	11.58	2.3	0	0	Mcm4
TC0200001125.mm.1	9.23	8.03	2.3	0	0	Rbm45
TC0100003478.mm.1	14.41	13.21	2.3	0	0	Uck2
TC1700001017.mm.1	7.67	6.46	2.31	0	0	Dus3l
TC1000000578.mm.1	14.04	12.83	2.31	0	0	Gm5424
TC0900000819.mm.1	12.15	10.95	2.31	0	0	Tipin
TC1900000814.mm.1	7.61	6.41	2.31	0	0	Trub1
TC0600001628.mm.1	11.2	9.98	2.32	0	0	H2afj
TC0600003561.mm.1	4.75	3.53	2.32	0	0	Igkv4-69
TC0900000842.mm.1	5.6	4.39	2.32	0	0	Rasl12
TC0X00003414.mm.1	5.34	4.12	2.32	0	0	Ssxb6
TC1100003299.mm.1	10.81	9.6	2.32	0	0	Tnfaip1
TC0900001348.mm.1	7.11	5.88	2.33	0	0	Abhd14b
TC1500001018.mm.1	7.25	6.03	2.33	0	0	Aqp5
TC1300000268.mm.1	8.66	7.44	2.33	0	0	Hist1h2aa
TC1200002598.mm.1	8.46	7.24	2.33	0	0	Ighv1-2
TC1400002832.mm.1	11.79	10.57	2.33	0	0	Pabpn1
TC1900001603.mm.1	14.9	13.67	2.34	0	0	Actr1a
TC1000003090.mm.1	6.7	5.47	2.34	0	0	Xrcc6bp1
TC0300002499.mm.1	12.03	10.8	2.35	0	0	Hist2h2ac
TC0X00002052.mm.1	8.58	7.35	2.35	0	0	Nkrf
TC0200001223.mm.1	8.51	7.28	2.35	0	0	Timm10
TC0900002302.mm.1	9.1	7.86	2.36	0	0	Ddx10
TC0700004152.mm.1	10.71	9.47	2.36	0	0	Nup35
TC0500000842.mm.1	7.21	5.98	2.36	0	0	Ppbp
TC0700000225.mm.1	10.39	9.15	2.36	0	0	Zc3h4
TC1500001744.mm.1	9.03	7.78	2.37	0	0	Zc3h3
TC0700003028.mm.1	13.86	12.6	2.39	0	0	Emp3
TC1700002343.mm.1	11.06	9.8	2.39	0	0	Gtf2f1
TC1200002646.mm.1	4.76	3.51	2.39	0	0	Igh-VJ558
TC1500000667.mm.1	14.1	12.84	2.39	0	0	Polr2f
TC1900000908.mm.1	12.27	11.02	2.39	0	0	Rad9a
TC0700001804.mm.1	12.33	11.07	2.4	0	0	Tufm
TC0700002697.mm.1	9.46	8.19	2.41	0	0	Med29
TC0500003507.mm.1	7.59	6.32	2.41	0	0	Snx8
TC1700000829.mm.1	7.66	6.39	2.41	0	0	Tnfrsf21
TC0200004586.mm.1	6.58	5.31	2.41	0	0	Zc3h8
TC0100001058.mm.1	12.93	11.65	2.42	0	0	Nifk
TC1100001799.mm.1	13.2	11.93	2.42	0	0	Psmd12
TC1000002458.mm.1	10.63	9.36	2.42	0	0	Syde1
TC0700002627.mm.1	12.9	11.62	2.43	0	0	Gsk3a
TC0600003563.mm.1	6	4.72	2.43	0	0	Igkv4-63
TC1900000398.mm.1	15.24	13.95	2.45	0	0	Cycs
TC1300000175.mm.1	6.18	4.89	2.45	0	0	Hist1h2bm
TC0600003564.mm.1	4.93	3.64	2.45	0	0	Igkv4-62
TC1200002148.mm.1	6.96	5.66	2.46	0	0	Dio2
TC0100001170.mm.1	7.85	6.56	2.46	0	0	Fam72a
TC0800000756.mm.1	9.18	7.88	2.46	0	0	Isyna1
TC0600003566.mm.1	5.06	3.75	2.47	0	0	Igkv4-59
TC0400000140.mm.1	9.95	8.64	2.47	0	0	Nbn
TC0900001038.mm.1	10.75	9.44	2.48	0	0	Gclc
TC1400002146.mm.1	11.01	9.7	2.48	0	0	N6amt2
TC0400003707.mm.1	6.94	5.63	2.48	0	0	Sfn
TC0300000724.mm.1	10.63	9.32	2.48	0	0	Smg5
TC1700001032.mm.1	11.47	10.16	2.48	0	0	Trip10
TC0800001258.mm.1	14.41	13.09	2.49	0	0	Cirh1a
TC0900001654.mm.1	7.46	6.15	2.49	0	0	Tmem42
TC0100003351.mm.1	12.06	10.74	2.5	0	0	Cacybp
TC1200001785.mm.1	10.69	9.37	2.5	0	0	Mbip
TC0700002471.mm.1	9.04	7.72	2.5	0	0	Qpctl
TC1000002524.mm.1	13.18	11.85	2.5	0	0	Sgta
TC1000002043.mm.1	13.34	12.02	2.51	0	0	Amd2
TC1400000745.mm.1	12.48	11.15	2.51	0	0	Mmp14
TC0600003272.mm.1	5.86	4.53	2.51	0	0	Tas2r107
TC1000001620.mm.1	7.69	6.37	2.51	0	0	Wibg
TC1000003113.mm.1	7.19	5.85	2.52	0	0	Gli1
TC1000000783.mm.1	12.15	10.82	2.52	0	0	Lsm7
TC1900000051.mm.1	6.58	5.25	2.52	0	0	Slc29a2
TC1300000259.mm.1	8.37	7.03	2.53	0	0	Hist1h2bb
TC1500000921.mm.1	11.86	10.52	2.53	0	0	Pphln1
TC1400002843.mm.1	5.78	4.43	2.54	0	0	LOC100861615
TC0700002426.mm.1	11.35	10	2.54	0	0	Sae1
TC0900001578.mm.1	7.36	6.01	2.54	0	0	Xylb
TC1600002045.mm.1	10.49	9.14	2.55	0	0	Scaf4
TC0500001980.mm.1	6.29	4.95	2.55	0	0	Speer4c
TC0600003000.mm.1	10.6	9.24	2.56	0	0	Bms1
TC1500000663.mm.1	8.77	7.42	2.56	0	0	Gcat
TC0600001259.mm.1	9.04	7.69	2.56	0	0	Tatdn2
TC1000000864.mm.1	10.82	9.46	2.57	0	0	Adat3
TC1300000191.mm.1	7.02	5.66	2.57	0	0	Hist1h2bk
TC0400000036.mm.1	7.13	5.77	2.57	0	0	Ubxn2b
TC1600001527.mm.1	10.24	8.87	2.58	0	0	Umps
TC0700001861.mm.1	8.4	7.03	2.59	0	0	Fbxl19
TC1100000164.mm.1	6.68	5.3	2.59	0	0	Fbxo48
TC1700002344.mm.1	10.4	9.03	2.59	0	0	Khsrp
TC1200001243.mm.1	7.28	5.9	2.59	0	0	Trmt61a
TC1300000364.mm.1	10.09	8.71	2.6	0	0	Serpinb9
TC1300000246.mm.1	6.03	4.65	2.61	0	0	Hist1h3g
TC1500000852.mm.1	12.31	10.91	2.63	0	0	Creld2
TC1000000940.mm.1	9.33	7.94	2.63	0	0	D10Wsu102e
TC0800001095.mm.1	11	9.6	2.64	0	0	Mt1
TC1100003379.mm.1	9.01	7.61	2.64	0	0	Slfn9
TC0100000946.mm.1	8.32	6.91	2.65	0	0	Ing5
TC0600003196.mm.1	8.61	7.2	2.65	0	0	Tead4
TC0500003429.mm.1	8.68	7.28	2.65	0	0	Znhit1
TC0800002960.mm.1	7.95	6.54	2.66	0	0	Adat1
TC0800001142.mm.1	8.39	6.97	2.67	0	0	Gins3
TC0800002945.mm.1	11.16	9.74	2.68	0	0	Rfwd3
TC0300002473.mm.1	7.88	6.45	2.69	0	0	Anxa9
TC0800001528.mm.1	9.1	7.67	2.69	0	0	Gas8
TC0500000848.mm.1	7.29	5.85	2.7	0	0	Cxcl1
TC0900003064.mm.1	9.61	8.17	2.71	0	0	Wdr6
TC0900001375.mm.1	9.18	7.74	2.72	0	0	Hyal2
TC1400000573.mm.1	9.38	7.93	2.73	0	0	Apex1
TC0900001851.mm.1	11.68	10.23	2.73	0	0	Dnmt1
TC1900000054.mm.1	9.32	7.87	2.73	0	0	Rin1
TC1300002017.mm.1	9.82	8.37	2.73	0	0	Sptlc1
TC0700001878.mm.1	7.82	6.36	2.74	0	0	Armc5
TC0400000093.mm.1	10.96	9.5	2.75	0	0	Cdh17
TC1700001631.mm.1	8.74	7.28	2.75	0	0	Mlst8
TC0600003557.mm.1	5.81	4.34	2.76	0	0	Igkv4-74
TC0800000011.mm.1	9.27	7.8	2.77	0	0	Pnpla6
TC0600001561.mm.1	5.06	3.59	2.77	0	0	Tas2r124
TC0100003108.mm.1	12.79	11.32	2.78	0	0	Tmem183a
TC0700003024.mm.1	8.1	6.61	2.79	0	0	Grwd1
TC1700001938.mm.1	11.54	10.06	2.8	0	0	D17H6S56E-5
TC1400001045.mm.1	7.92	6.43	2.8	0	0	Htr2a
TC0600003572.mm.1	5.18	3.69	2.8	0	0	Igkv4-54
TC0900000590.mm.1	9.64	8.15	2.81	0	0	Zw10
TC1000000934.mm.1	9.44	7.94	2.82	0	0	Eid3
TC1300000260.mm.1	9.85	8.34	2.84	0	0	Hist1h2ab
TC0600003565.mm.1	5.37	3.86	2.84	0	0	Igkv4-61
TC1400000910.mm.1	9.49	7.98	2.84	0	0	Pinx1
TC1700000703.mm.1	6.69	5.17	2.85	0	0	Ier3
TC1700001969.mm.1	9.28	7.77	2.85	0	0	Tcf19
TC0400001158.mm.1	7.34	5.82	2.86	0	0	Kti12
TC0900003008.mm.1	8.48	6.96	2.88	0	0	Acy1
TC1700001935.mm.1	8.25	6.72	2.88	0	0	Hspa1b
TC0800002008.mm.1	10.12	8.59	2.88	0	0	Ubxn8
TC0800002428.mm.1	8.04	6.51	2.89	0	0	Ano8
TC1100003095.mm.1	10.24	8.71	2.89	0	0	Pelp1
TC1500001760.mm.1	9.23	7.7	2.89	0	0	Scrib
TC1700001197.mm.1	8.43	6.89	2.9	0	0	Rmdn2
TC1000000893.mm.1	8.66	7.11	2.92	0	0	Cactin
TC1500001759.mm.1	8.94	7.39	2.92	0	0	Fam83h
TC1000002443.mm.1	8.49	6.95	2.92	0	0	Pwp2
TC1200000419.mm.1	9.1	7.55	2.93	0	0	Ap4s1
TC0900001252.mm.1	8.54	6.99	2.93	0	0	Dbr1
TC1100002694.mm.1	15.1	13.55	2.93	0	0	Hnrnpab
TC0900001442.mm.1	8.89	7.33	2.95	0	0	Cdc25a
TC1600002175.mm.1	6.09	4.53	2.96	0	0	Pcp4
TC0500000091.mm.1	7.06	5.5	2.96	0	0	Speer3
TC1000000830.mm.1	9.67	8.1	2.97	0	0	Wdr18
TC0600003555.mm.1	5.84	4.26	2.98	0	0	Igkv4-79
TC1300000305.mm.1	7.74	6.16	2.98	0	0	Prl2c1
TC1700000461.mm.1	12.86	11.27	2.99	0	0	Hmga1
TC0500001692.mm.1	13.89	12.29	3.02	0	0	Eif3b
TC1100001579.mm.1	6.75	5.15	3.03	0	0	Csf3
TC1200002627.mm.1	6.01	4.42	3.03	0	0	Ighv8-5
TC1500001002.mm.1	15.03	13.42	3.06	0	0	Tuba1c
TC0300000709.mm.1	10.29	8.68	3.07	0	0	Isg20l2
TC1500000453.mm.1	11.86	10.25	3.07	0	0	Myc
TC1700001646.mm.1	11.03	9.41	3.08	0	0	Nubp2
TC0300002310.mm.1	11.98	10.36	3.08	0	0	Pmf1
TC0500003497.mm.1	9.93	8.29	3.1	0	0	Ints1
TC0100002604.mm.1	11.7	10.07	3.1	0	0	Tuba4a
TC0100001256.mm.1	9.09	7.44	3.14	0	0	Lad1
TC0500001695.mm.1	7.34	5.69	3.14	0	0	Lfng
TC1200001281.mm.1	13.14	11.48	3.16	0	0	Crip2
TC1500001022.mm.1	10.66	8.99	3.16	0	0	Smarcd1
TC0600001092.mm.1	12.79	11.12	3.17	0	0	Slc6a6
TC0800000108.mm.1	6.04	4.37	3.18	0	0	Spaca7
TC0500000505.mm.1	10.62	8.94	3.19	0	0	Pacrgl
TC0500003431.mm.1	9.75	8.06	3.21	0	0	Serpine1
TC0700002172.mm.1	8.01	6.33	3.21	0	0	Tmem238
TC1500000593.mm.1	9.63	7.94	3.23	0	0	Hsf1
TC1300001886.mm.1	10.04	8.34	3.23	0	0	Mcur1
TC0100000456.mm.1	14.46	12.76	3.24	0	0	Nop58
TC0400003917.mm.1	14.35	12.65	3.24	0	0	Pdpn
TSUnmapped00000024.mm.1	9.42	7.72	3.25	0	0	Rbm14-rbm4
TC0400001419.mm.1	11.65	9.94	3.27	0	0	Fhl3
TC1200000502.mm.1	10.04	8.33	3.27	0	0	Mia2
TC1300002686.mm.1	11.8	10.09	3.28	0	0	Skiv2l2
TC1500000791.mm.1	11.28	9.56	3.29	0	0	Prr5
TC1200001861.mm.1	9.56	7.84	3.3	0	0	Pole2
TC1900000127.mm.1	15.05	13.33	3.3	0	0	Ppp1r14b
TSUnmapped00000025.mm.1	9.36	7.64	3.31	0	0	Rbm14-rbm4
TC1700002191.mm.1	13.04	11.31	3.31	0	0	Rpl7l1
TC1300000192.mm.1	7.9	6.16	3.33	0	0	Hist1h2bj
TC1900001514.mm.1	14.15	12.41	3.35	0	0	Exosc1
TC1300000262.mm.1	7.18	5.43	3.36	0	0	Hist1h1a
TC0800001215.mm.1	8.82	7.07	3.36	0	0	Slc9a5
TC1000002650.mm.1	10.21	8.45	3.37	0	0	Utp20
TC1300002064.mm.1	7.77	6.01	3.38	0	0	Fam193b
TC0900001784.mm.1	9.25	7.49	3.38	0	0	Med17
TC1600002020.mm.1	5.1	3.34	3.39	0	0	Krtap19-5
TC0300000935.mm.1	8.46	6.69	3.4	0	0	Hist2h2bb
TC0600003560.mm.1	6.16	4.39	3.41	0	0	Igkv4-70
TC0100003477.mm.1	16.35	14.57	3.44	0	0	Uck2
TC1300001635.mm.1	9.48	7.7	3.45	0	0	Hist1h2bf
TC0X00003384.mm.1	6.57	4.79	3.45	0	0	Ssxb9
TC1500002206.mm.1	9.56	7.77	3.46	0	0	Mcrs1
TC0500003236.mm.1	12.39	10.6	3.46	0	0	Vps33a
TC1900000152.mm.1	11.39	9.6	3.46	0	0	Wdr74
TC1700001163.mm.1	9.65	7.86	3.47	0	0	Ttc27
TC1700001598.mm.1	12.62	10.81	3.49	0	0	Tnfrsf12a
TC1300002499.mm.1	10.03	8.23	3.49	0	0	Utp15
TC0100000399.mm.1	7.1	5.29	3.52	0	0	Mars2
TC0800000846.mm.1	14.06	12.25	3.52	0	0	Mcm5
TC0500000527.mm.1	6.83	5.01	3.54	0	0	Sod3
TC1200000140.mm.1	10.89	9.06	3.55	0	0	Nol10
TC0600003558.mm.1	6.1	4.26	3.56	0	0	Igkv4-72
TC1300001779.mm.1	16.15	14.31	3.6	0	0	Tubb2a
TC1100004296.mm.1	12.5	10.65	3.62	0	0	Nme1
TC1300001769.mm.1	6.52	4.66	3.63	0	0	Serpinb9c
TC0100000916.mm.1	12.89	11.01	3.67	0	0	Gpc1
TC1400001533.mm.1	10.55	8.66	3.7	0	0	Dnajc9
TC0700002166.mm.1	11.33	9.43	3.71	0	0	Ppp6r1
TC0800002599.mm.1	15.61	13.72	3.72	0	0	Asna1
TC0800000126.mm.1	14.42	12.51	3.75	0	0	Tfdp1
TC0700000381.mm.1	9.61	7.66	3.85	0	0	Kcnn4
TC0700002089.mm.1	8.58	6.63	3.86	0	0	Tssc4
TC0300002391.mm.1	6.16	4.18	3.92	0	0	Sprr1b
TC0900000492.mm.1	8.9	6.91	3.95	0	0	Pvrl1
TC0800000796.mm.1	11.87	9.88	4	0	0	Slc27a1
TC1100003300.mm.1	10.91	8.91	4	0	0	Tmem97
TC0500002178.mm.1	12.54	10.52	4.05	0	0	Ppm1g
TC0600002690.mm.1	12.68	10.65	4.08	0	0	Mcm2
TC0200004548.mm.1	10.37	8.32	4.12	0	0	Itpripl1
TC0700004320.mm.1	12.3	10.25	4.13	0	0	Dctpp1
TC1300002063.mm.1	11.85	9.8	4.14	0	0	Ddx41
TC1700001027.mm.1	6.67	4.61	4.18	0	0	Tnfsf9
TC0900001507.mm.1	10.98	8.91	4.18	0	0	Ubp1
TC1200001020.mm.1	10.35	8.29	4.19	0	0	Tmem251
TC1800000704.mm.1	11.43	9.36	4.19	0	0	Tubb6
TC0M00000011.mm.1	13.69	11.61	4.22	0	0	ND3
TC0400003866.mm.1	14.06	11.97	4.28	0	0	Padi3
TC0700002120.mm.1	9.75	7.63	4.34	0	0	AU018091
TC0M00000013.mm.1	15.15	13.03	4.35	0	0	ND4
TC0300002311.mm.1	9.19	7.05	4.41	0	0	Slc25a44
TC0400001107.mm.1	15.16	13.02	4.42	0	0	Dhcr24
TC1200001959.mm.1	13.87	11.72	4.44	0	0	Max
TC0500002855.mm.1	9.66	7.49	4.52	0	0	LOC636711
TC0100002151.mm.1	7.89	5.71	4.53	0	0	Ccdc115
TC0700002055.mm.1	10.72	8.54	4.54	0	0	Cd151
TC0300002916.mm.1	13.06	10.88	4.56	0	0	Ap1ar
TC1700002179.mm.1	10.6	8.4	4.61	0	0	Srf
TC0900001377.mm.1	9.75	7.54	4.64	0	0	Ifrd2
TC1300000177.mm.1	17.25	15.03	4.66	0	0	Hist1h2bn
TC1200000675.mm.1	12.85	10.61	4.72	0	0	Mthfd1
TC1500000543.mm.1	11.83	9.59	4.72	0	0	Them6
TC1600000440.mm.1	6.67	4.43	4.73	0	0	Tm4sf19
TC1300001555.mm.1	17.56	15.32	4.74	0	0	Hist1h2bl
TC1300001642.mm.1	8.74	6.48	4.78	0	0	Hist1h3c
TC0300002203.mm.1	7.88	5.61	4.83	0	0	Tmem144
TC1300001558.mm.1	12.31	10.03	4.88	0	0	Hist1h2ak
TC0800002390.mm.1	10.19	7.9	4.88	0	0	Upf1
TC0700002167.mm.1	10.18	7.89	4.91	0	0	Hspbp1
TC1200000500.mm.1	10.19	7.88	4.95	0	0	Pnn
TC1700002208.mm.1	10.73	8.38	5.11	0	0	Bysl
TC1300001560.mm.1	9.06	6.68	5.21	0	0	Hist1h1b
TC0500003274.mm.1	9.89	7.5	5.24	0	0	Dhx37
TC1000002042.mm.1	14.6	12.2	5.26	0	0	Gtf3c6
TC1500002258.mm.1	9.49	7.1	5.26	0	0	Krt80
TC1300000247.mm.1	7.2	4.8	5.29	0	0	Hist1h3f
TC1300000671.mm.1	12.37	9.96	5.32	0	0	Ddx46
TC0500000560.mm.1	8.52	6.09	5.39	0	0	Pcdh7
TC0700004642.mm.1	11.69	9.23	5.48	0	0	Samd4b
TC1900001512.mm.1	8.72	6.26	5.49	0	0	Rrp12
TC0500002085.mm.1	13.09	10.57	5.73	0	0	Abcf2
TC1000002264.mm.1	13.55	11	5.85	0	0	Ddx21
TC1700000896.mm.1	11.67	9.12	5.85	0	0	Dnph1
TC1300000367.mm.1	7.05	4.47	5.98	0	0	Serpinb9d
TC1300002036.mm.1	12.86	10.25	6.11	0	0	Nop16
TC0X00000689.mm.1	8.22	5.6	6.16	0	0	Dusp9
TC0100000298.mm.1	11.03	8.28	6.73	0	0	Il1rl1
TC0900001561.mm.1	8.33	5.57	6.78	0	0	Eomes
TC0700000057.mm.1	12.19	9.42	6.82	0	0	U2af2
TC1900000067.mm.1	9.24	6.45	6.89	0	0	Fosl1
TC1200000142.mm.1	16.19	13.4	6.91	0	0	Odc1
TC1300001633.mm.1	10.29	7.49	6.95	0	0	Hist1h3e
TC1500001714.mm.1	6.78	3.96	7.05	0	0	Slurp1
TC1900000491.mm.1	6.98	4.13	7.18	0	0	Lipn
TC0100002033.mm.1	13.29	10.16	8.73	0	0	Mcm3
TC0500003439.mm.1	11.71	8.55	8.96	0	0	Srrt
TC1300000249.mm.1	10.64	7.47	9.05	0	0	Hist1h2bg
TC0600001448.mm.1	12.65	9.45	9.18	0	0	Nop2
TC1400000368.mm.1	11.51	8.24	9.6	0	0	Anxa8
TC1300000365.mm.1	14.03	10.67	10.26	0	0	Serpinb9b
TC0800001182.mm.1	13.23	9.73	11.38	0	0	Cmtm3
TC1400001986.mm.1	8.98	5.47	11.43	0	0	Ccnb1ip1
TC1900000683.mm.1	13.44	9.77	12.73	0	0	Nolc1
TC0700000773.mm.1	10.29	6.57	13.16	0	0	Klk10
TC1300000369.mm.1	8.33	4.35	15.77	0	0	Serpinb9f
TC0800000941.mm.1	11.46	7.42	16.44	0	0	Samd1
TC1300001377.mm.1	11.66	7.48	18.1	0	0	Akr1c18
TC1300000371.mm.1	9.1	4.67	21.59	0	0	Serpinb9g
TC0200004563.mm.1	11.9	6.9	32.18	0	0	Mal
TC1300000368.mm.1	11.59	5.67	60.43	0	0	Serpinb9e
TC1300001453.mm.1	13.76	7.06	104.13	0	0	Prl2c2
TC1600001616.mm.1	11.62	4.3	159.3	0	0	Upk1b
