# Supplementary material for: Monocytic and granulocytic myeloid derived suppressor cells differentially regulate spatiotemporal tumour plasticity during metastatic cascade
Source: Nat Commun. 2017 Apr 6;8:14979. doi: 10.1038/ncomms14979 (PMC5384228; doi:10.1038/ncomms14979)
Supplement: Supplementary Data 7 — Tumor cell vs Tumor cell+gMDSC (Lung 4T1) week 3. Differentially expressed genes in EMT6 tumor cells after co-culture with lung-derived gMDCS from 4T1 tumor-bearing mice at week 3 post implantation. [file ncomms14979-s8.xlsx]

## Sheet: TC vs TC+gMDSC (Lung 4T1) w
Supplementary data 7. Tumor cell vs Tumor cell+gMDSC (Lung 4T1) week 3. Differentially expressed genes in EMT6 tumor cells after co-culture with lung-derived gMDCS from 4T1 tumor-bearing mice at week 3 post implantation.
Transcript Cluster ID	Tumor cell Bi-weight Avg Signal (log2)	Tumor cell+gMDSC(Lung 4T1) w3 Bi-weight Avg Signal (log2)	Fold Change (linear) (Tumor cell vs. Tumor cell+gMDSC(Lung 4T1) w3)	ANOVA p-value (Tumor cell vs. Tumor cell+gMDSC(Lung 4T1) w3)	FDR p-value (Tumor cell vs. Tumor cell+gMDSC(Lung 4T1) w3)	Gene Symbol
TC0300002376.mm.1	5.4	10.72	-39.84	0	0	S100a9
TC0900000050.mm.1	4.05	9.3	-37.84	0	0	Mmp8
TC1000002929.mm.1	4.7	9.81	-34.47	0	0	Lyz2
TC1100001267.mm.1	7.09	12.15	-33.4	0	0	Wfdc21
TC0300000811.mm.1	7.52	11.41	-14.79	0	0	S100a8
TC1400002017.mm.1	8.49	12.09	-12.1	0	0	Ndrg2
TC1100001171.mm.1	8.11	11.46	-10.21	0	0	Nos2
TC1200001742.mm.1	10.44	13.65	-9.29	0	0	Egln3
TC1400001898.mm.1	10.67	13.81	-8.79	0	0	Ero1l
TC1700001484.mm.1	7.75	10.85	-8.6	0	0	Thbs2
TC0700001630.mm.1	11.41	14.38	-7.82	0	0	Adm
TC1700001522.mm.1	4.18	7.08	-7.49	0	0	Fpr1
TC0900000336.mm.1	6.76	9.66	-7.45	0	0	Cdon
TC0100003301.mm.1	7.78	10.59	-7.02	0	0	Mr1
TC1900000866.mm.1	9.23	12.01	-6.87	0	0	Grk5
TC0300001124.mm.1	8.29	11.05	-6.78	0	0	Gstm5
TC1900001340.mm.1	7.13	9.88	-6.72	0	0	Insl6
TC1300000569.mm.1	11.9	14.56	-6.34	0	0	Ogn
TC1300001326.mm.1	4.75	7.39	-6.22	0	0	Emb
TC0100003754.mm.1	6.6	9.15	-5.88	0	0	Tgfb2
TC0500001844.mm.1	4.69	7.21	-5.72	0	0	Alox5ap
TC1300001204.mm.1	7.75	10.23	-5.57	0	0	Elovl7
TC0900000358.mm.1	7.9	10.34	-5.45	0	0	Tmem218
TC1100003401.mm.1	5.98	8.36	-5.18	0	0	Ccl3
TC1600001575.mm.1	6.08	8.41	-5.05	0	0	Stfa3
TC0700004165.mm.1	12.09	14.42	-5.02	0	0	Arl6ip1
TC1100002170.mm.1	10.2	12.51	-4.94	0	0	H2afv
TC0300002297.mm.1	11.96	14.21	-4.75	0	0	Apoa1bp
TC1600000507.mm.1	4.81	7.05	-4.75	0	0	Stfa2l1
TC1700000933.mm.1	5.34	7.56	-4.67	0	0	Trem3
TC0300002728.mm.1	7.78	10	-4.65	0	0	Gstm4
TSUnmapped00000016.mm.1	8.24	10.4	-4.47	0	0	Ddit3
TC1400001331.mm.1	9.28	11.42	-4.39	0	0	Clybl
TSUnmapped00000029.mm.1	6.29	8.4	-4.31	0	0	Psd3
TC1000002383.mm.1	8.07	10.16	-4.24	0	0	Gstt1
TC1000003214.mm.1	4.29	6.35	-4.18	0	0	Lilrb4
TC0300001080.mm.1	6.79	8.8	-4.03	0	0	Ppm1j
TC1500001838.mm.1	6.02	8	-3.96	0	0	Rac2
TC1700001264.mm.1	7.2	9.18	-3.95	0	0	Dync2li1
TC0700001262.mm.1	6.3	8.27	-3.93	0	0	Rab38
TC0300002840.mm.1	7.1	9.06	-3.89	0	0	Slc44a3
TC0700001875.mm.1	4.68	6.62	-3.83	0	0	Itgam
TC1600001574.mm.1	4.46	6.39	-3.8	0	0	Stfa2
TC1900000890.mm.1	7.49	9.4	-3.75	0	0	Aldh3b1
TC1200001262.mm.1	9.22	11.12	-3.73	0	0	Adssl1
TC0200001843.mm.1	11.6	13.5	-3.73	0	0	Sord
TC1400000336.mm.1	4.64	6.53	-3.7	0	0	Galnt15
TCX_GL456233_random00000002.mm.1	6.1	7.99	-3.69	0	0	Tmlhe
TC0800002905.mm.1	6.4	8.26	-3.64	0	0	Hp
TC0900001232.mm.1	11.58	13.45	-3.64	0	0	Rbp1
TC0300002722.mm.1	7.09	8.95	-3.63	0	0	Gstm7
TC1300000258.mm.1	8.44	10.3	-3.62	0	0	Hist1h1c
TC1900000129.mm.1	5.94	7.79	-3.6	0	0	Macrod1
TC0500002843.mm.1	7.81	9.64	-3.56	0	0	Hpse
TC0200001586.mm.1	11.67	13.5	-3.55	0	0	Immp1l
TC0800001870.mm.1	9.34	11.16	-3.53	0	0	Smim19
TC0300001338.mm.1	7.91	9.73	-3.52	0	0	Papss1
TC1200001643.mm.1	5.65	7.42	-3.4	0	0	Tspan13
TC1200002078.mm.1	5.92	7.67	-3.38	0	0	Aldh6a1
TC0100002544.mm.1	15.46	17.21	-3.35	0	0	Fn1
TC0800002431.mm.1	11.63	13.36	-3.32	0	0	Bst2
TC1200001335.mm.1	9.61	11.34	-3.32	0	0	Macc1
TC1500000676.mm.1	8.85	10.55	-3.27	0	0	Kdelr3
TC0X00002320.mm.1	3.81	5.51	-3.25	0	0	Cdr1
TC1000002224.mm.1	5.9	7.59	-3.24	0	0	Ddit4
TC0900002321.mm.1	5.61	7.29	-3.18	0	0	Cib2
TC1900000748.mm.1	7.35	8.99	-3.13	0	0	Add3
TC1500000553.mm.1	4.58	6.22	-3.13	0	0	Ly6g
TC1700001673.mm.1	9.18	10.83	-3.12	0	0	Fam173a
TC1400002392.mm.1	15.68	17.31	-3.1	0	0	Itm2b
TC0X00000316.mm.1	9.82	11.44	-3.09	0	0	Il13ra1
TC0800001244.mm.1	10.84	12.45	-3.05	0	0	Pla2g15
TC0900000370.mm.1	7.84	9.43	-3.02	0	0	Siae
TC1500001450.mm.1	9.67	11.25	-3	0	0	Angpt1
TC1700002629.mm.1	10.4	11.99	-3	0	0	Cox7a2l
TC1400002266.mm.1	7.35	8.9	-2.94	0	0	Ephx2
TC0800001875.mm.1	5.4	6.95	-2.93	0	0	Ap3m2
TC0600000995.mm.1	3.59	5.14	-2.93	0	0	Asprv1
TC0500002895.mm.1	6.98	8.52	-2.92	0	0	Gbp10
TC1300000385.mm.1	6.27	7.81	-2.9	0	0	Bphl
TC1200001685.mm.1	10.52	12.03	-2.85	0	0	Dnajb9
TC0200003599.mm.1	5.77	7.28	-2.83	0	0	Cd302
TC1900000665.mm.1	6.16	7.66	-2.83	0	0	Kazald1
TC0100003627.mm.1	12.21	13.71	-2.82	0	0	Akt3
TC0700000561.mm.1	4.33	5.82	-2.82	0	0	Tyrobp
TC1400000501.mm.1	11.34	12.83	-2.81	0	0	Cdkn3
TC1700000078.mm.1	9.01	10.49	-2.79	0	0	Rsph3a
TC1300002481.mm.1	8.56	10.02	-2.76	0	0	Hexb
TC0700001152.mm.1	5.58	7.02	-2.72	0	0	Hddc3
TC0300002241.mm.1	8.24	9.68	-2.72	0	0	Mnd1
TC0600002843.mm.1	4.46	5.9	-2.72	0	0	Prok2
TC1600000184.mm.1	9.05	10.49	-2.72	0	0	Snai2
TC0900001867.mm.1	5.36	6.79	-2.69	0	0	Cdkn2d
TC1500001730.mm.1	8.46	9.88	-2.69	0	0	Ly6c2
TC1200000576.mm.1	7.02	8.45	-2.68	0	0	Atp5s
TC0700004508.mm.1	7.31	8.73	-2.68	0	0	Bet1l
TC0800000030.mm.1	4.71	6.13	-2.68	0	0	Lrrc8e
TC0400001010.mm.1	10.49	11.9	-2.67	0	0	Pgm2
TC1400002430.mm.1	7.78	9.19	-2.65	0	0	Slc25a30
TC0600003337.mm.1	6.76	8.16	-2.64	0	0	Arhgdib
TC1700001953.mm.1	5.01	6.4	-2.63	0	0	Lst1
TC0900000212.mm.1	5.01	6.4	-2.62	0	0	Cnn1
TC0400001969.mm.1	4.58	5.97	-2.62	0	0	Gpr157
TC0700004353.mm.1	4.58	5.96	-2.59	0	0	Armcx3
TC1700002400.mm.1	10.02	11.4	-2.59	0	0	Pja2
TC1200002166.mm.1	7.26	8.62	-2.58	0	0	Lysmd1
TC1500001321.mm.1	5.21	6.58	-2.58	0	0	Ropn1l
TC0800002411.mm.1	7.66	9.02	-2.56	0	0	Slc5a5
TC0300000952.mm.1	11.25	12.6	-2.55	0	0	Lix1l
TC0700000979.mm.1	5.39	6.74	-2.55	0	0	Mcee
TC0700003946.mm.1	4.99	6.34	-2.55	0	0	Trim30d
TC1200001415.mm.1	13.95	15.28	-2.52	0	0	Pgk1
TC0300002334.mm.1	12.81	14.14	-2.51	0	0	Fdps
TC0100001496.mm.1	4.91	6.23	-2.51	0	0	Sell
TC0200001441.mm.1	7.74	9.06	-2.5	0	0	Chst1
TC1600001191.mm.1	12.29	13.61	-2.5	0	0	Emp2
TC0300001061.mm.1	9.67	10.98	-2.47	0	0	Ap4b1
TC1400000781.mm.1	6.47	7.77	-2.47	0	0	Pck2
TC0200004133.mm.1	6.93	8.23	-2.46	0	0	Creb3l1
TC1900001419.mm.1	10.5	11.8	-2.46	0	0	Lipa
TC1000003102.mm.1	6.07	7.37	-2.46	0	0	Slc26a10
TC1800000364.mm.1	4.29	5.57	-2.44	0	0	Pcdhb9
TC1000002930.mm.1	5.94	7.22	-2.43	0	0	Lyz1
TC0300002610.mm.1	4.67	5.95	-2.43	0	0	Mab21l3
TC1200001282.mm.1	9.53	10.79	-2.4	0	0	Crip1
TC1200000260.mm.1	9.21	10.47	-2.4	0	0	Fam110c
TC1300001526.mm.1	4.85	6.09	-2.37	0	0	Gpr141
TC1500001849.mm.1	4.58	5.83	-2.37	0	0	Lgals2
TC0600003146.mm.1	5.73	6.97	-2.36	0	0	Plekhg6
TC1800000534.mm.1	10.95	12.19	-2.36	0	0	Snx2
TC0700002951.mm.1	5.51	6.75	-2.35	0	0	Siglece
TC0800000403.mm.1	7.56	8.79	-2.35	0	0	Tmem66
TC0900001142.mm.1	4.65	5.87	-2.34	0	0	Bcl2a1a
TC0300000766.mm.1	7.78	9	-2.34	0	0	Pmvk
TC1800001177.mm.1	5.11	6.34	-2.34	0	0	Prob1
TC1500001024.mm.1	9.81	11.03	-2.33	0	0	Cox14
TC0100002481.mm.1	12.05	13.27	-2.33	0	0	Idh1
TC0100001574.mm.1	3.52	4.74	-2.32	0	0	Fcgr4
TC1300000353.mm.1	7.08	8.29	-2.32	0	0	Foxc1
TC1300001169.mm.1	8.86	10.07	-2.31	0	0	Sgtb
TC0600003109.mm.1	10.36	11.56	-2.3	0	0	C1s2
TC0X00002207.mm.1	6.49	7.69	-2.3	0	0	Gpc4
TC1200002579.mm.1	3.69	4.89	-2.29	0	0	Ighv11-1
TC0500003731.mm.1	10.07	11.26	-2.28	0	0	Gbp4
TC1300001762.mm.1	5.82	7.01	-2.28	0	0	Serpinb1a
TC1200002092.mm.1	7.05	8.24	-2.27	0	0	Acyp1
TC1700001268.mm.1	5.03	6.21	-2.27	0	0	Slc3a1
TC1900001028.mm.1	7.88	9.06	-2.26	0	0	Dnajc4
TC1800001246.mm.1	9.38	10.56	-2.26	0	0	Yipf5
TC0700003625.mm.1	8.33	9.5	-2.25	0	0	Bnc1
TC1700000539.mm.1	10.85	12.02	-2.25	0	0	Ndufv3
TC1400001002.mm.1	5.39	6.56	-2.25	0	0	Nudt18
TC1200001366.mm.1	7.23	8.39	-2.24	0	0	Fkbp1b
TC0500001629.mm.1	4.52	5.68	-2.24	0	0	Tfr2
TC0700000886.mm.1	6.17	7.33	-2.24	0	0	Tmem86a
TC0500003730.mm.1	8.89	10.04	-2.22	0	0	Gbp9
TC0200002945.mm.1	4.83	5.98	-2.22	0	0	Itih2
TC0800002144.mm.1	5.53	6.68	-2.22	0	0	Klkb1
TC0900003062.mm.1	6.25	7.4	-2.22	0	0	Ndufaf3
TSUnmapped00000020.mm.1	4.99	6.14	-2.22	0	0	Snx29
TC0700004088.mm.1	8.13	9.27	-2.21	0	0	AA474408
TC0600003602.mm.1	7.21	8.35	-2.21	0	0	Eif4e3
TC0100000957.mm.1	8.2	9.34	-2.21	0	0	Fam174a
TC1000003169.mm.1	6.54	7.69	-2.21	0	0	Mettl7b
TC0500003181.mm.1	7.6	8.73	-2.19	0	0	Oas1a
TC1600000193.mm.1	10.26	11.39	-2.19	0	0	Pkp2
TC0700000228.mm.1	10.32	11.45	-2.19	0	0	Tmem160
TC1500001942.mm.1	8.72	9.84	-2.18	0	0	Naga
TC1900000660.mm.1	5.23	6.36	-2.18	0	0	Sema4g
TC1700002183.mm.1	6.66	7.78	-2.17	0	0	Klc4
TC0400003456.mm.1	9.62	10.74	-2.17	0	0	Rlf
TC0300000800.mm.1	9.21	10.33	-2.17	0	0	S100a13
TC0900002338.mm.1	7.64	8.76	-2.17	0	0	Scaper
TC0700001160.mm.1	5.23	6.34	-2.17	0	0	Zscan2
TC0500002182.mm.1	6.11	7.22	-2.16	0	0	Ift172
TC0900001299.mm.1	5.66	6.77	-2.15	0	0	Rab6b
TC1900000022.mm.1	6.13	7.23	-2.14	0	0	Acy3
TC1700002454.mm.1	7.39	8.49	-2.14	0	0	Arhgap28
TC1700000014.mm.1	5.11	6.21	-2.14	0	0	Cldn20
TC0400003001.mm.1	4.84	5.93	-2.14	0	0	Ifnb1
TC0200004599.mm.1	4.47	5.57	-2.14	0	0	Il1a
TC0200001886.mm.1	5.74	6.83	-2.13	0	0	Eid1
TC0100003805.mm.1	8.12	9.21	-2.13	0	0	Nenf
TC1100001988.mm.1	5.41	6.49	-2.12	0	0	C1qtnf1
TC0600001530.mm.1	6.29	7.37	-2.12	0	0	Clec2d
TC1300000006.mm.1	12.56	13.64	-2.12	0	0	Gdi2
TC0600001421.mm.1	5.45	6.53	-2.11	0	0	C1rl
TC1800001156.mm.1	8.09	9.17	-2.11	0	0	Cdc25c
TC1700000836.mm.1	7	8.08	-2.11	0	0	Cyp39a1
TC0400000908.mm.1	5.22	6.29	-2.11	0	0	Ifna4
TC1000001596.mm.1	8.02	9.09	-2.11	0	0	Stat2
TC0900001290.mm.1	13.98	15.04	-2.1	0	0	Anapc13
TC0100001597.mm.1	4.32	5.39	-2.1	0	0	Cd48
TC1200002661.mm.1	4.03	5.1	-2.1	0	0	Igh-VJ558
TSUnmapped00000014.mm.1	4.46	5.54	-2.1	0	0	Nudt7
TC0500003592.mm.1	6.02	7.09	-2.1	0	0	Zkscan14
TC0500001428.mm.1	8.52	9.58	-2.09	0	0	Kntc1
TC0X00003231.mm.1	4.96	6.02	-2.09	0	0	Magea2
TC0900002779.mm.1	6.69	7.75	-2.08	0	0	Pgm3
TC1200000110.mm.1	9.07	10.13	-2.07	0	0	Nbas
TC0X00002073.mm.1	5.05	6.1	-2.07	0	0	Rhox8
TC1800000484.mm.1	10.93	11.97	-2.06	0	0	Ap3s1
TC1200000279.mm.1	10.76	11.79	-2.05	0	0	Nampt
TSUnmapped00000051.mm.1	3.47	4.5	-2.04	0	0	Ahsp
TC0200004919.mm.1	6.16	7.19	-2.04	0	0	Foxs1
TC0500003243.mm.1	4.67	5.7	-2.04	0	0	Hcar2
TC1900000882.mm.1	9.96	10.99	-2.04	0	0	Lrp5
TC1400002666.mm.1	10.45	11.47	-2.04	0	0	Spry2
TC1600001976.mm.1	8.51	9.53	-2.03	0	0	Adamts5
TC0100002771.mm.1	4.21	5.23	-2.03	0	0	Dnajb3
TC0500001113.mm.1	7.13	8.15	-2.03	0	0	Fgfrl1
TC1300001739.mm.1	4.94	5.96	-2.03	0	0	Hus1b
TC0400000718.mm.1	4.96	5.98	-2.03	0	0	Orm1
TC1100003796.mm.1	4.75	5.76	-2.02	0	0	Ccr10
TC0400003033.mm.1	5.08	6.09	-2.02	0	0	Cdkn2a
TC1300002460.mm.1	4.34	5.36	-2.02	0	0	F2rl1
TC0500001077.mm.1	3.72	4.73	-2.02	0	0	Lpcat2b
TC0700004665.mm.1	10.9	11.91	-2.02	0	0	Vkorc1
TSUnmapped00000018.mm.1	4.03	5.04	-2.01	0	0	Ccdc169
TC1500000207.mm.1	6.58	7.59	-2.01	0	0	Cmbl
TC0100000622.mm.1	5.6	6.61	-2.01	0	0	Cxcr2
TC0600002505.mm.1	5.54	6.55	-2.01	0	0	Dnah6
TC1700001147.mm.1	6.44	7.45	-2.01	0	0	Lbh
TC0X00003232.mm.1	5.3	6.31	-2.01	0	0	Magea5
TC0200000404.mm.1	7.44	8.44	-2.01	0	0	Tmem203
TC1000001755.mm.1	8.97	9.97	-2.01	0	0	Utrn
TC1100002461.mm.1	7.75	6.74	2.01	0	0	Bod1
TC1700001946.mm.1	5.38	4.38	2.01	0	0	Ly6g5b
TC0500002265.mm.1	8.11	7.1	2.01	0	0	Mrfap1
TC0500000321.mm.1	8.67	7.66	2.01	0	0	Zfp512
TC0900001903.mm.1	8.09	7.08	2.01	0	0	Zfp599
TC1400000326.mm.1	11.51	10.5	2.02	0	0	Bap1
TC1300002204.mm.1	14.27	13.26	2.02	0	0	Ctsl
TC1400002345.mm.1	7.2	6.19	2.02	0	0	Fam160b2
TC1200002632.mm.1	4.62	3.6	2.02	0	0	Ighv1-55
TC0500001038.mm.1	8.73	7.71	2.02	0	0	Lrrc8b
TC1400001550.mm.1	8.51	7.49	2.02	0	0	Ndst2
TC0X00003329.mm.1	6.3	5.28	2.02	0	0	Siah1b
TC1700001027.mm.1	6.67	5.65	2.02	0	0	Tnfsf9
TC0700000225.mm.1	10.39	9.37	2.02	0	0	Zc3h4
TC1200000819.mm.1	8.95	7.92	2.03	0	0	Isca2
TC1900000432.mm.1	7.25	6.23	2.03	0	0	Rcl1
TC0700002705.mm.1	10.56	9.53	2.04	0	0	Nfkbib
TC0200001663.mm.1	7.62	6.59	2.04	0	0	Nop10
TC1500001789.mm.1	6.7	5.67	2.04	0	0	Recql4
TC0300000810.mm.1	8.71	7.68	2.04	0	0	S100a7a
TC0600001561.mm.1	5.06	4.03	2.04	0	0	Tas2r124
TC1000001620.mm.1	7.69	6.66	2.04	0	0	Wibg
TC0700004281.mm.1	12.35	11.31	2.05	0	0	Atxn2l
TC0800001514.mm.1	11.1	10.06	2.05	0	0	Cdk10
TC0500001210.mm.1	7.66	6.62	2.05	0	0	Iscu
TC1600002080.mm.1	9.99	8.95	2.05	0	0	Tmem50b
TC0100001516.mm.1	6.67	5.63	2.06	0	0	Gpr161
TC0900000711.mm.1	7.42	6.38	2.06	0	0	Ulk3
TC1600001527.mm.1	10.24	9.2	2.06	0	0	Umps
TC1200001269.mm.1	11.5	10.45	2.07	0	0	Cep170b
TC1300000245.mm.1	16.81	15.76	2.07	0	0	Hist1h2af
TC1300000173.mm.1	9.74	8.69	2.07	0	0	Hist1h2ai
TC1200001785.mm.1	10.69	9.64	2.07	0	0	Mbip
TC1300000912.mm.1	12.16	11.1	2.08	0	0	Ell2
TC1400002341.mm.1	7.17	6.11	2.08	0	0	Polr3d
TC1600001154.mm.1	7.36	6.31	2.08	0	0	Ppl
TC1000000409.mm.1	8.68	7.63	2.08	0	0	Rtn4ip1
TC0700004188.mm.1	7.89	6.83	2.08	0	0	Thumpd1
TC0700000305.mm.1	6.27	5.21	2.08	0	0	Zfp296
TC0100003721.mm.1	8.25	7.18	2.09	0	0	Disp1
TC1300000179.mm.1	6.64	5.58	2.09	0	0	Hist1h2bp
TC1300002274.mm.1	12.29	11.22	2.09	0	0	Papd7
TC0200004251.mm.1	11.07	10	2.09	0	0	Prrg4
TC1200002194.mm.1	10.38	9.31	2.09	0	0	Ptpn21
TC1900000814.mm.1	7.61	6.55	2.09	0	0	Trub1
TC1100000686.mm.1	8.05	6.99	2.09	0	0	Zfp692
TC0500003431.mm.1	9.75	8.68	2.1	0	0	Serpine1
TC1700001824.mm.1	8.44	7.37	2.1	0	0	U2af1
TC1500000612.mm.1	7.39	6.32	2.1	0	0	Zfp7
TC1400002059.mm.1	11.98	10.9	2.11	0	0	Ajuba
TC0500003253.mm.1	7.89	6.82	2.11	0	0	Cdk2ap1
TC1900000941.mm.1	10.86	9.78	2.11	0	0	Dpp3
TC0X00002995.mm.1	10.29	9.21	2.11	0	0	Gla
TC1100003156.mm.1	7.65	6.57	2.11	0	0	Gsg2
TC0100000297.mm.1	7.28	6.21	2.11	0	0	Il1rl2
TC1000002944.mm.1	9.66	8.58	2.11	0	0	Nup107
TC1000000915.mm.1	8.18	7.11	2.11	0	0	Zfp873
TC0900002007.mm.1	10.29	9.21	2.12	0	0	Dcps
TC0800001927.mm.1	10.24	9.15	2.12	0	0	Fnta
TC1500000826.mm.1	11.35	10.27	2.12	0	0	Gtse1
TC1600000952.mm.1	8.79	7.71	2.12	0	0	N6amt1
TC0500000217.mm.1	9.13	8.04	2.13	0	0	Agap3
TC1300000778.mm.1	9.1	8	2.13	0	0	Habp4
TC1300001630.mm.1	5.73	4.64	2.13	0	0	Hist1h2bh
TC0800001977.mm.1	10.13	9.04	2.13	0	0	Mak16
TC0900003114.mm.1	7.5	6.41	2.13	0	0	Nradd
TC0800001097.mm.1	12.41	11.32	2.13	0	0	Nup93
TC1900000776.mm.1	14.01	12.91	2.14	0	0	Acsl5
TC1500002042.mm.1	6.46	5.37	2.14	0	0	Dennd6b
TC1200002528.mm.1	9.35	8.25	2.14	0	0	Dnaaf2
TC0900000584.mm.1	12.94	11.84	2.14	0	0	LOC100862468
TC1500001299.mm.1	8.52	7.42	2.14	0	0	Otulin
TC1400002122.mm.1	8.21	7.11	2.15	0	0	Cenpj
TC1200002615.mm.1	5.69	4.58	2.15	0	0	Ighv1-23
TC1700002344.mm.1	10.4	9.3	2.15	0	0	Khsrp
TC1000002518.mm.1	11.22	10.11	2.15	0	0	Timm13
TC0900002156.mm.1	7.83	6.72	2.16	0	0	C2cd2l
TC0800002180.mm.1	9.38	8.27	2.16	0	0	Cdkn2aip
TC0400003445.mm.1	9.09	7.98	2.16	0	0	Exo5
TC1700001197.mm.1	8.43	7.32	2.16	0	0	Rmdn2
TC0800002463.mm.1	10.26	9.15	2.17	0	0	Cherp
TC0700001354.mm.1	9.97	8.85	2.17	0	0	Ints4
TC1500001927.mm.1	10.63	9.52	2.17	0	0	Rangap1
TC0900001016.mm.1	9.31	8.19	2.18	0	0	Leo1
TC0600002605.mm.1	11.09	9.97	2.18	0	0	Spr
TC1000001941.mm.1	7.6	6.46	2.19	0	0	Cenpw
TC1500001762.mm.1	11.8	10.67	2.19	0	0	Puf60
TC0200002844.mm.1	9.61	8.48	2.19	0	0	Rpp38
TC0600001129.mm.1	11.55	10.41	2.2	0	0	Arl6ip5
TC0500002183.mm.1	8.37	7.23	2.2	0	0	Fndc4
TC0600003566.mm.1	5.06	3.92	2.2	0	0	Igkv4-59
TC0300000838.mm.1	4.4	3.26	2.2	0	0	Lce3f
TC1400000747.mm.1	10.13	8.99	2.2	0	0	Lrp10
TC0900001411.mm.1	11.43	10.29	2.2	0	0	Qrich1
TC0300001194.mm.1	10	8.86	2.2	0	0	Sass6
TC0900002271.mm.1	10.28	9.14	2.2	0	0	Sdhd
TC1200001485.mm.1	10.3	9.17	2.2	0	0	Zfp125
TC0300001268.mm.1	8.49	7.35	2.21	0	0	Arsj
TC1800001200.mm.1	10.69	9.55	2.21	0	0	Hars
TC0600003559.mm.1	5.27	4.13	2.21	0	0	Igkv4-71
TC0700002770.mm.1	6.59	5.44	2.21	0	0	Upk1a
TC1000002003.mm.1	11.89	10.74	2.22	0	0	Amd2
TC0700003572.mm.1	11.1	9.95	2.22	0	0	Ap3s2
TC0300002541.mm.1	7.22	6.07	2.22	0	0	Chd1l
TC0900000204.mm.1	11.94	10.79	2.22	0	0	Ldlr
TC0700003005.mm.1	10.36	9.21	2.22	0	0	Ruvbl2
TC0500003429.mm.1	8.68	7.53	2.22	0	0	Znhit1
TC1200001106.mm.1	7.44	6.28	2.23	0	0	Hhipl1
TC0400003777.mm.1	9.5	8.34	2.23	0	0	Tceb3
TC1500000784.mm.1	13.73	12.56	2.24	0	0	Samm50
TC0500000527.mm.1	6.83	5.67	2.24	0	0	Sod3
TC0X00001283.mm.1	7.66	6.49	2.25	0	0	Hnrnph2
TC1500001202.mm.1	13.67	12.5	2.26	0	0	Brix1
TC1200000562.mm.1	9.29	8.12	2.26	0	0	Lrr1
TC1700002339.mm.1	9.89	8.72	2.26	0	0	Mllt1
TC1800001712.mm.1	8.31	7.12	2.27	0	0	Cndp2
TC0800002569.mm.1	9.66	8.48	2.27	0	0	Dcaf15
TC1300000191.mm.1	7.02	5.84	2.27	0	0	Hist1h2bk
TC1300001646.mm.1	7.58	6.4	2.27	0	0	Hist1h3a
TC1500000667.mm.1	14.1	12.91	2.27	0	0	Polr2f
TC0500000110.mm.1	5.81	4.63	2.27	0	0	Speer4d
TC1600000464.mm.1	10.82	9.64	2.28	0	0	Osbpl11
TC0700001855.mm.1	8.51	7.32	2.28	0	0	Rnf40
TC0900000271.mm.1	8.48	7.27	2.3	0	0	Snx19
TC0600003139.mm.1	9.21	8.01	2.3	0	0	Tapbpl
TC0800002960.mm.1	7.95	6.74	2.31	0	0	Adat1
TC1300001902.mm.1	11.1	9.89	2.31	0	0	Dtnbp1
TC1800000160.mm.1	6.35	5.14	2.31	0	0	Rnf125
TC1500001002.mm.1	15.03	13.82	2.31	0	0	Tuba1c
TC0700004607.mm.1	6.74	5.52	2.32	0	0	Fadd
TC0600001347.mm.1	9.06	7.85	2.32	0	0	Il17ra
TC1200000563.mm.1	9.47	8.26	2.32	0	0	Mgat2
TC0100002936.mm.1	12.69	11.48	2.32	0	0	Tsn
TC1500002221.mm.1	14.24	13.02	2.33	0	0	Cers5
TC0800002955.mm.1	12.8	11.58	2.33	0	0	Cfdp1
TC0900000605.mm.1	10.71	9.49	2.33	0	0	Cryab
TC0300002370.mm.1	12.42	11.19	2.33	0	0	Ints3
TC0900002537.mm.1	8.74	7.52	2.33	0	0	Lactb
TC1100002836.mm.1	10.19	8.97	2.33	0	0	Rnf187
TC1100000231.mm.1	7.38	6.16	2.33	0	0	Zrsr1
TC0600003564.mm.1	4.93	3.71	2.34	0	0	Igkv4-62
TC0600003560.mm.1	6.16	4.93	2.34	0	0	Igkv4-70
TC0100001231.mm.1	7.9	6.68	2.34	0	0	Rabif
TC0100002214.mm.1	7.92	6.69	2.34	0	0	Rev1
TC1100001400.mm.1	10.8	9.57	2.35	0	0	Cox11
TC0400001158.mm.1	7.34	6.1	2.35	0	0	Kti12
TC0900003064.mm.1	9.61	8.38	2.35	0	0	Wdr6
TC1300002235.mm.1	6.32	5.09	2.35	0	0	Zfp640
TC1200000419.mm.1	9.1	7.87	2.36	0	0	Ap4s1
TC0900001895.mm.1	6.91	5.67	2.36	0	0	Zfp653
TC1100004217.mm.1	14.42	13.17	2.37	0	0	Arhgdia
TC0800000416.mm.1	9.54	8.29	2.37	0	0	Dusp4
TC0400003894.mm.1	10.96	9.71	2.37	0	0	Efhd2
TC1500002186.mm.1	13.2	11.95	2.37	0	0	Fkbp11
TC0600001602.mm.1	11.69	10.45	2.37	0	0	Gprc5a
TC1600002020.mm.1	5.1	3.85	2.37	0	0	Krtap19-5
TC0800000844.mm.1	9.65	8.4	2.37	0	0	Tom1
TC0700003778.mm.1	6.66	5.41	2.37	0	0	Tsku
TC0800003162.mm.1	11.79	10.54	2.38	0	0	Nup133
TC1300000250.mm.1	14.71	13.45	2.39	0	0	Hist1h4d
TC1400001045.mm.1	7.92	6.66	2.39	0	0	Htr2a
TC0900002503.mm.1	8.55	7.3	2.39	0	0	Ptplad1
TC1500001905.mm.1	10.32	9.06	2.39	0	0	Rps19bp1
TC1400000986.mm.1	10.72	9.46	2.39	0	0	Tnfrsf10b
TC1000002445.mm.1	10.36	9.11	2.39	0	0	Trappc10
TC1500001818.mm.1	6.53	5.27	2.4	0	0	Apol8
TC0500002214.mm.1	11.31	10.04	2.4	0	0	Ctbp1
TC0600003565.mm.1	5.37	4.11	2.4	0	0	Igkv4-61
TC1000003090.mm.1	6.7	5.44	2.4	0	0	Xrcc6bp1
TC0900003008.mm.1	8.48	7.21	2.41	0	0	Acy1
TC0900000504.mm.1	12.87	11.6	2.41	0	0	Dpagt1
TC1900000756.mm.1	9.14	7.87	2.41	0	0	Dusp5
TC1200000071.mm.1	16.86	15.59	2.41	0	0	Laptm4a
TC1400002832.mm.1	11.79	10.52	2.41	0	0	Pabpn1
TC1700002311.mm.1	10.37	9.1	2.41	0	0	Sh3gl1
TC1700001969.mm.1	9.28	8.01	2.41	0	0	Tcf19
TC1100000600.mm.1	7.58	6.31	2.41	0	0	Zcchc10
TC0700001878.mm.1	7.82	6.54	2.42	0	0	Armc5
TC1000001153.mm.1	10.15	8.87	2.43	0	0	Cep83
TC0900002720.mm.1	7.87	6.59	2.43	0	0	Dppa5a
TC1300000246.mm.1	6.03	4.75	2.43	0	0	Hist1h3g
TC0500000505.mm.1	10.62	9.34	2.43	0	0	Pacrgl
TC0500001162.mm.1	12.98	11.7	2.43	0	0	Pitpnb
TC1900000078.mm.1	10.13	8.85	2.43	0	0	Rela
TC0700002426.mm.1	11.35	10.07	2.43	0	0	Sae1
TC1900000051.mm.1	6.58	5.3	2.43	0	0	Slc29a2
TC1300001298.mm.1	8.58	7.29	2.44	0	0	Arl15
TC0800002403.mm.1	11.15	9.86	2.44	0	0	Ifi30
TC1400002843.mm.1	5.78	4.49	2.44	0	0	LOC100861615
TC1500001973.mm.1	12.96	11.68	2.44	0	0	Pacsin2
TC0700004624.mm.1	14.3	13.02	2.44	0	0	Plk1
TSUnmapped00000042.mm.1	9.6	8.31	2.45	0	0	E2f3
TC0600003561.mm.1	4.75	3.46	2.45	0	0	Igkv4-69
TSUnmapped00000009.mm.1	9.16	7.86	2.45	0	0	Rcor3
TC1000003224.mm.1	11.34	10.05	2.46	0	0	Eif4ebp2
TC0400003917.mm.1	14.35	13.05	2.46	0	0	Pdpn
TC0500001980.mm.1	6.29	5	2.46	0	0	Speer4c
TC0700003990.mm.1	7.72	6.42	2.46	0	0	Tpp1
TC0800002008.mm.1	10.12	8.81	2.46	0	0	Ubxn8
TC1500000852.mm.1	12.31	11.01	2.47	0	0	Creld2
TC0700003844.mm.1	12.49	11.18	2.47	0	0	Inppl1
TC1500002191.mm.1	13.63	12.32	2.47	0	0	Prkag1
TC1500001018.mm.1	7.25	5.94	2.48	0	0	Aqp5
TC0900003110.mm.1	11.68	10.37	2.48	0	0	Ptpn23
TC0400003680.mm.1	10.93	9.62	2.48	0	0	Smpdl3b
TC0500003507.mm.1	7.59	6.28	2.48	0	0	Snx8
TC1600001131.mm.1	7.42	6.11	2.48	0	0	Tfap4
TC1500000729.mm.1	11.22	9.91	2.48	0	0	Zc3h7b
TC0400001642.mm.1	9.67	8.35	2.49	0	0	Clhc1
TC1700001648.mm.1	11.79	10.48	2.49	0	0	Hn1l
TC0100003722.mm.1	6.17	4.85	2.5	0	0	BC085271
TC0400002694.mm.1	8.83	7.51	2.5	0	0	Klf4
TC1900000661.mm.1	7.74	6.42	2.5	0	0	Peo1
TC0700001804.mm.1	12.33	11.01	2.5	0	0	Tufm
TC1900001603.mm.1	14.9	13.58	2.51	0	0	Actr1a
TC0900002396.mm.1	12.77	11.44	2.51	0	0	Cd276
TC1500000797.mm.1	13.02	11.69	2.51	0	0	Nup50
TC0900000746.mm.1	8.76	7.43	2.52	0	0	Adpgk
TC1300000261.mm.1	5.75	4.41	2.52	0	0	Hist1h4b
TC0700002697.mm.1	9.46	8.12	2.52	0	0	Med29
TC1300001575.mm.1	8.6	7.26	2.53	0	0	Hist1h4i
TC0800002585.mm.1	6.97	5.64	2.53	0	0	Ier2
TC0400000140.mm.1	9.95	8.61	2.53	0	0	Nbn
TC0300003140.mm.1	7.66	6.32	2.53	0	0	Nexn
TC0400003707.mm.1	6.94	5.6	2.53	0	0	Sfn
TC1300002499.mm.1	10.03	8.69	2.53	0	0	Utp15
TC0500000274.mm.1	11.25	9.9	2.54	0	0	Ube3c
TC1400000174.mm.1	10.09	8.74	2.54	0	0	Zswim8
TC0100000103.mm.1	8.25	6.9	2.55	0	0	Ly96
TC1100001799.mm.1	13.2	11.85	2.55	0	0	Psmd12
TC0700003028.mm.1	13.86	12.49	2.57	0	0	Emp3
TC1300001652.mm.1	9.76	8.39	2.57	0	0	Hist1h2ba
TC1500001005.mm.1	9.78	8.42	2.57	0	0	Troap
TC0500002628.mm.1	10.83	9.46	2.58	0	0	Clock
TC1300001837.mm.1	12.39	11.03	2.58	0	0	Eef1e1
TC0800000782.mm.1	10.56	9.19	2.58	0	0	Myo9b
TC0200001223.mm.1	8.51	7.15	2.58	0	0	Timm10
TC0300002357.mm.1	9.47	8.1	2.59	0	0	Il6ra
TC0900001427.mm.1	13.87	12.49	2.59	0	0	Uqcrc1
TC1200001051.mm.1	11.66	10.28	2.6	0	0	Glrx5
TC0700002628.mm.1	9.6	8.22	2.61	0	0	Erf
TC1300000268.mm.1	8.66	7.27	2.61	0	0	Hist1h2aa
TC0900000927.mm.1	11.46	10.07	2.61	0	0	Myo1e
TC1400000791.mm.1	9.41	8.02	2.62	0	0	Nop9
TC0100001170.mm.1	7.85	6.45	2.64	0	0	Fam72a
TC0600003557.mm.1	5.81	4.4	2.64	0	0	Igkv4-74
TC0600003551.mm.1	4.49	3.1	2.64	0	0	Igkv4-86
TC1700001631.mm.1	8.74	7.33	2.64	0	0	Mlst8
TC0700004586.mm.1	7.42	6.02	2.64	0	0	Phlda2
TC0500000850.mm.1	7.51	6.11	2.65	0	0	Cxcl2
TC0600003572.mm.1	5.18	3.77	2.65	0	0	Igkv4-54
TC0X00003384.mm.1	6.57	5.17	2.65	0	0	Ssxb9
TC0300002504.mm.1	13.19	11.78	2.66	0	0	Hist2h4
TC0400000374.mm.1	6.78	5.37	2.66	0	0	Nudt2
TC1500001214.mm.1	12.2	10.78	2.66	0	0	Tars
TC1100003076.mm.1	14.6	13.19	2.67	0	0	Eif5a
TC1400000745.mm.1	12.48	11.06	2.67	0	0	Mmp14
TC1200002402.mm.1	10.66	9.24	2.68	0	0	Cdc42bpb
TC0700001847.mm.1	7.04	5.62	2.68	0	0	Fbrs
TC0700002648.mm.1	10.69	9.26	2.68	0	0	LOC101055953
TC1200001243.mm.1	7.28	5.85	2.68	0	0	Trmt61a
TC0800001142.mm.1	8.39	6.96	2.69	0	0	Gins3
TC0900003112.mm.1	7.73	6.31	2.69	0	0	Klhl18
TC1800000708.mm.1	10.4	8.97	2.69	0	0	Psmg2
TC0600001259.mm.1	9.04	7.62	2.69	0	0	Tatdn2
TC1700001677.mm.1	6.82	5.39	2.7	0	0	Fam195a
TC0400003079.mm.1	9.16	7.73	2.7	0	0	Jun
TC1300000033.mm.1	12.21	10.78	2.7	0	0	Pitrm1
TC0600001628.mm.1	11.2	9.76	2.71	0	0	H2afj
TC0300000799.mm.1	13.46	12.02	2.71	0	0	Ilf2
TC1300002748.mm.1	8.96	7.52	2.71	0	0	Zfp131
TC0900001038.mm.1	10.75	9.31	2.73	0	0	Gclc
TC0500001695.mm.1	7.34	5.89	2.74	0	0	Lfng
TC0700002172.mm.1	8.01	6.55	2.75	0	0	Tmem238
TC1700002318.mm.1	9.76	8.29	2.77	0	0	Dpp9
TC1200002646.mm.1	4.76	3.29	2.77	0	0	Igh-VJ558
TC0700002880.mm.1	8.52	7.05	2.77	0	0	Pop4
TC1900000983.mm.1	12.41	10.94	2.77	0	0	Scyl1
TC1300001640.mm.1	9.36	7.89	2.78	0	0	Hist1h4c
TC1400001035.mm.1	9.76	8.29	2.78	0	0	Med4
TC0500002985.mm.1	8.64	7.16	2.78	0	0	Pgam5
TC0700000509.mm.1	7.79	6.32	2.78	0	0	Sars2
TC1000002043.mm.1	13.34	11.86	2.79	0	0	Amd2
TC0500000091.mm.1	7.06	5.58	2.79	0	0	Speer3
TC0800001518.mm.1	9.48	8	2.79	0	0	Spire2
TC1000002050.mm.1	11.52	10.03	2.8	0	0	Fig4
TC1500000663.mm.1	8.77	7.29	2.8	0	0	Gcat
TC1200000990.mm.1	13.07	11.59	2.8	0	0	Psmc1
TC0300001198.mm.1	11.17	9.68	2.81	0	0	Frrs1
TC1900000995.mm.1	12.24	10.74	2.83	0	0	Capn1
TC0500001342.mm.1	9.2	7.7	2.83	0	0	Ddx54
TC0800000108.mm.1	6.04	4.54	2.83	0	0	Spaca7
TC0600003558.mm.1	6.1	4.59	2.84	0	0	Igkv4-72
TC0800002523.mm.1	14.08	12.57	2.85	0	0	Abce1
TC0600003563.mm.1	6	4.49	2.85	0	0	Igkv4-63
TC1400001242.mm.1	15.41	13.89	2.85	0	0	Tpm3-rs7
TC1100002694.mm.1	15.1	13.58	2.86	0	0	Hnrnpab
TC0300002473.mm.1	7.88	6.36	2.87	0	0	Anxa9
TC0400000036.mm.1	7.13	5.61	2.87	0	0	Ubxn2b
TC1000002605.mm.1	7.52	6	2.88	0	0	Cry1
TC1100001777.mm.1	14.08	12.55	2.88	0	0	Psmc5
TC1300000175.mm.1	6.18	4.64	2.9	0	0	Hist1h2bm
TC1800001009.mm.1	10.69	9.16	2.9	0	0	Ss18
TC0500003417.mm.1	8.85	7.31	2.91	0	0	Sh2b2
TC1300002017.mm.1	9.82	8.27	2.92	0	0	Sptlc1
TC1500001759.mm.1	8.94	7.38	2.93	0	0	Fam83h
TC0900002235.mm.1	14.09	12.53	2.94	0	0	Rexo2
TC0300003101.mm.1	11.38	9.82	2.94	0	0	Rpf1
TC1000000422.mm.1	14.32	12.76	2.95	0	0	Prep
TC0400001107.mm.1	15.16	13.6	2.96	0	0	Dhcr24
TC1700000703.mm.1	6.69	5.12	2.96	0	0	Ier3
TC0600001787.mm.1	8.9	7.33	2.96	0	0	Samd9l
TC1100003300.mm.1	10.91	9.34	2.97	0	0	Tmem97
TC0900000590.mm.1	9.64	8.07	2.97	0	0	Zw10
TC1100001579.mm.1	6.75	5.17	2.98	0	0	Csf3
TC0700002471.mm.1	9.04	7.47	2.98	0	0	Qpctl
TC1800000124.mm.1	9.28	7.7	2.98	0	0	Taf4b
TC0100001058.mm.1	12.93	11.35	2.99	0	0	Nifk
TC1700001646.mm.1	11.03	9.46	2.99	0	0	Nubp2
TC0300002499.mm.1	12.03	10.44	3	0	0	Hist2h2ac
TC1700000383.mm.1	8.06	6.48	3	0	0	Rpusd1
TC0400000867.mm.1	9.57	7.99	3	0	0	Rraga
TC0600003268.mm.1	16.07	14.49	3	0	0	Ybx3
TC0200002536.mm.1	7.47	5.88	3	0	0	Zswim1
TC0100003069.mm.1	11.35	9.75	3.02	0	0	Cdk18
TC1300001190.mm.1	10.39	8.8	3.02	0	0	Dimt1
TC1100003095.mm.1	10.24	8.64	3.04	0	0	Pelp1
TSUnmapped00000030.mm.1	8.85	7.24	3.05	0	0	H60a
TC0300000935.mm.1	8.46	6.85	3.05	0	0	Hist2h2bb
TC0900001375.mm.1	9.18	7.57	3.06	0	0	Hyal2
TC1300002064.mm.1	7.77	6.15	3.08	0	0	Fam193b
TC1300001560.mm.1	9.06	7.43	3.08	0	0	Hist1h1b
TC1000000934.mm.1	9.44	7.81	3.09	0	0	Eid3
TC1300001886.mm.1	10.04	8.41	3.09	0	0	Mcur1
TC0600002690.mm.1	12.68	11.04	3.1	0	0	Mcm2
TC0800002945.mm.1	11.16	9.52	3.1	0	0	Rfwd3
TC1400000573.mm.1	9.38	7.74	3.11	0	0	Apex1
TC0700004152.mm.1	10.71	9.07	3.12	0	0	Nup35
TC1100003299.mm.1	10.81	9.17	3.12	0	0	Tnfaip1
TC0900001442.mm.1	8.89	7.24	3.13	0	0	Cdc25a
TC1000000940.mm.1	9.33	7.68	3.14	0	0	D10Wsu102e
TC1700001935.mm.1	8.25	6.59	3.15	0	0	Hspa1b
TC1500002039.mm.1	10.22	8.56	3.15	0	0	Mapk11
TC1500000565.mm.1	10.2	8.54	3.16	0	0	Gsdmd
TC0100002193.mm.1	11.54	9.88	3.17	0	0	Tmem131
TC1000000830.mm.1	9.67	8.01	3.17	0	0	Wdr18
TC0200004586.mm.1	6.58	4.91	3.19	0	0	Zc3h8
TC0900001252.mm.1	8.54	6.86	3.2	0	0	Dbr1
TC0800000846.mm.1	14.06	12.39	3.2	0	0	Mcm5
TC1500001424.mm.1	9.77	8.09	3.2	0	0	Slc25a32
TC1500000791.mm.1	11.28	9.59	3.22	0	0	Prr5
TC0500003497.mm.1	9.93	8.23	3.23	0	0	Ints1
TC1300001242.mm.1	12.9	11.21	3.23	0	0	Plk2
TC0900001851.mm.1	11.68	9.98	3.24	0	0	Dnmt1
TC0200001125.mm.1	9.23	7.54	3.24	0	0	Rbm45
TC0700002089.mm.1	8.58	6.88	3.24	0	0	Tssc4
TC0600003000.mm.1	10.6	8.89	3.25	0	0	Bms1
TC1200002148.mm.1	6.96	5.26	3.25	0	0	Dio2
TC1300002477.mm.1	15.54	13.84	3.25	0	0	Plp2
TC0300002391.mm.1	6.16	4.45	3.25	0	0	Sprr1b
TC0900000132.mm.1	11	9.29	3.28	0	0	Chordc1
TC0600002728.mm.1	8.9	7.18	3.29	0	0	Chchd4
TC1300000260.mm.1	9.85	8.13	3.29	0	0	Hist1h2ab
TC1500002050.mm.1	13.21	11.49	3.29	0	0	Lmf2
TC0100003351.mm.1	12.06	10.34	3.3	0	0	Cacybp
TC0100002151.mm.1	7.89	6.16	3.3	0	0	Ccdc115
TC0700001444.mm.1	11.86	10.14	3.3	0	0	Numa1
TC1500000921.mm.1	11.86	10.13	3.3	0	0	Pphln1
TC1300000364.mm.1	10.09	8.36	3.32	0	0	Serpinb9
TC1800000704.mm.1	11.43	9.7	3.32	0	0	Tubb6
TC1700001163.mm.1	9.65	7.92	3.33	0	0	Ttc27
TC0800000756.mm.1	9.18	7.43	3.35	0	0	Isyna1
TC0900001348.mm.1	7.11	5.36	3.36	0	0	Abhd14b
TC1400001533.mm.1	10.55	8.8	3.36	0	0	Dnajc9
TC1500001744.mm.1	9.03	7.28	3.37	0	0	Zc3h3
TC1700001032.mm.1	11.47	9.71	3.38	0	0	Trip10
TC1000000893.mm.1	8.66	6.89	3.4	0	0	Cactin
TC0500000848.mm.1	7.29	5.52	3.41	0	0	Cxcl1
TC0700001861.mm.1	8.4	6.63	3.41	0	0	Fbxl19
TC1900000508.mm.1	11.74	9.97	3.41	0	0	Kif20b
TC0100003478.mm.1	14.41	12.64	3.41	0	0	Uck2
TC1000002458.mm.1	10.63	8.86	3.42	0	0	Syde1
TSUnmapped00000025.mm.1	9.36	7.58	3.45	0	0	Rbm14-rbm4
TC0500002306.mm.1	9.16	7.37	3.47	0	0	Bod1l
TC1700001017.mm.1	7.67	5.88	3.47	0	0	Dus3l
TC0800000126.mm.1	14.42	12.62	3.47	0	0	Tfdp1
TC1000002381.mm.1	9.4	7.59	3.49	0	0	Cabin1
TC0700003024.mm.1	8.1	6.29	3.49	0	0	Grwd1
TC0900001784.mm.1	9.25	7.44	3.5	0	0	Med17
TC0300002916.mm.1	13.06	11.25	3.51	0	0	Ap1ar
TC0900002302.mm.1	9.1	7.29	3.51	0	0	Ddx10
TSUnmapped00000024.mm.1	9.42	7.6	3.51	0	0	Rbm14-rbm4
TC1000002524.mm.1	13.18	11.36	3.51	0	0	Sgta
TC0800000011.mm.1	9.27	7.45	3.52	0	0	Pnpla6
TC1700002191.mm.1	13.04	11.22	3.53	0	0	Rpl7l1
TC1600002045.mm.1	10.49	8.65	3.57	0	0	Scaf4
TC0500001692.mm.1	13.89	12.04	3.58	0	0	Eif3b
TC0100002604.mm.1	11.7	9.85	3.61	0	0	Tuba4a
TC1700000347.mm.1	9.51	7.66	3.62	0	0	Zfp598
TC1700000829.mm.1	7.66	5.8	3.63	0	0	Tnfrsf21
TC1900000235.mm.1	11.04	9.17	3.65	0	0	Patl1
TC0400001419.mm.1	11.65	9.77	3.68	0	0	Fhl3
TC1200001281.mm.1	13.14	11.25	3.69	0	0	Crip2
TC0800000277.mm.1	10.32	8.43	3.69	0	0	Slc20a2
TC0800001258.mm.1	14.41	12.52	3.71	0	0	Cirh1a
TC0100003108.mm.1	12.79	10.9	3.71	0	0	Tmem183a
TC1600000502.mm.1	5.8	3.91	3.71	0	0	Wdr5b
TC1000002443.mm.1	8.49	6.59	3.72	0	0	Pwp2
TC0700002627.mm.1	12.9	11	3.75	0	0	Gsk3a
TC1300000262.mm.1	7.18	5.26	3.79	0	0	Hist1h1a
TC1300000259.mm.1	8.37	6.44	3.8	0	0	Hist1h2bb
TC1900000908.mm.1	12.27	10.35	3.8	0	0	Rad9a
TC0700002055.mm.1	10.72	8.79	3.81	0	0	Cd151
TC0M00000011.mm.1	13.69	11.75	3.81	0	0	ND3
TC1100003379.mm.1	9.01	7.08	3.81	0	0	Slfn9
TC1000000864.mm.1	10.82	8.89	3.83	0	0	Adat3
TC0X00002052.mm.1	8.58	6.64	3.84	0	0	Nkrf
TC1300001769.mm.1	6.52	4.58	3.84	0	0	Serpinb9c
TC0300001408.mm.1	12.43	10.48	3.85	0	0	Adh7
TC0500002754.mm.1	9.41	7.47	3.85	0	0	Sdad1
TC1000002042.mm.1	14.6	12.65	3.86	0	0	Gtf3c6
TC1900000398.mm.1	15.24	13.29	3.87	0	0	Cycs
TC1900000127.mm.1	15.05	13.09	3.88	0	0	Ppp1r14b
TC1100004296.mm.1	12.5	10.54	3.89	0	0	Nme1
TC0600003196.mm.1	8.61	6.65	3.9	0	0	Tead4
TC1500001022.mm.1	10.66	8.68	3.92	0	0	Smarcd1
TC1000000578.mm.1	14.04	12.04	3.99	0	0	Gm5424
TC1500001067.mm.1	8.31	6.29	4.06	0	0	Nr4a1
TC0300002310.mm.1	11.98	9.94	4.1	0	0	Pmf1
TC0400003866.mm.1	14.06	12.02	4.12	0	0	Padi3
TC0800001215.mm.1	8.82	6.77	4.15	0	0	Slc9a5
TC0600000849.mm.1	6.84	4.79	4.15	0	0	Tmem150a
TC0700002167.mm.1	10.18	8.12	4.17	0	0	Hspbp1
TC0700000381.mm.1	9.61	7.55	4.17	0	0	Kcnn4
TC1200000502.mm.1	10.04	7.97	4.2	0	0	Mia2
TC0700002120.mm.1	9.75	7.67	4.21	0	0	AU018091
TC1500001760.mm.1	9.23	7.16	4.21	0	0	Scrib
TC1700002343.mm.1	11.06	8.98	4.23	0	0	Gtf2f1
TC0900000492.mm.1	8.9	6.81	4.23	0	0	Pvrl1
TC1500002288.mm.1	10.99	8.9	4.26	0	0	Itgb7
TC1000001767.mm.1	11.89	9.8	4.27	0	0	Ltv1
TC1900000152.mm.1	11.39	9.28	4.3	0	0	Wdr74
TC1000000229.mm.1	14.48	12.37	4.33	0	0	LOC215866
TC1500000593.mm.1	9.63	7.5	4.36	0	0	Hsf1
TC0500003236.mm.1	12.39	10.26	4.4	0	0	Vps33a
TC1600000440.mm.1	6.67	4.53	4.41	0	0	Tm4sf19
TC1400000910.mm.1	9.49	7.34	4.42	0	0	Pinx1
TC0800000796.mm.1	11.87	9.73	4.42	0	0	Slc27a1
TC0100000946.mm.1	8.32	6.16	4.45	0	0	Ing5
TC1300000192.mm.1	7.9	5.73	4.5	0	0	Hist1h2bj
TC0200004548.mm.1	10.37	8.19	4.52	0	0	Itpripl1
TC1300002686.mm.1	11.8	9.6	4.59	0	0	Skiv2l2
TC1300001779.mm.1	16.15	13.95	4.59	0	0	Tubb2a
TC0700004320.mm.1	12.3	10.07	4.68	0	0	Dctpp1
TC0300000709.mm.1	10.29	8.07	4.68	0	0	Isg20l2
TC0300000724.mm.1	10.63	8.4	4.69	0	0	Smg5
TC1500002206.mm.1	9.56	7.31	4.74	0	0	Mcrs1
TC1200000500.mm.1	10.19	7.93	4.78	0	0	Pnn
TC0100000456.mm.1	14.46	12.19	4.81	0	0	Nop58
TC0100003477.mm.1	16.35	14.08	4.83	0	0	Uck2
TC1700000461.mm.1	12.86	10.57	4.87	0	0	Hmga1
TC0600001092.mm.1	12.79	10.5	4.88	0	0	Slc6a6
TC0500000560.mm.1	8.52	6.22	4.91	0	0	Pcdh7
TC0100001338.mm.1	15.1	12.81	4.91	0	0	Ptgs2
TC0100000916.mm.1	12.89	10.59	4.93	0	0	Gpc1
TC0100000298.mm.1	11.03	8.73	4.93	0	0	Il1rl1
TC1900000054.mm.1	9.32	7.01	4.93	0	0	Rin1
TC1900000491.mm.1	6.98	4.65	5.01	0	0	Lipn
TC0300001364.mm.1	10.1	7.75	5.11	0	0	Cenpe
TC1300002036.mm.1	12.86	10.51	5.12	0	0	Nop16
TC1700001598.mm.1	12.62	10.25	5.14	0	0	Tnfrsf12a
TC1900001514.mm.1	14.15	11.78	5.17	0	0	Exosc1
TC0800002599.mm.1	15.61	13.24	5.18	0	0	Asna1
TC0700002166.mm.1	11.33	8.95	5.18	0	0	Ppp6r1
TC1300000247.mm.1	7.2	4.81	5.24	0	0	Hist1h3f
TC1500001714.mm.1	6.78	4.39	5.24	0	0	Slurp1
TC0500002178.mm.1	12.54	10.14	5.27	0	0	Ppm1g
TC1300001642.mm.1	8.74	6.31	5.37	0	0	Hist1h3c
TC0100001256.mm.1	9.09	6.66	5.4	0	0	Lad1
TC1300001633.mm.1	10.29	7.84	5.47	0	0	Hist1h3e
TC0500002855.mm.1	9.66	7.2	5.51	0	0	LOC636711
TC1200001959.mm.1	13.87	11.39	5.57	0	0	Max
TC1900000067.mm.1	9.24	6.75	5.59	0	0	Fosl1
TC0700000057.mm.1	12.19	9.7	5.6	0	0	U2af2
TC1300000671.mm.1	12.37	9.88	5.61	0	0	Ddx46
TC1000002650.mm.1	10.21	7.72	5.61	0	0	Utp20
TC1500000453.mm.1	11.86	9.37	5.62	0	0	Myc
TC1700002208.mm.1	10.73	8.22	5.7	0	0	Bysl
TC1200000140.mm.1	10.89	8.37	5.74	0	0	Nol10
TC1500000698.mm.1	10.19	7.62	5.94	0	0	Atf4
TC1200002598.mm.1	8.46	5.88	5.96	0	0	Ighv1-2
TC1300001635.mm.1	9.48	6.9	5.98	0	0	Hist1h2bf
TC1200001020.mm.1	10.35	7.77	5.98	0	0	Tmem251
TC0100000399.mm.1	7.1	4.51	6.02	0	0	Mars2
TC1300002063.mm.1	11.85	9.23	6.16	0	0	Ddx41
TC1500000543.mm.1	11.83	9.19	6.24	0	0	Them6
TC0900001377.mm.1	9.75	7.07	6.42	0	0	Ifrd2
TC1700002179.mm.1	10.6	7.9	6.52	0	0	Srf
TC0100002033.mm.1	13.29	10.57	6.58	0	0	Mcm3
TC0900001507.mm.1	10.98	8.25	6.64	0	0	Ubp1
TC0900001561.mm.1	8.33	5.55	6.84	0	0	Eomes
TC1500002258.mm.1	9.49	6.69	6.96	0	0	Krt80
TC0500003439.mm.1	11.71	8.91	6.99	0	0	Srrt
TC0300002203.mm.1	7.88	5.08	6.99	0	0	Tmem144
TC1300001558.mm.1	12.31	9.48	7.1	0	0	Hist1h2ak
TC0800002390.mm.1	10.19	7.36	7.13	0	0	Upf1
TC1300000367.mm.1	7.05	4.2	7.21	0	0	Serpinb9d
TC1900001512.mm.1	8.72	5.87	7.24	0	0	Rrp12
TC1700000896.mm.1	11.67	8.8	7.29	0	0	Dnph1
TC0500003274.mm.1	9.89	7.01	7.32	0	0	Dhx37
TC1200000675.mm.1	12.85	9.94	7.51	0	0	Mthfd1
TC0M00000013.mm.1	15.15	12.19	7.76	0	0	ND4
TC0500002085.mm.1	13.09	10.12	7.83	0	0	Abcf2
TC0700004642.mm.1	11.69	8.67	8.11	0	0	Samd4b
TC0300002311.mm.1	9.19	6.17	8.11	0	0	Slc25a44
TC1300001555.mm.1	17.56	14.45	8.65	0	0	Hist1h2bl
TC0X00000689.mm.1	8.22	5.1	8.69	0	0	Dusp9
TC0700000773.mm.1	10.29	7.15	8.8	0	0	Klk10
TC1200000142.mm.1	16.19	13.04	8.89	0	0	Odc1
TC1300000177.mm.1	17.25	14.04	9.25	0	0	Hist1h2bn
TC0800001182.mm.1	13.23	9.99	9.5	0	0	Cmtm3
TC1000003117.mm.1	14.05	10.74	9.91	0	0	Shmt2
TC1400000368.mm.1	11.51	8.15	10.24	0	0	Anxa8
TC1000002264.mm.1	13.55	10.19	10.31	0	0	Ddx21
TC1400001986.mm.1	8.98	5.5	11.22	0	0	Ccnb1ip1
TC1300000249.mm.1	10.64	6.96	12.82	0	0	Hist1h2bg
TC1300000369.mm.1	8.33	4.48	14.42	0	0	Serpinb9f
TC0800000941.mm.1	11.46	7.6	14.49	0	0	Samd1
TC1300000371.mm.1	9.1	4.91	18.23	0	0	Serpinb9g
TC0600001448.mm.1	12.65	8.41	18.9	0	0	Nop2
TC1300000365.mm.1	14.03	9.74	19.51	0	0	Serpinb9b
TC0200004563.mm.1	11.9	7.13	27.33	0	0	Mal
TC1900000683.mm.1	13.44	8.66	27.47	0	0	Nolc1
TC1300001377.mm.1	11.66	6.73	30.39	0	0	Akr1c18
TC1300001453.mm.1	13.76	8.31	43.58	0	0	Prl2c2
TC1300000368.mm.1	11.59	4.99	97.1	0	0	Serpinb9e
TC1600001616.mm.1	11.62	4.61	128.76	0	0	Upk1b
