# Supplementary material for: Monocytic and granulocytic myeloid derived suppressor cells differentially regulate spatiotemporal tumour plasticity during metastatic cascade
Source: Nat Commun. 2017 Apr 6;8:14979. doi: 10.1038/ncomms14979 (PMC5384228; doi:10.1038/ncomms14979)
Supplement: Supplementary Data 8 — Tumor cell vs Tumor cell+gMDSC (Tumor 4T1) week 3. Differentially expressed genes in EMT6 tumor cells after co-culture with tumor-derived gMDCS from 4T1 tumor-bearing mice at week 3 post implantation. [file ncomms14979-s9.xlsx]

## Sheet: TC vs TC+gMDSC (Tumor 4T1) 
Supplementary data 8. Tumor cell vs Tumor cell+gMDSC (Tumor 4T1) week 3. Differentially expressed genes in EMT6 tumor cells after co-culture with tumor-derived gMDCS from 4T1 tumor-bearing mice at week 3 post implantation.
Transcript Cluster ID	Tumor cell Bi-weight Avg Signal (log2)	Tumor cell+gMDSC(Tumor 4T1) Bi-weight Avg Signal (log2)	Fold Change (linear) (Tumor cell vs. Tumor cell+gMDSC(Tumor 4T1))	ANOVA p-value (Tumor cell vs. Tumor cell+gMDSC(Tumor 4T1))	FDR p-value (Tumor cell vs. Tumor cell+gMDSC(Tumor 4T1))	Gene Symbol
TC1300000569.mm.1	11.9	15.83	-15.31	0	0	Ogn
TC0800002411.mm.1	7.66	10.69	-8.15	0	0	Slc5a5
TC1700001484.mm.1	7.75	10.74	-7.97	0	0	Thbs2
TSUnmapped00000016.mm.1	8.24	11.21	-7.85	0	0	Ddit3
TC0100003754.mm.1	6.6	9.42	-7.08	0	0	Tgfb2
TC1900000866.mm.1	9.23	11.91	-6.44	0	0	Grk5
TC1300001204.mm.1	7.75	10.36	-6.08	0	0	Elovl7
TC0900000336.mm.1	6.76	9.36	-6.04	0	0	Cdon
TC1200001335.mm.1	9.61	12.11	-5.64	0	0	Macc1
TC1500001450.mm.1	9.67	12.16	-5.61	0	0	Angpt1
TC1900001340.mm.1	7.13	9.58	-5.46	0	0	Insl6
TC0900000358.mm.1	7.9	10.33	-5.4	0	0	Tmem218
TC1400000781.mm.1	6.47	8.87	-5.28	0	0	Pck2
TC1900000890.mm.1	7.49	9.86	-5.15	0	0	Aldh3b1
TC0300002297.mm.1	11.96	14.32	-5.13	0	0	Apoa1bp
TC1200001742.mm.1	10.44	12.78	-5.07	0	0	Egln3
TC1100002170.mm.1	10.2	12.53	-5.02	0	0	H2afv
TC0200001441.mm.1	7.74	10.06	-5	0	0	Chst1
TC0700000886.mm.1	6.17	8.49	-5	0	0	Tmem86a
TC1000001207.mm.1	11.4	13.57	-4.52	0	0	Dusp6
TC1300000568.mm.1	5.84	8.01	-4.48	0	0	Omd
TC1400000336.mm.1	4.64	6.8	-4.48	0	0	Galnt15
TC0300001124.mm.1	8.29	10.41	-4.36	0	0	Gstm5
TSUnmapped00000029.mm.1	6.29	8.37	-4.24	0	0	Psd3
TC1200000260.mm.1	9.21	11.29	-4.22	0	0	Fam110c
TC1300001326.mm.1	4.75	6.78	-4.09	0	0	Emb
TC1000002224.mm.1	5.9	7.92	-4.07	0	0	Ddit4
TC0800001870.mm.1	9.34	11.36	-4.04	0	0	Smim19
TC0700004165.mm.1	12.09	14.06	-3.92	0	0	Arl6ip1
TC0100003301.mm.1	7.78	9.73	-3.88	0	0	Mr1
TC0700001262.mm.1	6.3	8.2	-3.74	0	0	Rab38
TC0900001232.mm.1	11.58	13.47	-3.7	0	0	Rbp1
TC1100001171.mm.1	8.11	9.97	-3.63	0	0	Nos2
TC0100002481.mm.1	12.05	13.9	-3.59	0	0	Idh1
TC1400002017.mm.1	8.49	10.33	-3.59	0	0	Ndrg2
TC0700003954.mm.1	5.95	7.75	-3.47	0	0	Usp17le
TC1700002063.mm.1	3.66	5.45	-3.45	0	0	Olfr99
TC0300001338.mm.1	7.91	9.68	-3.41	0	0	Papss1
TC0900002321.mm.1	5.61	7.38	-3.4	0	0	Cib2
TC0300002840.mm.1	7.1	8.85	-3.35	0	0	Slc44a3
TC0200001586.mm.1	11.67	13.41	-3.34	0	0	Immp1l
TC1500001730.mm.1	8.46	10.19	-3.33	0	0	Ly6c2
TC1200001643.mm.1	5.65	7.36	-3.27	0	0	Tspan13
TC1400001898.mm.1	10.67	12.37	-3.25	0	0	Ero1l
TC1400002392.mm.1	15.68	17.35	-3.19	0	0	Itm2b
TC1500000676.mm.1	8.85	10.52	-3.18	0	0	Kdelr3
TC1000003169.mm.1	6.54	8.2	-3.16	0	0	Mettl7b
TC0300001061.mm.1	9.67	11.3	-3.1	0	0	Ap4b1
TC1400001331.mm.1	9.28	10.89	-3.05	0	0	Clybl
TC0200000404.mm.1	7.44	9.04	-3.04	0	0	Tmem203
TC0200003599.mm.1	5.77	7.38	-3.04	0	0	Cd302
TC0300002334.mm.1	12.81	14.41	-3.04	0	0	Fdps
TC1500001084.mm.1	9.99	11.57	-2.97	0	0	Krt18
TC1200000797.mm.1	6.63	8.19	-2.96	0	0	Acot2
TC0300002722.mm.1	7.09	8.65	-2.95	0	0	Gstm7
TC1600000184.mm.1	9.05	10.61	-2.95	0	0	Snai2
TC1600001976.mm.1	8.51	10.04	-2.89	0	0	Adamts5
TC0300002241.mm.1	8.24	9.76	-2.88	0	0	Mnd1
TC1000002383.mm.1	8.07	9.6	-2.88	0	0	Gstt1
TC1700002629.mm.1	10.4	11.92	-2.87	0	0	Cox7a2l
TC1200002103.mm.1	11.14	12.66	-2.86	0	0	Tgfb3
TC1300000385.mm.1	6.27	7.79	-2.85	0	0	Bphl
TC0300002728.mm.1	7.78	9.29	-2.84	0	0	Gstm4
TC0700003946.mm.1	4.99	6.49	-2.84	0	0	Trim30d
TC1200002166.mm.1	7.26	8.76	-2.83	0	0	Lysmd1
TC1700000836.mm.1	7	8.5	-2.82	0	0	Cyp39a1
TC0100002544.mm.1	15.46	16.94	-2.79	0	0	Fn1
TC0500002895.mm.1	6.98	8.46	-2.79	0	0	Gbp10
TC1700001673.mm.1	9.18	10.65	-2.77	0	0	Fam173a
TC0800000030.mm.1	4.71	6.17	-2.76	0	0	Lrrc8e
TC0300002797.mm.1	7.19	8.63	-2.72	0	0	S1pr1
TC0500003730.mm.1	8.89	10.33	-2.72	0	0	Gbp9
TC1300000006.mm.1	12.56	13.99	-2.69	0	0	Gdi2
TC1500001919.mm.1	10.7	12.11	-2.66	0	0	Slc25a17
TC0100003627.mm.1	12.21	13.62	-2.65	0	0	Akt3
TC1700001264.mm.1	7.2	8.61	-2.65	0	0	Dync2li1
TC1400002054.mm.1	6.41	7.8	-2.62	0	0	Slc7a7
TCX_GL456233_random00000002.mm.1	6.1	7.48	-2.6	0	0	Tmlhe
TC0700003625.mm.1	8.33	9.7	-2.59	0	0	Bnc1
TC0700003978.mm.1	9.84	11.21	-2.58	0	0	Prkcdbp
TC1400000862.mm.1	6.74	8.1	-2.57	0	0	Arl11
TC1500001024.mm.1	9.81	11.16	-2.55	0	0	Cox14
TC0200001843.mm.1	11.6	12.95	-2.54	0	0	Sord
TC0200001886.mm.1	5.74	7.07	-2.52	0	0	Eid1
TC1200002078.mm.1	5.92	7.25	-2.52	0	0	Aldh6a1
TC1300002481.mm.1	8.56	9.89	-2.51	0	0	Hexb
TC0700001535.mm.1	5.64	6.96	-2.5	0	0	Usp17la
TC1700002354.mm.1	10.51	11.82	-2.47	0	0	Gpr108
TC0600001424.mm.1	10.57	11.87	-2.46	0	0	C1rb
TC1900001028.mm.1	7.88	9.18	-2.46	0	0	Dnajc4
TC0600001422.mm.1	9.75	11.04	-2.45	0	0	C1ra
TC0X00002207.mm.1	6.49	7.78	-2.45	0	0	Gpc4
TC1200001685.mm.1	10.52	11.82	-2.45	0	0	Dnajb9
TC0100003888.mm.1	10.86	12.14	-2.44	0	0	Ifi204
TC0300000952.mm.1	11.25	12.53	-2.42	0	0	Lix1l
TC0300000890.mm.1	6.49	7.76	-2.41	0	0	Lysmd1
TC0600000565.mm.1	4.77	6.04	-2.41	0	0	Gimap9
TC0700000228.mm.1	10.32	11.58	-2.41	0	0	Tmem160
TC0700004665.mm.1	10.9	12.16	-2.41	0	0	Vkorc1
TC0500003731.mm.1	10.07	11.33	-2.4	0	0	Gbp4
TC1800001246.mm.1	9.38	10.64	-2.4	0	0	Yipf5
TC0200002945.mm.1	4.83	6.08	-2.38	0	0	Itih2
TC0800002431.mm.1	11.63	12.87	-2.37	0	0	Bst2
TC0200004512.mm.1	11.48	12.72	-2.36	0	0	Slc30a4
TC1900000748.mm.1	7.35	8.59	-2.36	0	0	Add3
TC0900002338.mm.1	7.64	8.87	-2.35	0	0	Scaper
TC1200001415.mm.1	13.95	15.18	-2.35	0	0	Pgk1
TC0200001006.mm.1	8.46	9.69	-2.34	0	0	Dhrs9
TC0300001347.mm.1	11.04	12.26	-2.34	0	0	Tbck
TC0100003599.mm.1	8.45	9.67	-2.33	0	0	Ifi202b
TC1000003047.mm.1	7.63	8.85	-2.33	0	0	Rassf3
TSUnmapped00000005.mm.1	7.21	8.43	-2.33	0	0	Amot
TC0700003974.mm.1	4.68	5.89	-2.32	0	0	Olfr690
TC1100002301.mm.1	7.88	9.1	-2.32	0	0	Slc1a4
TC1700002183.mm.1	6.66	7.87	-2.31	0	0	Klc4
TC0600003212.mm.1	5.35	6.56	-2.3	0	0	Clec2j
TC1700002454.mm.1	7.39	8.58	-2.29	0	0	Arhgap28
TC1400001937.mm.1	6.77	7.96	-2.28	0	0	Atg14
TC1600000346.mm.1	4.79	5.98	-2.28	0	0	Rtp4
TC0X00002433.mm.1	14.35	15.54	-2.27	0	0	Bcap31
TC1000001138.mm.1	7.32	8.51	-2.27	0	0	Ntn4
TC1800000484.mm.1	10.93	12.11	-2.27	0	0	Ap3s1
TC1500001321.mm.1	5.21	6.39	-2.26	0	0	Ropn1l
TC0700001160.mm.1	5.23	6.4	-2.25	0	0	Zscan2
TC1200002558.mm.1	5.02	6.19	-2.25	0	0	Igh-V10
TC1400000501.mm.1	11.34	12.51	-2.25	0	0	Cdkn3
TC0200001770.mm.1	7.59	8.76	-2.24	0	0	Chac1
TC0X00000902.mm.1	7.18	8.34	-2.23	0	0	Zxdb
TC0400001969.mm.1	4.58	5.74	-2.22	0	0	Gpr157
TC0700002842.mm.1	7.47	8.61	-2.21	0	0	Cebpg
TC1300000353.mm.1	7.08	8.22	-2.21	0	0	Foxc1
TC1500000301.mm.1	13.69	14.84	-2.21	0	0	Dcaf13
TSUnmapped00000014.mm.1	4.46	5.61	-2.21	0	0	Nudt7
TC0500002936.mm.1	8.85	9.99	-2.2	0	0	Fam69a
TC1600001757.mm.1	7.78	8.92	-2.19	0	0	Nit2
TC1900000665.mm.1	6.16	7.3	-2.19	0	0	Kazald1
TC0300000199.mm.1	8.9	10.02	-2.18	0	0	Mynn
TC0600001862.mm.1	13.36	14.48	-2.18	0	0	Ndufa4
TC0700001152.mm.1	5.58	6.7	-2.18	0	0	Hddc3
TC0300000800.mm.1	9.21	10.33	-2.17	0	0	S100a13
TC0700004508.mm.1	7.31	8.42	-2.17	0	0	Bet1l
TC0900000409.mm.1	3.88	4.99	-2.17	0	0	Olfr912
TC1000001084.mm.1	11.7	12.8	-2.15	0	0	Arl1
TC0400003016.mm.1	6.34	7.44	-2.13	0	0	Klhl9
TC0900001290.mm.1	13.98	15.06	-2.12	0	0	Anapc13
TC1500000776.mm.1	13.27	14.36	-2.12	0	0	Tspo
TC0100000171.mm.1	7.88	8.96	-2.11	0	0	Lmbrd1
TC0500003729.mm.1	6.83	7.91	-2.11	0	0	Gbp8
TC0800002604.mm.1	4.4	5.48	-2.11	0	0	Zfp791
TC1000002046.mm.1	10.37	11.44	-2.11	0	0	Cdc40
TC1600001191.mm.1	12.29	13.37	-2.11	0	0	Emp2
TC1900000129.mm.1	5.94	7.02	-2.11	0	0	Macrod1
TC0300001616.mm.1	4.82	5.89	-2.1	0	0	Hey1
TC0900000415.mm.1	4.65	5.72	-2.1	0	0	Olfr920
TC1000001598.mm.1	12.24	13.31	-2.1	0	0	Cnpy2
TC1400002430.mm.1	7.78	8.85	-2.1	0	0	Slc25a30
TC1700000078.mm.1	9.01	10.08	-2.1	0	0	Rsph3a
TC1800000098.mm.1	11.46	12.54	-2.1	0	0	Riok3
TC0200001277.mm.1	3.07	4.13	-2.09	0	0	Olfr1113
TC0600002425.mm.1	5.18	6.24	-2.09	0	0	Il23r
TC0900002268.mm.1	7.63	8.69	-2.09	0	0	Pts
TC0300000182.mm.1	14.01	15.06	-2.08	0	0	Rpl22l1
TC0700001492.mm.1	6.08	7.14	-2.08	0	0	Usp17lc
TC0800001871.mm.1	14.4	15.46	-2.08	0	0	Vdac3
TC1700001147.mm.1	6.44	7.5	-2.08	0	0	Lbh
TC1900000188.mm.1	12.74	13.79	-2.08	0	0	Fads1
TC0800000403.mm.1	7.56	8.6	-2.06	0	0	Tmem66
TC1400001002.mm.1	5.39	6.43	-2.06	0	0	Nudt18
TC0100000440.mm.1	9.76	10.8	-2.05	0	0	Casp8
TC0100003805.mm.1	8.12	9.15	-2.04	0	0	Nenf
TC1700001408.mm.1	12.29	13.32	-2.04	0	0	Rnaset2a
TC0900001433.mm.1	5.63	6.65	-2.03	0	0	Ccdc51
TC1700001599.mm.1	5.2	6.22	-2.03	0	0	Cldn9
TCX_GL456233_random00000005.mm.1	9.55	10.57	-2.03	0	0	Vamp7
TC0800002023.mm.1	8.35	9.37	-2.02	0	0	Leprotl1
TC0X00002061.mm.1	13.32	14.33	-2.02	0	0	Ndufa1
TC1200000110.mm.1	9.07	10.09	-2.02	0	0	Nbas
TC0500002480.mm.1	4.87	5.88	-2.01	0	0	Tlr1
TC1500000207.mm.1	6.58	7.59	-2.01	0	0	Cmbl
TC0200001296.mm.1	5.32	4.31	2.01	0	0	Olfr153
TC0900000204.mm.1	11.94	10.93	2.01	0	0	Ldlr
TC1000003224.mm.1	11.34	10.33	2.01	0	0	Eif4ebp2
TC1200002619.mm.1	4.19	3.19	2.01	0	0	Ighv1-31
TC1500001927.mm.1	10.63	9.63	2.01	0	0	Rangap1
TC0200001647.mm.1	4.81	3.8	2.02	0	0	Olfr1287
TC0600001129.mm.1	11.55	10.53	2.02	0	0	Arl6ip5
TC0700002563.mm.1	5.44	4.43	2.02	0	0	Vmn1r149
TC0900000387.mm.1	4.62	3.61	2.02	0	0	Olfr890
TC1000001767.mm.1	11.89	10.88	2.02	0	0	Ltv1
TC1000002605.mm.1	7.52	6.51	2.02	0	0	Cry1
TC1200002267.mm.1	11.82	10.81	2.02	0	0	Ddx24
TC1100000543.mm.1	6.83	5.8	2.03	0	0	Cby3
TC1600002175.mm.1	6.09	5.07	2.03	0	0	Pcp4
TC0300000709.mm.1	10.29	9.27	2.04	0	0	Isg20l2
TC0300000810.mm.1	8.71	7.68	2.04	0	0	S100a7a
TC0100001170.mm.1	7.85	6.82	2.05	0	0	Fam72a
TC0200001660.mm.1	4.61	3.58	2.05	0	0	Olfr1318
TC0800001094.mm.1	9.34	8.3	2.05	0	0	Mt2
TC1000002458.mm.1	10.63	9.6	2.05	0	0	Syde1
TC1100000600.mm.1	7.58	6.55	2.05	0	0	Zcchc10
TC1200002632.mm.1	4.62	3.58	2.05	0	0	Ighv1-55
TSUnmapped00000042.mm.1	9.6	8.57	2.05	0	0	E2f3
TC0500000110.mm.1	5.81	4.77	2.06	0	0	Speer4d
TC0600003555.mm.1	5.84	4.79	2.06	0	0	Igkv4-79
TC0900001578.mm.1	7.36	6.32	2.06	0	0	Xylb
TC1400000329.mm.1	8.95	7.91	2.06	0	0	Eaf1
TC0700000007.mm.1	7.33	6.28	2.07	0	0	Cacng7
TC1000001636.mm.1	5.43	4.38	2.07	0	0	Olfr804
TC1300002477.mm.1	15.54	14.49	2.07	0	0	Plp2
TC0100000456.mm.1	14.46	13.4	2.08	0	0	Nop58
TC0200001125.mm.1	9.23	8.17	2.08	0	0	Rbm45
TC0200001319.mm.1	4.82	3.77	2.08	0	0	Olfr1183
TC0600003565.mm.1	5.37	4.31	2.08	0	0	Igkv4-61
TC0700000509.mm.1	7.79	6.74	2.08	0	0	Sars2
TC1000002043.mm.1	13.34	12.29	2.08	0	0	Amd2
TC1100001400.mm.1	10.8	9.74	2.09	0	0	Cox11
TC1100003095.mm.1	10.24	9.18	2.09	0	0	Pelp1
TC1300001242.mm.1	12.9	11.84	2.09	0	0	Plk2
TC0500000091.mm.1	7.06	6	2.1	0	0	Speer3
TC1700002191.mm.1	13.04	11.97	2.1	0	0	Rpl7l1
TC0500001980.mm.1	6.29	5.22	2.11	0	0	Speer4c
TC0700002628.mm.1	9.6	8.53	2.11	0	0	Erf
TC0900000746.mm.1	8.76	7.69	2.11	0	0	Adpgk
TC0900002537.mm.1	8.74	7.67	2.11	0	0	Lactb
TC1200002191.mm.1	5.18	4.11	2.11	0	0	Kcnk10
TC0600003000.mm.1	10.6	9.51	2.12	0	0	Bms1
TC0700000327.mm.1	5.35	4.26	2.12	0	0	Vmn1r123
TC0700003743.mm.1	10.12	9.03	2.12	0	0	Ddias
TC1700000347.mm.1	9.51	8.43	2.12	0	0	Zfp598
TC1900000078.mm.1	10.13	9.04	2.12	0	0	Rela
TC1300002017.mm.1	9.82	8.72	2.13	0	0	Sptlc1
TC1600001638.mm.1	6.25	5.16	2.13	0	0	Zdhhc23
TC0600000415.mm.1	5.32	4.22	2.14	0	0	Olfr460
TC0700002471.mm.1	9.04	7.94	2.14	0	0	Qpctl
TC0700003028.mm.1	13.86	12.76	2.14	0	0	Emp3
TC0800001694.mm.1	11.86	10.77	2.14	0	0	Irs2
TC1300001560.mm.1	9.06	7.96	2.14	0	0	Hist1h1b
TC0200004335.mm.1	5.17	4.07	2.15	0	0	Olfr1307
TC0600002690.mm.1	12.68	11.57	2.15	0	0	Mcm2
TC0900000605.mm.1	10.71	9.61	2.15	0	0	Cryab
TC0900002066.mm.1	5.9	4.79	2.15	0	0	Olfr935
TC1200000140.mm.1	10.89	9.79	2.15	0	0	Nol10
TC1300000443.mm.1	10.35	9.25	2.15	0	0	Snrnp48
TC0300000930.mm.1	6.6	5.49	2.16	0	0	Hist2h2be
TC0500002183.mm.1	8.37	7.26	2.16	0	0	Fndc4
TC0500003417.mm.1	8.85	7.74	2.16	0	0	Sh2b2
TC1300001635.mm.1	9.48	8.37	2.16	0	0	Hist1h2bf
TC0700004620.mm.1	7.46	6.34	2.17	0	0	Sbsn
TC0700003970.mm.1	5.49	4.38	2.17	0	0	Olfr684
TC0900003008.mm.1	8.48	7.36	2.17	0	0	Acy1
TC0X00002052.mm.1	8.58	7.46	2.17	0	0	Nkrf
TC1300002204.mm.1	14.27	13.15	2.17	0	0	Ctsl
TC0500001695.mm.1	7.34	6.22	2.18	0	0	Lfng
TC0700004586.mm.1	7.42	6.3	2.18	0	0	Phlda2
TC0900000141.mm.1	4.89	3.77	2.18	0	0	Olfr832
TC1500001018.mm.1	7.25	6.13	2.18	0	0	Aqp5
TC0700002535.mm.1	4.91	3.78	2.19	0	0	Vmn1r121
TC1100000715.mm.1	7.58	6.45	2.19	0	0	Trim11
TC0200004251.mm.1	11.07	9.93	2.2	0	0	Prrg4
TC0400003777.mm.1	9.5	8.37	2.2	0	0	Tceb3
TC0600003572.mm.1	5.18	4.04	2.2	0	0	Igkv4-54
TC1200001243.mm.1	7.28	6.14	2.2	0	0	Trmt61a
TC1300001886.mm.1	10.04	8.9	2.2	0	0	Mcur1
TC1700001084.mm.1	7.8	6.66	2.2	0	0	Ddx11
TC1700001631.mm.1	8.74	7.6	2.2	0	0	Mlst8
TC1900001162.mm.1	4.34	3.21	2.2	0	0	Olfr1437
TC0700003844.mm.1	12.49	11.34	2.21	0	0	Inppl1
TC1000003205.mm.1	4.57	3.43	2.21	0	0	Olfr826
TC1100001037.mm.1	5.44	4.29	2.21	0	0	Olfr403
TC1300000912.mm.1	12.16	11.02	2.21	0	0	Ell2
TC1300001902.mm.1	11.1	9.96	2.21	0	0	Dtnbp1
TC1700000383.mm.1	8.06	6.92	2.21	0	0	Rpusd1
TC0600000705.mm.1	4.97	3.82	2.22	0	0	Vmn1r28
TC0900001375.mm.1	9.18	8.03	2.22	0	0	Hyal2
TC1900000243.mm.1	4.82	3.67	2.22	0	0	Olfr1441
TC1900000995.mm.1	12.24	11.09	2.22	0	0	Capn1
TC0700002984.mm.1	8.23	7.08	2.23	0	0	Prr12
TC1100000231.mm.1	7.38	6.23	2.23	0	0	Zrsr1
TC1300001837.mm.1	12.39	11.23	2.23	0	0	Eef1e1
TC1500001789.mm.1	6.7	5.55	2.23	0	0	Recql4
TC1800001009.mm.1	10.69	9.54	2.23	0	0	Ss18
TC1900000152.mm.1	11.39	10.23	2.23	0	0	Wdr74
TC0500000848.mm.1	7.29	6.12	2.24	0	0	Cxcl1
TC1700001946.mm.1	5.38	4.22	2.24	0	0	Ly6g5b
TC0300001408.mm.1	12.43	11.26	2.25	0	0	Adh7
TC0300003140.mm.1	7.66	6.49	2.25	0	0	Nexn
TC0700002532.mm.1	6.23	5.06	2.25	0	0	Vmn1r119
TC1000000893.mm.1	8.66	7.49	2.25	0	0	Cactin
TC1000003177.mm.1	4.74	3.57	2.25	0	0	Olfr771
TC1300000200.mm.1	4.77	3.6	2.25	0	0	Vmn1r196
TC1500001095.mm.1	10.12	8.96	2.25	0	0	Espl1
TC0700002328.mm.1	5.06	3.88	2.26	0	0	Vmn1r72
TC0900002302.mm.1	9.1	7.92	2.26	0	0	Ddx10
TC1500000729.mm.1	11.22	10.04	2.26	0	0	Zc3h7b
TC0700001855.mm.1	8.51	7.32	2.27	0	0	Rnf40
TC0100003069.mm.1	11.35	10.16	2.28	0	0	Cdk18
TC0200004586.mm.1	6.58	5.39	2.28	0	0	Zc3h8
TC0800000126.mm.1	14.42	13.23	2.28	0	0	Tfdp1
TC0900001416.mm.1	8.83	7.64	2.28	0	0	Dalrd3
TC1200001959.mm.1	13.87	12.68	2.28	0	0	Max
TC1500002071.mm.1	9.09	7.91	2.28	0	0	Kif21a
TC1900001437.mm.1	11.81	10.63	2.28	0	0	Ankrd1
TC0500003507.mm.1	7.59	6.39	2.29	0	0	Snx8
TC1000002443.mm.1	8.49	7.29	2.29	0	0	Pwp2
TC1300001558.mm.1	12.31	11.12	2.29	0	0	Hist1h2ak
TC0400000140.mm.1	9.95	8.74	2.31	0	0	Nbn
TC0600003272.mm.1	5.86	4.65	2.31	0	0	Tas2r107
TC0700003024.mm.1	8.1	6.89	2.31	0	0	Grwd1
TC0800000756.mm.1	9.18	7.97	2.31	0	0	Isyna1
TC1000002445.mm.1	10.36	9.16	2.31	0	0	Trappc10
TC1300002462.mm.1	10.05	8.85	2.31	0	0	F2r
TC1700002344.mm.1	10.4	9.2	2.31	0	0	Khsrp
TC0700004040.mm.1	4.92	3.7	2.32	0	0	Olfr469
TC1000003203.mm.1	5.18	3.97	2.32	0	0	Olfr823
TC0800001518.mm.1	9.48	8.26	2.33	0	0	Spire2
TC1700001598.mm.1	12.62	11.39	2.33	0	0	Tnfrsf12a
TC0400001107.mm.1	15.16	13.94	2.34	0	0	Dhcr24
TC1000002042.mm.1	14.6	13.37	2.34	0	0	Gtf3c6
TC1700002318.mm.1	9.76	8.53	2.34	0	0	Dpp9
TC0100002151.mm.1	7.89	6.65	2.35	0	0	Ccdc115
TC0500002628.mm.1	10.83	9.59	2.35	0	0	Clock
TC1300000262.mm.1	7.18	5.95	2.35	0	0	Hist1h1a
TC0800000277.mm.1	10.32	9.08	2.36	0	0	Slc20a2
TC1300000259.mm.1	8.37	7.13	2.36	0	0	Hist1h2bb
TC1000003113.mm.1	7.19	5.94	2.37	0	0	Gli1
TC1400000910.mm.1	9.49	8.24	2.37	0	0	Pinx1
TC0300002203.mm.1	7.88	6.63	2.38	0	0	Tmem144
TC0700002705.mm.1	10.56	9.3	2.39	0	0	Nfkbib
TC1100001579.mm.1	6.75	5.49	2.39	0	0	Csf3
TC1400000573.mm.1	9.38	8.13	2.39	0	0	Apex1
TC1900000908.mm.1	12.27	11.02	2.39	0	0	Rad9a
TC0700004031.mm.1	5.05	3.79	2.4	0	0	Olfr715
TC1400002843.mm.1	5.78	4.52	2.4	0	0	LOC100861615
TC1900000276.mm.1	5.18	3.91	2.4	0	0	Olfr1480
TC0700002530.mm.1	5.87	4.6	2.41	0	0	Vmn1r117
TC1700000829.mm.1	7.66	6.39	2.41	0	0	Tnfrsf21
TC0600003561.mm.1	4.75	3.47	2.42	0	0	Igkv4-69
TC0700002172.mm.1	8.01	6.74	2.42	0	0	Tmem238
TC1500001715.mm.1	6.03	4.76	2.42	0	0	Lypd2
TC1000000864.mm.1	10.82	9.54	2.43	0	0	Adat3
TC1700001677.mm.1	6.82	5.54	2.43	0	0	Fam195a
TC0500000217.mm.1	9.13	7.84	2.44	0	0	Agap3
TC0500002754.mm.1	9.41	8.13	2.44	0	0	Sdad1
TC1500000852.mm.1	12.31	11.03	2.44	0	0	Creld2
TC1700001032.mm.1	11.47	10.18	2.44	0	0	Trip10
TC1400000174.mm.1	10.09	8.79	2.45	0	0	Zswim8
TC0600001561.mm.1	5.06	3.76	2.46	0	0	Tas2r124
TC1900000983.mm.1	12.41	11.11	2.46	0	0	Scyl1
TC0300000724.mm.1	10.63	9.32	2.47	0	0	Smg5
TC0700001861.mm.1	8.4	7.1	2.47	0	0	Fbxl19
TC0X00002995.mm.1	10.29	8.99	2.47	0	0	Gla
TC1500002050.mm.1	13.21	11.9	2.47	0	0	Lmf2
TC1700001395.mm.1	10.02	8.71	2.47	0	0	Tagap1
TC0400003866.mm.1	14.06	12.76	2.48	0	0	Padi3
TC0400003917.mm.1	14.35	13.03	2.49	0	0	Pdpn
TC0600003136.mm.1	11.48	10.16	2.49	0	0	Ncapd2
TC0800002843.mm.1	6.14	4.82	2.49	0	0	Lcat
TC0900000769.mm.1	6.9	5.58	2.49	0	0	Uaca
TC0M00000011.mm.1	13.69	12.37	2.49	0	0	ND3
TC1100003299.mm.1	10.81	9.5	2.49	0	0	Tnfaip1
TC1300001949.mm.1	11	9.69	2.49	0	0	Phf2
TC1500002042.mm.1	6.46	5.15	2.49	0	0	Dennd6b
TC1300001530.mm.1	5.16	3.83	2.5	0	0	Olfr1370
TC0400001419.mm.1	11.65	10.32	2.51	0	0	Fhl3
TC0500000842.mm.1	7.21	5.89	2.51	0	0	Ppbp
TC1600002045.mm.1	10.49	9.16	2.51	0	0	Scaf4
TC0700002627.mm.1	12.9	11.57	2.52	0	0	Gsk3a
TC0700000345.mm.1	5.49	4.15	2.53	0	0	Vmn1r160
TC0700002537.mm.1	5.71	4.37	2.53	0	0	Vmn1r124
TC0700004052.mm.1	5.8	4.47	2.53	0	0	Olfr488
TC1100003300.mm.1	10.91	9.57	2.53	0	0	Tmem97
TC1400001533.mm.1	10.55	9.21	2.53	0	0	Dnajc9
TC1800000249.mm.1	8.96	7.62	2.53	0	0	Lims2
TC0700004041.mm.1	4.89	3.55	2.54	0	0	Olfr470
TC1100003379.mm.1	9.01	7.66	2.54	0	0	Slfn9
TC1300000305.mm.1	7.74	6.39	2.54	0	0	Prl2c1
TC1500001973.mm.1	12.96	11.62	2.54	0	0	Pacsin2
TC1300000364.mm.1	10.09	8.74	2.55	0	0	Serpinb9
TC1900000284.mm.1	4.84	3.49	2.55	0	0	Olfr1496
TC0100000103.mm.1	8.25	6.89	2.56	0	0	Ly96
TC0200004063.mm.1	5.62	4.27	2.56	0	0	Olfr1245
TC1700001969.mm.1	9.28	7.93	2.56	0	0	Tcf19
TC0500003497.mm.1	9.93	8.57	2.57	0	0	Ints1
TC1300000192.mm.1	7.9	6.53	2.57	0	0	Hist1h2bj
TC1900000051.mm.1	6.58	5.22	2.57	0	0	Slc29a2
TC0100000946.mm.1	8.32	6.95	2.58	0	0	Ing5
TC0700002528.mm.1	5.16	3.79	2.58	0	0	Vmn1r114
TC1200000071.mm.1	16.86	15.49	2.58	0	0	Laptm4a
TC0100002193.mm.1	11.54	10.17	2.59	0	0	Tmem131
TC1300001575.mm.1	8.6	7.23	2.59	0	0	Hist1h4i
TC0400000093.mm.1	10.96	9.58	2.6	0	0	Cdh17
TC0800000011.mm.1	9.27	7.89	2.6	0	0	Pnpla6
TC1500000453.mm.1	11.86	10.48	2.6	0	0	Myc
TC1200002627.mm.1	6.01	4.63	2.61	0	0	Ighv8-5
TC1300002686.mm.1	11.8	10.41	2.62	0	0	Skiv2l2
TC1900000661.mm.1	7.74	6.36	2.62	0	0	Peo1
TC0700000333.mm.1	5.7	4.29	2.65	0	0	Vmn1r135
TC0700000346.mm.1	5.7	4.29	2.65	0	0	Vmn1r135
TC1300002499.mm.1	10.03	8.62	2.65	0	0	Utp15
TC1500001005.mm.1	9.78	8.37	2.65	0	0	Troap
TC0900002156.mm.1	7.83	6.41	2.67	0	0	C2cd2l
TC1000002650.mm.1	10.21	8.78	2.68	0	0	Utp20
TC0200004548.mm.1	10.37	8.94	2.69	0	0	Itpripl1
TC0800002403.mm.1	11.15	9.72	2.69	0	0	Ifi30
TC0900000166.mm.1	4.96	3.54	2.69	0	0	Olfr873
TC1700000252.mm.1	5.43	4.01	2.69	0	0	Vmn1r229
TC1900000279.mm.1	4.69	3.26	2.69	0	0	Olfr1489
TC1200000819.mm.1	8.95	7.52	2.7	0	0	Isca2
TC0700000329.mm.1	5.86	4.42	2.71	0	0	Vmn1r128
TC1400000745.mm.1	12.48	11.04	2.71	0	0	Mmp14
TC0300002310.mm.1	11.98	10.53	2.72	0	0	Pmf1
TC1900000235.mm.1	11.04	9.59	2.72	0	0	Patl1
TC1400001045.mm.1	7.92	6.47	2.73	0	0	Htr2a
TC1700002208.mm.1	10.73	9.29	2.73	0	0	Bysl
TC1200002402.mm.1	10.66	9.21	2.74	0	0	Cdc42bpb
TC1500002288.mm.1	10.99	9.53	2.74	0	0	Itgb7
TC0100001338.mm.1	15.1	13.64	2.76	0	0	Ptgs2
TC1700001209.mm.1	10.03	8.56	2.76	0	0	Galm
TC0300001198.mm.1	11.17	9.7	2.77	0	0	Frrs1
TC0600003560.mm.1	6.16	4.68	2.78	0	0	Igkv4-70
TC0700000324.mm.1	5.82	4.35	2.78	0	0	Vmn1r113
TC0100003478.mm.1	14.41	12.93	2.8	0	0	Uck2
TC0700001847.mm.1	7.04	5.55	2.81	0	0	Fbrs
TC0900003112.mm.1	7.73	6.24	2.81	0	0	Klhl18
TC0200004340.mm.1	5.27	3.78	2.82	0	0	Olfr1312
TC0500000527.mm.1	6.83	5.34	2.82	0	0	Sod3
TC1000002524.mm.1	13.18	11.67	2.83	0	0	Sgta
TC0800000782.mm.1	10.56	9.06	2.84	0	0	Myo9b
TC1900001154.mm.1	4.75	3.24	2.84	0	0	Olfr1427
TC7_GL456219_random00000001.mm.1	5.06	3.54	2.85	0	0	Vmn1r186
TC1900000127.mm.1	15.05	13.53	2.86	0	0	Ppp1r14b
TC0400003894.mm.1	10.96	9.43	2.88	0	0	Efhd2
TC0800002428.mm.1	8.04	6.52	2.88	0	0	Ano8
TC1200001281.mm.1	13.14	11.61	2.88	0	0	Crip2
TC1300001633.mm.1	10.29	8.75	2.91	0	0	Hist1h3e
TC0500003439.mm.1	11.71	10.16	2.92	0	0	Srrt
TC0600003196.mm.1	8.61	7.06	2.92	0	0	Tead4
TC1200000675.mm.1	12.85	11.3	2.92	0	0	Mthfd1
TC1500001022.mm.1	10.66	9.11	2.92	0	0	Smarcd1
TC0100003108.mm.1	12.79	11.25	2.93	0	0	Tmem183a
TC1500000565.mm.1	10.2	8.65	2.93	0	0	Gsdmd
TC0800002599.mm.1	15.61	14.06	2.95	0	0	Asna1
TC1700002343.mm.1	11.06	9.49	2.96	0	0	Gtf2f1
TC0900001442.mm.1	8.89	7.32	2.97	0	0	Cdc25a
TC1900001514.mm.1	14.15	12.57	2.98	0	0	Exosc1
TC0300002473.mm.1	7.88	6.29	3	0	0	Anxa9
TC1300001555.mm.1	17.56	15.98	3	0	0	Hist1h2bl
TC0200003362.mm.1	11.96	10.37	3.01	0	0	Stom
TC0300002916.mm.1	13.06	11.47	3.01	0	0	Ap1ar
TC1000003194.mm.1	4.9	3.31	3.01	0	0	Olfr814
TC1200002646.mm.1	4.76	3.17	3.02	0	0	Igh-VJ558
TC0900001784.mm.1	9.25	7.65	3.03	0	0	Med17
TC0900003110.mm.1	11.68	10.08	3.03	0	0	Ptpn23
TC1000000229.mm.1	14.48	12.88	3.04	0	0	LOC215866
TC1000001224.mm.1	7.28	5.68	3.04	0	0	Cep290
TC1500001759.mm.1	8.94	7.33	3.05	0	0	Fam83h
TC0700000057.mm.1	12.19	10.57	3.06	0	0	U2af2
TC0X00003384.mm.1	6.57	4.96	3.06	0	0	Ssxb9
TC1300002064.mm.1	7.77	6.16	3.06	0	0	Fam193b
TC1500001067.mm.1	8.31	6.69	3.07	0	0	Nr4a1
TC0500003236.mm.1	12.39	10.77	3.08	0	0	Vps33a
TC0700002167.mm.1	10.18	8.56	3.09	0	0	Hspbp1
TC0900001507.mm.1	10.98	9.34	3.1	0	0	Ubp1
TC1300000177.mm.1	17.25	15.62	3.1	0	0	Hist1h2bn
TC0600003558.mm.1	6.1	4.46	3.12	0	0	Igkv4-72
TC0700004320.mm.1	12.3	10.65	3.13	0	0	Dctpp1
TC1300002036.mm.1	12.86	11.21	3.13	0	0	Nop16
TC1700001935.mm.1	8.25	6.6	3.13	0	0	Hspa1b
TC0600001787.mm.1	8.9	7.23	3.19	0	0	Samd9l
TC1500002206.mm.1	9.56	7.88	3.19	0	0	Mcrs1
TC1500001760.mm.1	9.23	7.55	3.2	0	0	Scrib
TC1900000054.mm.1	9.32	7.63	3.22	0	0	Rin1
TC0900001851.mm.1	11.68	9.98	3.23	0	0	Dnmt1
TC0800000416.mm.1	9.54	7.84	3.24	0	0	Dusp4
TC1700000703.mm.1	6.69	4.99	3.24	0	0	Ier3
TC1900000508.mm.1	11.74	10.02	3.29	0	0	Kif20b
TC0800000108.mm.1	6.04	4.31	3.3	0	0	Spaca7
TC0100003477.mm.1	16.35	14.62	3.33	0	0	Uck2
TC0700002522.mm.1	5.36	3.62	3.34	0	0	Vmn1r103
TC1200001269.mm.1	11.5	9.76	3.34	0	0	Cep170b
TC0900000391.mm.1	4.68	2.93	3.35	0	0	Olfr894
TC0600001092.mm.1	12.79	11.03	3.37	0	0	Slc6a6
TC0500000850.mm.1	7.51	5.75	3.38	0	0	Cxcl2
TC0700000319.mm.1	5.99	4.23	3.39	0	0	Vmn1r100
TC0700002534.mm.1	5.73	3.94	3.45	0	0	Vmn1r120
TC1300001642.mm.1	8.74	6.95	3.45	0	0	Hist1h3c
TC1300002063.mm.1	11.85	10.04	3.51	0	0	Ddx41
TC1600002020.mm.1	5.1	3.28	3.53	0	0	Krtap19-5
TC0600000849.mm.1	6.84	5.01	3.57	0	0	Tmem150a
TC1300000247.mm.1	7.2	5.36	3.58	0	0	Hist1h3f
TC0500003274.mm.1	9.89	8.04	3.59	0	0	Dhx37
TC0500002178.mm.1	12.54	10.69	3.6	0	0	Ppm1g
TC1800000704.mm.1	11.43	9.57	3.62	0	0	Tubb6
TC0100000399.mm.1	7.1	5.24	3.63	0	0	Mars2
TC1900000067.mm.1	9.24	7.38	3.63	0	0	Fosl1
TC0800000844.mm.1	9.65	7.77	3.68	0	0	Tom1
TC0700001603.mm.1	5.64	3.75	3.7	0	0	Olfr510
TC0500002085.mm.1	13.09	11.19	3.72	0	0	Abcf2
TC1700000461.mm.1	12.86	10.96	3.73	0	0	Hmga1
TC0700000338.mm.1	6.17	4.27	3.74	0	0	Vmn1r143
TC1300000671.mm.1	12.37	10.45	3.79	0	0	Ddx46
TC0800001095.mm.1	11	9.07	3.8	0	0	Mt1
TC1500000593.mm.1	9.63	7.7	3.8	0	0	Hsf1
TC0200001251.mm.1	5.51	3.58	3.82	0	0	Olfr1020
TC0700000320.mm.1	6.12	4.19	3.82	0	0	Vmn1r104
TC0100002033.mm.1	13.29	11.35	3.83	0	0	Mcm3
TC0700000381.mm.1	9.61	7.67	3.83	0	0	Kcnn4
TC0700002166.mm.1	11.33	9.39	3.84	0	0	Ppp6r1
TC0300002311.mm.1	9.19	7.24	3.87	0	0	Slc25a44
TC0700000341.mm.1	6.36	4.41	3.88	0	0	Vmn1r152
TC0100002604.mm.1	11.7	9.73	3.93	0	0	Tuba4a
TC0700000323.mm.1	6.01	4.03	3.95	0	0	Vmn1r112
TC0700000325.mm.1	6.12	4.14	3.95	0	0	Vmn1r116
TC0800001215.mm.1	8.82	6.84	3.95	0	0	Slc9a5
TC0700001444.mm.1	11.86	9.87	3.96	0	0	Numa1
TC0700000331.mm.1	6.26	4.27	3.98	0	0	Vmn1r130
TC0700000336.mm.1	6.26	4.27	3.98	0	0	Vmn1r137
TC1700000896.mm.1	11.67	9.67	3.99	0	0	Dnph1
TC1300001769.mm.1	6.52	4.51	4.02	0	0	Serpinb9c
TC0700002565.mm.1	5.41	3.39	4.06	0	0	Vmn1r151
TC0100000916.mm.1	12.89	10.85	4.13	0	0	Gpc1
TC0700000318.mm.1	6.09	4.05	4.13	0	0	Vmn1r143
TC1300001779.mm.1	16.15	14.11	4.13	0	0	Tubb2a
TC0700000322.mm.1	6.23	4.17	4.18	0	0	Vmn1r155
TC0700000343.mm.1	6.23	4.17	4.18	0	0	Vmn1r155
TC1500001744.mm.1	9.03	6.97	4.18	0	0	Zc3h3
TC1900001512.mm.1	8.72	6.64	4.22	0	0	Rrp12
TC1200001020.mm.1	10.35	8.26	4.28	0	0	Tmem251
TC0700000328.mm.1	5.78	3.67	4.33	0	0	Vmn1r125
TC0900000445.mm.1	5.73	3.61	4.35	0	0	Olfr981
TC0300002391.mm.1	6.16	4.02	4.39	0	0	Sprr1b
TC0700000344.mm.1	5.79	3.65	4.41	0	0	Vmn1r157
TC0700002573.mm.1	5.71	3.55	4.47	0	0	Vmn1r159
TC0700002539.mm.1	6.03	3.86	4.5	0	0	Vmn1r127
TC1500000543.mm.1	11.83	9.66	4.51	0	0	Them6
TC0700002529.mm.1	6.07	3.89	4.52	0	0	Vmn1r115
TC0700002120.mm.1	9.75	7.56	4.55	0	0	AU018091
TC1200000500.mm.1	10.19	8	4.56	0	0	Pnn
TC0500002306.mm.1	9.16	6.96	4.58	0	0	Bod1l
TC0500003431.mm.1	9.75	7.54	4.62	0	0	Serpine1
TC1700002179.mm.1	10.6	8.39	4.62	0	0	Srf
TC0700002556.mm.1	6.18	3.95	4.67	0	0	Vmn1r142
TC0200004338.mm.1	6.02	3.78	4.72	0	0	Olfr1310
TC0900000492.mm.1	8.9	6.65	4.74	0	0	Pvrl1
TC0900001561.mm.1	8.33	6.05	4.85	0	0	Eomes
TC0700002513.mm.1	6.23	3.94	4.88	0	0	Vmn1r94
TC0200004011.mm.1	5.96	3.67	4.89	0	0	Olfr1170
TC0100000298.mm.1	11.03	8.73	4.93	0	0	Il1rl1
TC0100001256.mm.1	9.09	6.79	4.93	0	0	Lad1
TC1500002258.mm.1	9.49	7.19	4.95	0	0	Krt80
TC1000000934.mm.1	9.44	7.1	5.05	0	0	Eid3
TC1000002264.mm.1	13.55	11.21	5.08	0	0	Ddx21
TC1200000142.mm.1	16.19	13.84	5.09	0	0	Odc1
TC1200000502.mm.1	10.04	7.68	5.13	0	0	Mia2
TC0700002536.mm.1	5.79	3.43	5.14	0	0	Vmn1r122
TC0800000796.mm.1	11.87	9.51	5.14	0	0	Slc27a1
TC1900000491.mm.1	6.98	4.61	5.14	0	0	Lipn
TC1200002598.mm.1	8.46	6.08	5.19	0	0	Ighv1-2
TC0700002531.mm.1	6.93	4.51	5.36	0	0	Vmn1r118
TC1500001714.mm.1	6.78	4.35	5.41	0	0	Slurp1
TC0900001377.mm.1	9.75	7.24	5.68	0	0	Ifrd2
TC0X00000689.mm.1	8.22	5.7	5.73	0	0	Dusp9
TC0300000811.mm.1	7.52	4.97	5.87	0	0	S100a8
TC0500000560.mm.1	8.52	5.92	6.03	0	0	Pcdh7
TC0700000773.mm.1	10.29	7.69	6.06	0	0	Klk10
TC0600001448.mm.1	12.65	10.03	6.15	0	0	Nop2
TC0M00000013.mm.1	15.15	12.52	6.16	0	0	ND4
TC1000000578.mm.1	14.04	11.39	6.28	0	0	Gm5424
TC0800002390.mm.1	10.19	7.54	6.29	0	0	Upf1
TC1300000367.mm.1	7.05	4.4	6.29	0	0	Serpinb9d
TC0500002855.mm.1	9.66	6.89	6.84	0	0	LOC636711
TC0700004642.mm.1	11.69	8.9	6.9	0	0	Samd4b
TC0800001182.mm.1	13.23	10.42	7.06	0	0	Cmtm3
TC1400001986.mm.1	8.98	5.87	8.63	0	0	Ccnb1ip1
TC0300001364.mm.1	10.1	6.91	9.1	0	0	Cenpe
TC1400000368.mm.1	11.51	8.16	10.2	0	0	Anxa8
TC0200000376.mm.1	8.63	5.12	11.38	0	0	Il1f9
TC1900000683.mm.1	13.44	9.91	11.54	0	0	Nolc1
TC0800000941.mm.1	11.46	7.74	13.18	0	0	Samd1
TC1300000249.mm.1	10.64	6.92	13.23	0	0	Hist1h2bg
TC1300000369.mm.1	8.33	4.53	13.98	0	0	Serpinb9f
TC1300001377.mm.1	11.66	7.74	15.11	0	0	Akr1c18
TC1300000365.mm.1	14.03	9.69	20.21	0	0	Serpinb9b
TC1300000371.mm.1	9.1	4.68	21.43	0	0	Serpinb9g
TC0200004563.mm.1	11.9	6.99	30.22	0	0	Mal
TC1300000368.mm.1	11.59	5.81	54.94	0	0	Serpinb9e
TC1300001453.mm.1	13.76	7.96	55.53	0	0	Prl2c2
TC1600001616.mm.1	11.62	4.22	168.3	0	0	Upk1b
