# Supplementary material for: Monocytic and granulocytic myeloid derived suppressor cells differentially regulate spatiotemporal tumour plasticity during metastatic cascade
Source: Nat Commun. 2017 Apr 6;8:14979. doi: 10.1038/ncomms14979 (PMC5384228; doi:10.1038/ncomms14979)
Supplement: Supplementary Data 9 — Tumor cell vs Tumor cell+mMDSC (Tumor 4T1) week 3. Differentially expressed genes in EMT6 tumor cells after co-culture with tumor-derived mMDCS from 4T1 tumor-bearing mice at week 3 post implantation. [file ncomms14979-s10.xlsx]

## Sheet: TC vs TC+mMDSC (Tumor 4T1) 
Supplementary data 9. Tumor cell vs Tumor cell+mMDSC (Tumor 4T1) week 3. Differentially expressed genes in EMT6 tumor cells after co-culture with tumor-derived mMDCS from 4T1 tumor-bearing mice at week 3 post implantation.
Transcript Cluster ID	EMT6 Bi-weight Avg Signal (log2)	Tumor cell+mMDSC(Tumor 4T1) w3 Bi-weight Avg Signal (log2)	Fold Change (linear) (Tumor cell vs. Tumor cell+mMDSC(Tumor 4T1) w3)	ANOVA p-value (Tumor cell vs. Tumor cell+mMDSC(Tumor 4T1) w3)	FDR p-value (Tumor cell vs. Tumor cell+mMDSC(Tumor 4T1) w3)	Gene Symbol
TSUnmapped00000016.mm.1	8.24	12.16	-15.07	0	0	Ddit3
TC1300000569.mm.1	11.9	15.51	-12.26	0	0	Ogn
TC0100003754.mm.1	6.6	9.83	-9.44	0	0	Tgfb2
TC1000002929.mm.1	4.7	7.82	-8.68	0	0	Lyz2
TC1700001484.mm.1	7.75	10.81	-8.39	0	0	Thbs2
TC0900000336.mm.1	6.76	9.48	-6.58	0	0	Cdon
TC1200001742.mm.1	10.44	13.13	-6.45	0	0	Egln3
TC0300002297.mm.1	11.96	14.57	-6.13	0	0	Apoa1bp
TC0600001369.mm.1	4.93	7.52	-6	0	0	Usp18
TC1300001204.mm.1	7.75	10.33	-5.95	0	0	Elovl7
TC1400002017.mm.1	8.49	11.04	-5.87	0	0	Ndrg2
TC1900000866.mm.1	9.23	11.77	-5.82	0	0	Grk5
TC0100003301.mm.1	7.78	10.32	-5.81	0	0	Mr1
TSUnmapped00000029.mm.1	6.29	8.8	-5.71	0	0	Psd3
TC0800002411.mm.1	7.66	10.17	-5.69	0	0	Slc5a5
TC1200000260.mm.1	9.21	11.67	-5.51	0	0	Fam110c
TC1900001340.mm.1	7.13	9.59	-5.47	0	0	Insl6
TC0200001441.mm.1	7.74	10.16	-5.35	0	0	Chst1
TC0800001870.mm.1	9.34	11.75	-5.32	0	0	Smim19
TC1600000346.mm.1	4.79	7.2	-5.31	0	0	Rtp4
TC0900000358.mm.1	7.9	10.25	-5.1	0	0	Tmem218
TC1500001450.mm.1	9.67	12.02	-5.1	0	0	Angpt1
TC1200001335.mm.1	9.61	11.92	-4.96	0	0	Macc1
TC1100002170.mm.1	10.2	12.51	-4.95	0	0	H2afv
TC1900000890.mm.1	7.49	9.77	-4.85	0	0	Aldh3b1
TC1400000781.mm.1	6.47	8.72	-4.75	0	0	Pck2
TC1000002224.mm.1	5.9	8.14	-4.74	0	0	Ddit4
TC1400001898.mm.1	10.67	12.79	-4.35	0	0	Ero1l
TC0700003946.mm.1	4.99	7.1	-4.34	0	0	Trim30d
TC1200000797.mm.1	6.63	8.73	-4.28	0	0	Acot2
TC0300001124.mm.1	8.29	10.35	-4.17	0	0	Gstm5
TC1300001326.mm.1	4.75	6.8	-4.14	0	0	Emb
TC1000001207.mm.1	11.4	13.44	-4.12	0	0	Dusp6
TC0700004165.mm.1	12.09	14.13	-4.11	0	0	Arl6ip1
TC0700000886.mm.1	6.17	8.2	-4.1	0	0	Tmem86a
TC1500001730.mm.1	8.46	10.48	-4.08	0	0	Ly6c2
TC0800002431.mm.1	11.63	13.65	-4.06	0	0	Bst2
TC1100001171.mm.1	8.11	10.09	-3.94	0	0	Nos2
TC0700003954.mm.1	5.95	7.88	-3.82	0	0	Usp17le
TC1600000184.mm.1	9.05	10.91	-3.62	0	0	Snai2
TC1000003169.mm.1	6.54	8.39	-3.59	0	0	Mettl7b
TC1400002054.mm.1	6.41	8.24	-3.55	0	0	Slc7a7
TC1000001596.mm.1	8.02	9.84	-3.54	0	0	Stat2
TC1400001331.mm.1	9.28	11.1	-3.53	0	0	Clybl
TC1400001937.mm.1	6.77	8.58	-3.5	0	0	Atg14
TC0700004665.mm.1	10.9	12.69	-3.48	0	0	Vkorc1
TC1100002301.mm.1	7.88	9.68	-3.48	0	0	Slc1a4
TC0200002945.mm.1	4.83	6.61	-3.44	0	0	Itih2
TC0500003181.mm.1	7.6	9.36	-3.39	0	0	Oas1a
TC1200002078.mm.1	5.92	7.67	-3.38	0	0	Aldh6a1
TC1400000501.mm.1	11.34	13.08	-3.34	0	0	Cdkn3
TC1000001897.mm.1	4.66	6.4	-3.33	0	0	Arg1
TC1000002383.mm.1	8.07	9.8	-3.32	0	0	Gstt1
TC0100002481.mm.1	12.05	13.74	-3.23	0	0	Idh1
TC0100002544.mm.1	15.46	17.15	-3.22	0	0	Fn1
TC0900001232.mm.1	11.58	13.26	-3.2	0	0	Rbp1
TC0X00000316.mm.1	9.82	11.49	-3.2	0	0	Il13ra1
TC0100003888.mm.1	10.86	12.53	-3.19	0	0	Ifi204
TCX_GL456233_random00000002.mm.1	6.1	7.77	-3.17	0	0	Tmlhe
TC1500001084.mm.1	9.99	11.65	-3.15	0	0	Krt18
TC0300002728.mm.1	7.78	9.44	-3.14	0	0	Gstm4
TC1700001264.mm.1	7.2	8.85	-3.14	0	0	Dync2li1
TC1700002629.mm.1	10.4	12.05	-3.14	0	0	Cox7a2l
TC0300001338.mm.1	7.91	9.55	-3.13	0	0	Papss1
TC0600001530.mm.1	6.29	7.93	-3.13	0	0	Clec2d
TC1200001643.mm.1	5.65	7.3	-3.13	0	0	Tspan13
TC1400002392.mm.1	15.68	17.31	-3.11	0	0	Itm2b
TC0900002321.mm.1	5.61	7.25	-3.1	0	0	Cib2
TC0700001262.mm.1	6.3	7.92	-3.09	0	0	Rab38
TC0100003599.mm.1	8.45	10.07	-3.08	0	0	Ifi202b
TC1400002430.mm.1	7.78	9.39	-3.05	0	0	Slc25a30
TC0200004599.mm.1	4.47	6.08	-3.04	0	0	Il1a
TC0100000112.mm.1	5.99	7.59	-3.03	0	0	Pi15
TC0200001586.mm.1	11.67	13.27	-3.02	0	0	Immp1l
TC0300001252.mm.1	8.61	10.2	-3.02	0	0	1810037I17Rik
TC0500003730.mm.1	8.89	10.47	-2.99	0	0	Gbp9
TC0900000050.mm.1	4.05	5.63	-2.98	0	0	Mmp8
TC1500000207.mm.1	6.58	8.14	-2.95	0	0	Cmbl
TC1500000676.mm.1	8.85	10.38	-2.9	0	0	Kdelr3
TC0500002895.mm.1	6.98	8.5	-2.87	0	0	Gbp10
TC0200001843.mm.1	11.6	13.12	-2.86	0	0	Sord
TC0300002334.mm.1	12.81	14.32	-2.85	0	0	Fdps
TC1900000129.mm.1	5.94	7.45	-2.85	0	0	Macrod1
TC1700001673.mm.1	9.18	10.68	-2.82	0	0	Fam173a
TC0700003978.mm.1	9.84	11.32	-2.79	0	0	Prkcdbp
TC1700002454.mm.1	7.39	8.84	-2.73	0	0	Arhgap28
TC0100003627.mm.1	12.21	13.66	-2.72	0	0	Akt3
TC0300001061.mm.1	9.67	11.12	-2.72	0	0	Ap4b1
TC0200004512.mm.1	11.48	12.92	-2.71	0	0	Slc30a4
TC0300002241.mm.1	8.24	9.67	-2.7	0	0	Mnd1
TC1300000006.mm.1	12.56	13.98	-2.67	0	0	Gdi2
TC1500001024.mm.1	9.81	11.23	-2.66	0	0	Cox14
TC1700000014.mm.1	5.11	6.52	-2.66	0	0	Cldn20
TC1300000385.mm.1	6.27	7.68	-2.65	0	0	Bphl
TC1100002852.mm.1	6.84	8.24	-2.64	0	0	Zfp867
TC0300002722.mm.1	7.09	8.48	-2.62	0	0	Gstm7
TC1700001599.mm.1	5.2	6.59	-2.61	0	0	Cldn9
TC1600001976.mm.1	8.51	9.89	-2.6	0	0	Adamts5
TC0500002480.mm.1	4.87	6.24	-2.59	0	0	Tlr1
TC0600001424.mm.1	10.57	11.93	-2.58	0	0	C1rb
TC1900000748.mm.1	7.35	8.71	-2.57	0	0	Add3
TC0700002639.mm.1	7.14	8.5	-2.56	0	0	Bckdha
TC1100004266.mm.1	4.86	6.21	-2.55	0	0	Irgm2
TC0900002338.mm.1	7.64	8.98	-2.53	0	0	Scaper
TC1700000070.mm.1	7.5	8.84	-2.53	0	0	Rps6ka2
TC0300002797.mm.1	7.19	8.52	-2.52	0	0	S1pr1
TC0300000182.mm.1	14.01	15.34	-2.51	0	0	Rpl22l1
TC0600001422.mm.1	9.75	11.07	-2.51	0	0	C1ra
TC1700001522.mm.1	4.18	5.5	-2.5	0	0	Fpr1
TSUnmapped00000014.mm.1	4.46	5.78	-2.49	0	0	Nudt7
TC0700003625.mm.1	8.33	9.64	-2.48	0	0	Bnc1
TC1600001191.mm.1	12.29	13.6	-2.48	0	0	Emp2
TC1800000098.mm.1	11.46	12.78	-2.48	0	0	Riok3
TC0200000404.mm.1	7.44	8.73	-2.46	0	0	Tmem203
TC0300002840.mm.1	7.1	8.4	-2.46	0	0	Slc44a3
TC1700002183.mm.1	6.66	7.96	-2.46	0	0	Klc4
TC0800000030.mm.1	4.71	6	-2.45	0	0	Lrrc8e
TC1600000193.mm.1	10.26	11.55	-2.45	0	0	Pkp2
TC0800002023.mm.1	8.35	9.64	-2.43	0	0	Leprotl1
TC0200004133.mm.1	6.93	8.21	-2.42	0	0	Creb3l1
TC1500001919.mm.1	10.7	11.96	-2.41	0	0	Slc25a17
TC1700002354.mm.1	10.51	11.78	-2.41	0	0	Gpr108
TC1800001246.mm.1	9.38	10.64	-2.41	0	0	Yipf5
TC0300000268.mm.1	6.09	7.36	-2.4	0	0	1810062G17Rik
TC0400001969.mm.1	4.58	5.84	-2.4	0	0	Gpr157
TC0400004171.mm.1	7.41	8.67	-2.4	0	0	Isg15
TC0200001886.mm.1	5.74	6.99	-2.39	0	0	Eid1
TC0300001080.mm.1	6.79	8.04	-2.39	0	0	Ppm1j
TC0700004353.mm.1	4.58	5.84	-2.39	0	0	Armcx3
TC1400001052.mm.1	5.07	6.32	-2.39	0	0	5031414D18Rik
TC1200001415.mm.1	13.95	15.2	-2.38	0	0	Pgk1
TC0200003599.mm.1	5.77	7.02	-2.37	0	0	Cd302
TC0300000800.mm.1	9.21	10.45	-2.37	0	0	S100a13
TC1600001395.mm.1	6.73	7.96	-2.36	0	0	Masp1
TC0300001347.mm.1	11.04	12.27	-2.35	0	0	Tbck
TC1200000110.mm.1	9.07	10.31	-2.35	0	0	Nbas
TC1300002201.mm.1	10.37	11.6	-2.35	0	0	Aaed1
TC1800001197.mm.1	6.49	7.72	-2.35	0	0	Cd14
TC1700002665.mm.1	8.48	9.71	-2.34	0	0	Srbd1
TC1600001757.mm.1	7.78	9	-2.32	0	0	Nit2
TC1400000862.mm.1	6.74	7.94	-2.3	0	0	Arl11
TC1600001633.mm.1	8.46	9.66	-2.3	0	0	Tigit
TC1700000836.mm.1	7	8.2	-2.3	0	0	Cyp39a1
TC0600001862.mm.1	13.36	14.54	-2.27	0	0	Ndufa4
TC1800001177.mm.1	5.11	6.3	-2.27	0	0	Prob1
TC0700001875.mm.1	4.68	5.85	-2.26	0	0	Itgam
TC0600003602.mm.1	7.21	8.37	-2.24	0	0	Eif4e3
TC1200001685.mm.1	10.52	11.69	-2.24	0	0	Dnajb9
TC0700001535.mm.1	5.64	6.8	-2.23	0	0	Usp17la
TC1400000336.mm.1	4.64	5.8	-2.23	0	0	Galnt15
TC0900001142.mm.1	4.65	5.8	-2.22	0	0	Bcl2a1a
TC0800001884.mm.1	11.38	12.52	-2.21	0	0	Gins4
TC1200002103.mm.1	11.14	12.29	-2.21	0	0	Tgfb3
TC0500000283.mm.1	4.75	5.89	-2.2	0	0	Il6
TC0800000403.mm.1	7.56	8.69	-2.19	0	0	Tmem66
TC0500003731.mm.1	10.07	11.2	-2.18	0	0	Gbp4
TC1900000188.mm.1	12.74	13.86	-2.18	0	0	Fads1
TC0500002843.mm.1	7.81	8.92	-2.17	0	0	Hpse
TC1800000484.mm.1	10.93	12.05	-2.17	0	0	Ap3s1
TC0700000228.mm.1	10.32	11.42	-2.15	0	0	Tmem160
TC1300001169.mm.1	8.86	9.97	-2.15	0	0	Sgtb
TC0300000952.mm.1	11.25	12.35	-2.14	0	0	Lix1l
TC1500001729.mm.1	7.44	8.54	-2.14	0	0	Ly6c1
TC1500001942.mm.1	8.72	9.81	-2.14	0	0	Naga
TC1900001419.mm.1	10.5	11.6	-2.14	0	0	Lipa
TC0200001006.mm.1	8.46	9.55	-2.13	0	0	Dhrs9
TC1000003096.mm.1	15.39	16.48	-2.13	0	0	Tspan31
TC1700002204.mm.1	5.08	6.18	-2.13	0	0	Guca1a
TC1500000776.mm.1	13.27	14.36	-2.12	0	0	Tspo
TC0100000895.mm.1	5.54	6.62	-2.11	0	0	Fam132b
TC0800000039.mm.1	9.2	10.27	-2.1	0	0	Zfp958
TC0600003212.mm.1	5.35	6.42	-2.09	0	0	Clec2j
TC1000001598.mm.1	12.24	13.31	-2.09	0	0	Cnpy2
TC0100000642.mm.1	5.27	6.32	-2.08	0	0	Cyp27a1
TC0300001616.mm.1	4.82	5.87	-2.08	0	0	Hey1
TC0300002802.mm.1	8.8	9.86	-2.08	0	0	Vcam1
TC0800001871.mm.1	14.4	15.46	-2.08	0	0	Vdac3
TC1800001719.mm.1	9.97	11.03	-2.08	0	0	Timm21
TC0100003300.mm.1	5.71	6.76	-2.07	0	0	Ier5
TC1800001198.mm.1	13.67	14.72	-2.07	0	0	Ndufa2
TC0X00001047.mm.1	11.97	13.01	-2.06	0	0	Uprt
TC0X00002061.mm.1	13.32	14.36	-2.06	0	0	Ndufa1
TC1500001504.mm.1	16.3	17.34	-2.06	0	0	Eif3h
TC1300002481.mm.1	8.56	9.6	-2.05	0	0	Hexb
TC1600000324.mm.1	5.86	6.89	-2.05	0	0	Fetub
TC1800000534.mm.1	10.95	11.98	-2.05	0	0	Snx2
TC0100000171.mm.1	7.88	8.91	-2.04	0	0	Lmbrd1
TC0200001325.mm.1	4.97	6	-2.04	0	0	Olfr1189
TC0700004508.mm.1	7.31	8.33	-2.04	0	0	Bet1l
TC0800001875.mm.1	5.4	6.43	-2.04	0	0	Ap3m2
TC0X00002433.mm.1	14.35	15.39	-2.04	0	0	Bcap31
TC1000002046.mm.1	10.37	11.39	-2.04	0	0	Cdc40
TC0600000661.mm.1	14.05	15.07	-2.03	0	0	Gars
TC0900000689.mm.1	7.02	8.04	-2.03	0	0	Imp3
TC0900001725.mm.1	5.13	6.14	-2.02	0	0	9230110C19Rik
TC0700002842.mm.1	7.47	8.48	-2.01	0	0	Cebpg
TC1400001990.mm.1	4.61	5.61	-2.01	0	0	Klhl33
TC0600002605.mm.1	11.09	10.08	2.01	0	0	Spr
TC0700002705.mm.1	10.56	9.55	2.01	0	0	Nfkbib
TC1300000443.mm.1	10.35	9.35	2.01	0	0	Snrnp48
TC1600001330.mm.1	4.89	3.89	2.01	0	0	Olfr168
TC1700000997.mm.1	10.23	9.22	2.01	0	0	Chaf1a
TC1900000152.mm.1	11.39	10.38	2.01	0	0	Wdr74
TC0200004251.mm.1	11.07	10.05	2.02	0	0	Prrg4
TC0700000225.mm.1	10.39	9.37	2.02	0	0	Zc3h4
TC0X00003414.mm.1	5.34	4.33	2.02	0	0	Ssxb6
TC1700002191.mm.1	13.04	12.02	2.02	0	0	Rpl7l1
TC0700002520.mm.1	5.25	4.23	2.03	0	0	Vmn1r101
TC0700003990.mm.1	7.72	6.69	2.03	0	0	Tpp1
TC0800000481.mm.1	4.76	3.74	2.03	0	0	Adam39
TC0X00002176.mm.1	5.41	4.39	2.03	0	0	Olfr1321
TC0200001660.mm.1	4.61	3.59	2.04	0	0	Olfr1318
TC0900003064.mm.1	9.61	8.58	2.04	0	0	Wdr6
TC1300000912.mm.1	12.16	11.13	2.04	0	0	Ell2
TC1500000921.mm.1	11.86	10.83	2.04	0	0	Pphln1
TC0300000810.mm.1	8.71	7.67	2.05	0	0	S100a7a
TC0500003429.mm.1	8.68	7.65	2.05	0	0	Znhit1
TC0600003559.mm.1	5.27	4.23	2.05	0	0	Igkv4-71
TC0700004309.mm.1	7.97	6.93	2.05	0	0	Maz
TC0X00002052.mm.1	8.58	7.55	2.05	0	0	Nkrf
TC1000003205.mm.1	4.57	3.53	2.05	0	0	Olfr826
TC1700001646.mm.1	11.03	10	2.05	0	0	Nubp2
TC1800000922.mm.1	5.08	4.05	2.05	0	0	Vmn1r238
TC0300001408.mm.1	12.43	11.38	2.06	0	0	Adh7
TC0400000092.mm.1	6.07	5.03	2.06	0	0	Gem
TC0600003563.mm.1	6	4.96	2.06	0	0	Igkv4-63
TC0600003571.mm.1	4.43	3.38	2.06	0	0	Igkv4-55
TC0700003028.mm.1	13.86	12.82	2.06	0	0	Emp3
TC0800000846.mm.1	14.06	13.02	2.06	0	0	Mcm5
TC1900000279.mm.1	4.69	3.65	2.06	0	0	Olfr1489
TC0100003069.mm.1	11.35	10.3	2.07	0	0	Cdk18
TC0400001593.mm.1	5.43	4.38	2.07	0	0	Ptafr
TC0700004027.mm.1	4.17	3.13	2.07	0	0	Olfr6
TC1100004296.mm.1	12.5	11.46	2.07	0	0	Nme1
TC1300000364.mm.1	10.09	9.04	2.07	0	0	Serpinb9
TC0200003914.mm.1	5.15	4.09	2.08	0	0	Olfr1039
TC0700002535.mm.1	4.91	3.85	2.08	0	0	Vmn1r121
TC1100001579.mm.1	6.75	5.69	2.08	0	0	Csf3
TC0100000456.mm.1	14.46	13.39	2.09	0	0	Nop58
TC0600001628.mm.1	11.2	10.13	2.09	0	0	H2afj
TC0700002089.mm.1	8.58	7.52	2.09	0	0	Tssc4
TC1000003224.mm.1	11.34	10.28	2.09	0	0	Eif4ebp2
TC1800000655.mm.1	8.98	7.91	2.1	0	0	Wdr7
TC1500000791.mm.1	11.28	10.2	2.11	0	0	Prr5
TC1700001163.mm.1	9.65	8.58	2.11	0	0	Ttc27
TC1800001712.mm.1	8.31	7.23	2.11	0	0	Cndp2
TC0200004839.mm.1	7.36	6.28	2.12	0	0	Zfp345
TC0900001578.mm.1	7.36	6.27	2.12	0	0	Xylb
TC1500001715.mm.1	6.03	4.95	2.12	0	0	Lypd2
TC0300000799.mm.1	13.46	12.37	2.13	0	0	Ilf2
TC0900000204.mm.1	11.94	10.84	2.13	0	0	Ldlr
TC1000002524.mm.1	13.18	12.08	2.13	0	0	Sgta
TC1300000192.mm.1	7.9	6.8	2.13	0	0	Hist1h2bj
TC1500000215.mm.1	4.91	3.82	2.13	0	0	Tas2r119
TC1600002080.mm.1	9.99	8.89	2.13	0	0	Tmem50b
TC1700001545.mm.1	5.16	4.07	2.13	0	0	Vmn1r231
TC0500000091.mm.1	7.06	5.96	2.14	0	0	Speer3
TC0900003008.mm.1	8.48	7.38	2.14	0	0	Acy1
TC1300002235.mm.1	6.32	5.22	2.14	0	0	Zfp640
TC1600000464.mm.1	10.82	9.72	2.14	0	0	Osbpl11
TC1700002344.mm.1	10.4	9.3	2.14	0	0	Khsrp
TC1900000995.mm.1	12.24	11.14	2.14	0	0	Capn1
TC0100001058.mm.1	12.93	11.82	2.15	0	0	Nifk
TC0200004586.mm.1	6.58	5.48	2.15	0	0	Zc3h8
TC1100000231.mm.1	7.38	6.28	2.15	0	0	Zrsr1
TC0700003844.mm.1	12.49	11.37	2.16	0	0	Inppl1
TC0800001258.mm.1	14.41	13.3	2.16	0	0	Cirh1a
TC1100000517.mm.1	6.8	5.69	2.16	0	0	Olfr1381
TC1400000573.mm.1	9.38	8.27	2.16	0	0	Apex1
TC0400003707.mm.1	6.94	5.82	2.17	0	0	Sfn
TC0600003561.mm.1	4.75	3.63	2.17	0	0	Igkv4-69
TC1300001635.mm.1	9.48	8.37	2.17	0	0	Hist1h2bf
TC0300002310.mm.1	11.98	10.85	2.18	0	0	Pmf1
TC0700002628.mm.1	9.6	8.48	2.18	0	0	Erf
TC1300001558.mm.1	12.31	11.19	2.18	0	0	Hist1h2ak
TC1900000235.mm.1	11.04	9.91	2.18	0	0	Patl1
TC0300001198.mm.1	11.17	10.04	2.19	0	0	Frrs1
TC1000003113.mm.1	7.19	6.05	2.19	0	0	Gli1
TC1000003203.mm.1	5.18	4.05	2.19	0	0	Olfr823
TC1700001598.mm.1	12.62	11.48	2.19	0	0	Tnfrsf12a
TC1700001946.mm.1	5.38	4.25	2.19	0	0	Ly6g5b
TC1700002318.mm.1	9.76	8.63	2.19	0	0	Dpp9
TC0100001516.mm.1	6.67	5.53	2.2	0	0	Gpr161
TC0200001300.mm.1	6.23	5.09	2.2	0	0	Olfr1140
TC0700003024.mm.1	8.1	6.96	2.2	0	0	Grwd1
TC1500000453.mm.1	11.86	10.73	2.2	0	0	Myc
TC1500001005.mm.1	9.78	8.64	2.2	0	0	Troap
TC1500001018.mm.1	7.25	6.12	2.2	0	0	Aqp5
TC1800001009.mm.1	10.69	9.56	2.2	0	0	Ss18
TC0700000356.mm.1	4.36	3.21	2.21	0	0	Vmn1r171
TC1700001546.mm.1	4.85	3.71	2.21	0	0	Vmn1r232
TC0500002183.mm.1	8.37	7.22	2.22	0	0	Fndc4
TC0700002627.mm.1	12.9	11.75	2.22	0	0	Gsk3a
TC1100003379.mm.1	9.01	7.86	2.22	0	0	Slfn9
TC1200001243.mm.1	7.28	6.13	2.22	0	0	Trmt61a
TC1500000729.mm.1	11.22	10.07	2.22	0	0	Zc3h7b
TC1500001973.mm.1	12.96	11.81	2.22	0	0	Pacsin2
TC1700000246.mm.1	4.73	3.58	2.22	0	0	Vmn1r224
TC0500000110.mm.1	5.81	4.65	2.23	0	0	Speer4d
TC0500003497.mm.1	9.93	8.77	2.23	0	0	Ints1
TC0700001847.mm.1	7.04	5.88	2.23	0	0	Fbrs
TC0700004031.mm.1	5.05	3.89	2.23	0	0	Olfr715
TC1500000663.mm.1	8.77	7.62	2.23	0	0	Gcat
TC1500001596.mm.1	14.39	13.24	2.23	0	0	E430025E21Rik
TC1900000051.mm.1	6.58	5.43	2.23	0	0	Slc29a2
TC0200001639.mm.1	5.1	3.94	2.24	0	0	Olfr1276
TC0100003351.mm.1	12.06	10.89	2.25	0	0	Cacybp
TC1000002381.mm.1	9.4	8.23	2.25	0	0	Cabin1
TC1600000262.mm.1	5.49	4.32	2.25	0	0	Olfr166
TC1700001017.mm.1	7.67	6.5	2.25	0	0	Dus3l
TC0400003777.mm.1	9.5	8.32	2.26	0	0	Tceb3
TC0900000605.mm.1	10.71	9.54	2.26	0	0	Cryab
TC1900000276.mm.1	5.18	4	2.26	0	0	Olfr1480
TC0500001342.mm.1	9.2	8.02	2.27	0	0	Ddx54
TC0500002754.mm.1	9.41	8.23	2.27	0	0	Sdad1
TC0600001787.mm.1	8.9	7.72	2.27	0	0	Samd9l
TC0700002880.mm.1	8.52	7.34	2.27	0	0	Pop4
TC1000003177.mm.1	4.74	3.56	2.27	0	0	Olfr771
TC1800000160.mm.1	6.35	5.16	2.27	0	0	Rnf125
TC0200001319.mm.1	4.82	3.63	2.28	0	0	Olfr1183
TC0300001247.mm.1	9.92	8.73	2.28	0	0	Bcar3
TC0700002328.mm.1	5.06	3.87	2.28	0	0	Vmn1r72
TC0700004052.mm.1	5.8	4.61	2.28	0	0	Olfr488
TC0700002563.mm.1	5.44	4.25	2.29	0	0	Vmn1r149
TC0800000277.mm.1	10.32	9.12	2.29	0	0	Slc20a2
TC0900000166.mm.1	4.96	3.77	2.29	0	0	Olfr873
TC1300000259.mm.1	8.37	7.18	2.29	0	0	Hist1h2bb
TC0500001038.mm.1	8.73	7.52	2.3	0	0	Lrrc8b
TC0500003417.mm.1	8.85	7.65	2.3	0	0	Sh2b2
TC0600000849.mm.1	6.84	5.64	2.3	0	0	Tmem150a
TC0800000756.mm.1	9.18	7.98	2.3	0	0	Isyna1
TC1900000983.mm.1	12.41	11.21	2.3	0	0	Scyl1
TC0600000705.mm.1	4.97	3.76	2.31	0	0	Vmn1r28
TC1700001032.mm.1	11.47	10.26	2.31	0	0	Trip10
TC0500000850.mm.1	7.51	6.3	2.32	0	0	Cxcl2
TC1500001927.mm.1	10.63	9.42	2.32	0	0	Rangap1
TC0200004335.mm.1	5.17	3.96	2.33	0	0	Olfr1307
TC0500003531.mm.1	4.66	3.44	2.33	0	0	Papolb
TC0600003555.mm.1	5.84	4.62	2.33	0	0	Igkv4-79
TC0700000345.mm.1	5.49	4.26	2.33	0	0	Vmn1r160
TC0X00001084.mm.1	5.73	4.51	2.33	0	0	A630033H20Rik
TC1400002843.mm.1	5.78	4.56	2.33	0	0	LOC100861615
TC1900000284.mm.1	4.84	3.62	2.33	0	0	Olfr1496
TC0200004334.mm.1	4.52	3.29	2.34	0	0	Olfr1306
TC0900002007.mm.1	10.29	9.07	2.34	0	0	Dcps
TC0200001299.mm.1	5.43	4.2	2.35	0	0	Olfr1131
TC0200004063.mm.1	5.62	4.39	2.35	0	0	Olfr1245
TC0900000141.mm.1	4.89	3.66	2.35	0	0	Olfr832
TC0900001375.mm.1	9.18	7.95	2.35	0	0	Hyal2
TC1000000864.mm.1	10.82	9.59	2.35	0	0	Adat3
TC1300000305.mm.1	7.74	6.51	2.35	0	0	Prl2c1
TC1700000252.mm.1	5.43	4.2	2.35	0	0	Vmn1r229
TC0500001692.mm.1	13.89	12.64	2.36	0	0	Eif3b
TC0700002532.mm.1	6.23	4.99	2.36	0	0	Vmn1r119
TC1700001197.mm.1	8.43	7.19	2.36	0	0	Rmdn2
TC0400001107.mm.1	15.16	13.92	2.37	0	0	Dhcr24
TC1400000745.mm.1	12.48	11.24	2.37	0	0	Mmp14
TC1400002122.mm.1	8.21	6.96	2.37	0	0	Cenpj
TC1700002343.mm.1	11.06	9.81	2.37	0	0	Gtf2f1
TC0100003478.mm.1	14.41	13.16	2.38	0	0	Uck2
TC1000002445.mm.1	10.36	9.12	2.38	0	0	Trappc10
TC1200000071.mm.1	16.86	15.6	2.38	0	0	Laptm4a
TC0100001114.mm.1	8.55	7.29	2.39	0	0	Mgat5
TC1000002605.mm.1	7.52	6.26	2.39	0	0	Cry1
TC1200001959.mm.1	13.87	12.62	2.39	0	0	Max
TC1900001154.mm.1	4.75	3.49	2.39	0	0	Olfr1427
TC1900001162.mm.1	4.34	3.09	2.39	0	0	Olfr1437
TC0100000946.mm.1	8.32	7.05	2.4	0	0	Ing5
TC0500001980.mm.1	6.29	5.03	2.4	0	0	Speer4c
TC0600003566.mm.1	5.06	3.79	2.4	0	0	Igkv4-59
TC0X00002853.mm.1	6.67	5.41	2.4	0	0	Hmgn5
TC1200000140.mm.1	10.89	9.63	2.4	0	0	Nol10
TC1700001969.mm.1	9.28	8.02	2.4	0	0	Tcf19
TC1900000127.mm.1	15.05	13.79	2.4	0	0	Ppp1r14b
TC1500002042.mm.1	6.46	5.19	2.41	0	0	Dennd6b
TC0700002540.mm.1	4.67	3.39	2.43	0	0	Vmn1r129
TC1100001799.mm.1	13.2	11.92	2.43	0	0	Psmd12
TC1900000508.mm.1	11.74	10.46	2.43	0	0	Kif20b
TC0500001695.mm.1	7.34	6.05	2.44	0	0	Lfng
TC1600002175.mm.1	6.09	4.81	2.44	0	0	Pcp4
TC0600003136.mm.1	11.48	10.18	2.45	0	0	Ncapd2
TC0800000126.mm.1	14.42	13.13	2.45	0	0	Tfdp1
TC0700001878.mm.1	7.82	6.52	2.46	0	0	Armc5
TC0700002530.mm.1	5.87	4.57	2.46	0	0	Vmn1r117
TC0600003272.mm.1	5.86	4.56	2.47	0	0	Tas2r107
TC1400000174.mm.1	10.09	8.78	2.47	0	0	Zswim8
TC1700001209.mm.1	10.03	8.73	2.47	0	0	Galm
TC0600003564.mm.1	4.93	3.62	2.48	0	0	Igkv4-62
TC0300000724.mm.1	10.63	9.31	2.49	0	0	Smg5
TC1500001759.mm.1	8.94	7.62	2.49	0	0	Fam83h
TC1900000908.mm.1	12.27	10.95	2.5	0	0	Rad9a
TC0700004041.mm.1	4.89	3.56	2.51	0	0	Olfr470
TC0800002403.mm.1	11.15	9.82	2.51	0	0	Ifi30
TC0600002690.mm.1	12.68	11.34	2.52	0	0	Mcm2
TC1000001224.mm.1	7.28	5.95	2.52	0	0	Cep290
TC1300001555.mm.1	17.56	16.23	2.52	0	0	Hist1h2bl
TC1700001395.mm.1	10.02	8.69	2.52	0	0	Tagap1
TC0M00000011.mm.1	13.69	12.34	2.54	0	0	ND3
TC1000000229.mm.1	14.48	13.14	2.54	0	0	LOC215866
TC1100003300.mm.1	10.91	9.57	2.54	0	0	Tmem97
TC1200002646.mm.1	4.76	3.42	2.54	0	0	Igh-VJ558
TC0700004040.mm.1	4.92	3.57	2.55	0	0	Olfr469
TC0600003557.mm.1	5.81	4.45	2.56	0	0	Igkv4-74
TC0800001977.mm.1	10.13	8.77	2.56	0	0	Mak16
TC0900000769.mm.1	6.9	5.54	2.56	0	0	Uaca
TC0200001125.mm.1	9.23	7.87	2.57	0	0	Rbm45
TC0400003894.mm.1	10.96	9.59	2.58	0	0	Efhd2
TC0900002156.mm.1	7.83	6.47	2.58	0	0	C2cd2l
TC1000001636.mm.1	5.43	4.06	2.58	0	0	Olfr804
TC0100002151.mm.1	7.89	6.52	2.59	0	0	Ccdc115
TC0500003490.mm.1	10.19	8.82	2.59	0	0	3110082I17Rik
TC0800000011.mm.1	9.27	7.89	2.59	0	0	Pnpla6
TC0700000333.mm.1	5.7	4.32	2.6	0	0	Vmn1r135
TC0700000346.mm.1	5.7	4.32	2.6	0	0	Vmn1r135
TC1100001037.mm.1	5.44	4.06	2.6	0	0	Olfr403
TC1200002402.mm.1	10.66	9.28	2.6	0	0	Cdc42bpb
TC1500000852.mm.1	12.31	10.93	2.6	0	0	Creld2
TC0200001296.mm.1	5.32	3.93	2.61	0	0	Olfr153
TC1000002042.mm.1	14.6	13.21	2.61	0	0	Gtf3c6
TSUnmapped00000024.mm.1	9.42	8.03	2.62	0	0	Rbm14-rbm4
TSUnmapped00000025.mm.1	9.36	7.98	2.62	0	0	Rbm14-rbm4
TC1100000715.mm.1	7.58	6.18	2.63	0	0	Trim11
TC1300001530.mm.1	5.16	3.76	2.63	0	0	Olfr1370
TC0300002916.mm.1	13.06	11.66	2.64	0	0	Ap1ar
TC7_GL456219_random00000001.mm.1	5.06	3.66	2.64	0	0	Vmn1r186
TC1000002650.mm.1	10.21	8.8	2.65	0	0	Utp20
TC1900000054.mm.1	9.32	7.91	2.65	0	0	Rin1
TC0800002428.mm.1	8.04	6.63	2.66	0	0	Ano8
TC0100001170.mm.1	7.85	6.43	2.68	0	0	Fam72a
TC0600003560.mm.1	6.16	4.74	2.68	0	0	Igkv4-70
TC0700000324.mm.1	5.82	4.39	2.69	0	0	Vmn1r113
TC0600003196.mm.1	8.61	7.18	2.7	0	0	Tead4
TC1100001400.mm.1	10.8	9.37	2.7	0	0	Cox11
TC1300000177.mm.1	17.25	15.82	2.7	0	0	Hist1h2bn
TC0800000416.mm.1	9.54	8.1	2.71	0	0	Dusp4
TC1200002598.mm.1	8.46	7.02	2.71	0	0	Ighv1-2
TC1500002050.mm.1	13.21	11.77	2.72	0	0	Lmf2
TC0700001861.mm.1	8.4	6.95	2.73	0	0	Fbxl19
TC1400001533.mm.1	10.55	9.1	2.73	0	0	Dnajc9
TC0100002604.mm.1	11.7	10.24	2.76	0	0	Tuba4a
TC1500001760.mm.1	9.23	7.76	2.76	0	0	Scrib
TC0200004340.mm.1	5.27	3.8	2.77	0	0	Olfr1312
TC0600003572.mm.1	5.18	3.71	2.77	0	0	Igkv4-54
TC1700001935.mm.1	8.25	6.78	2.77	0	0	Hspa1b
TC0900001784.mm.1	9.25	7.77	2.78	0	0	Med17
TC1200002148.mm.1	6.96	5.48	2.79	0	0	Dio2
TC1700000461.mm.1	12.86	11.36	2.82	0	0	Hmga1
TC0600001561.mm.1	5.06	3.56	2.83	0	0	Tas2r124
TC1000003194.mm.1	4.9	3.4	2.83	0	0	Olfr814
TC0900000590.mm.1	9.64	8.13	2.86	0	0	Zw10
TC1700002208.mm.1	10.73	9.22	2.86	0	0	Bysl
TC0600002051.mm.1	7.35	5.83	2.87	0	0	Npn2
TC1300002686.mm.1	11.8	10.28	2.87	0	0	Skiv2l2
TC0700002120.mm.1	9.75	8.22	2.88	0	0	AU018091
TC0900001851.mm.1	11.68	10.15	2.88	0	0	Dnmt1
TC1300001633.mm.1	10.29	8.76	2.89	0	0	Hist1h3e
TC1500000565.mm.1	10.2	8.66	2.89	0	0	Gsdmd
TC0700001444.mm.1	11.86	10.32	2.9	0	0	Numa1
TC0100003108.mm.1	12.79	11.25	2.91	0	0	Tmem183a
TC1300000247.mm.1	7.2	5.66	2.91	0	0	Hist1h3f
TC0400000036.mm.1	7.13	5.59	2.92	0	0	Ubxn2b
TC0800002599.mm.1	15.61	14.07	2.92	0	0	Asna1
TC0800000782.mm.1	10.56	9	2.95	0	0	Myo9b
TC0500002628.mm.1	10.83	9.26	2.96	0	0	Clock
TC1400000910.mm.1	9.49	7.92	2.96	0	0	Pinx1
TC0600003565.mm.1	5.37	3.8	2.97	0	0	Igkv4-61
TC1500002288.mm.1	10.99	9.41	2.98	0	0	Itgb7
TC0600003558.mm.1	6.1	4.51	2.99	0	0	Igkv4-72
TC1900001514.mm.1	14.15	12.57	2.99	0	0	Exosc1
TC0700000329.mm.1	5.86	4.27	3	0	0	Vmn1r128
TC1900000015.mm.1	9.58	7.99	3	0	0	1810055G02Rik
TC0700002055.mm.1	10.72	9.13	3.01	0	0	Cd151
TC0900000391.mm.1	4.68	3.07	3.04	0	0	Olfr894
TC0700002167.mm.1	10.18	8.57	3.05	0	0	Hspbp1
TC1500001744.mm.1	9.03	7.42	3.05	0	0	Zc3h3
TC1600002045.mm.1	10.49	8.88	3.05	0	0	Scaf4
TC0300000811.mm.1	7.52	5.9	3.06	0	0	S100a8
TC0300002391.mm.1	6.16	4.54	3.06	0	0	Sprr1b
TC0900001442.mm.1	8.89	7.27	3.07	0	0	Cdc25a
TC0300000709.mm.1	10.29	8.67	3.08	0	0	Isg20l2
TC0500001911.mm.1	8.21	6.58	3.08	0	0	A330021E22Rik
TC0X00003384.mm.1	6.57	4.94	3.09	0	0	Ssxb9
TC0100000298.mm.1	11.03	9.4	3.1	0	0	Il1rl1
TC0900001507.mm.1	10.98	9.34	3.11	0	0	Ubp1
TC1500002206.mm.1	9.56	7.92	3.11	0	0	Mcrs1
TC1700000829.mm.1	7.66	6.02	3.11	0	0	Tnfrsf21
TC0700002537.mm.1	5.71	4.07	3.12	0	0	Vmn1r124
TC1000000893.mm.1	8.66	7.02	3.12	0	0	Cactin
TC0500000527.mm.1	6.83	5.19	3.13	0	0	Sod3
TC1900000067.mm.1	9.24	7.59	3.13	0	0	Fosl1
TC1200001269.mm.1	11.5	9.85	3.14	0	0	Cep170b
TC1500001022.mm.1	10.66	9	3.14	0	0	Smarcd1
TC1700000896.mm.1	11.67	10.01	3.15	0	0	Dnph1
TC0100003477.mm.1	16.35	14.68	3.18	0	0	Uck2
TC1200002627.mm.1	6.01	4.34	3.18	0	0	Ighv8-5
TC0100002214.mm.1	7.92	6.24	3.19	0	0	Rev1
TC1300002036.mm.1	12.86	11.19	3.19	0	0	Nop16
TC0600001092.mm.1	12.79	11.11	3.2	0	0	Slc6a6
TC0500003236.mm.1	12.39	10.71	3.21	0	0	Vps33a
TC1700000703.mm.1	6.69	4.97	3.28	0	0	Ier3
TC0500002306.mm.1	9.16	7.44	3.29	0	0	Bod1l
TC0800001095.mm.1	11	9.28	3.29	0	0	Mt1
TC0700000381.mm.1	9.61	7.87	3.33	0	0	Kcnn4
TC0900003110.mm.1	11.68	9.94	3.34	0	0	Ptpn23
TC1300001575.mm.1	8.6	6.86	3.34	0	0	Hist1h4i
TC0500003431.mm.1	9.75	7.99	3.38	0	0	Serpine1
TC1200000502.mm.1	10.04	8.29	3.38	0	0	Mia2
TC1600002020.mm.1	5.1	3.34	3.38	0	0	Krtap19-5
TC1300001886.mm.1	10.04	8.27	3.4	0	0	Mcur1
TC1300002499.mm.1	10.03	8.26	3.4	0	0	Utp15
TC0200001251.mm.1	5.51	3.74	3.42	0	0	Olfr1020
TC1300001769.mm.1	6.52	4.74	3.44	0	0	Serpinb9c
TC0800000108.mm.1	6.04	4.25	3.45	0	0	Spaca7
TC1300002064.mm.1	7.77	5.98	3.45	0	0	Fam193b
TC0200004548.mm.1	10.37	8.58	3.47	0	0	Itpripl1
TC0700000325.mm.1	6.12	4.33	3.47	0	0	Vmn1r116
TC0700000341.mm.1	6.36	4.57	3.47	0	0	Vmn1r152
TC0300001364.mm.1	10.1	8.3	3.49	0	0	Cenpe
TC0700002522.mm.1	5.36	3.55	3.5	0	0	Vmn1r103
TC0800000844.mm.1	9.65	7.83	3.54	0	0	Tom1
TC0100000916.mm.1	12.89	11.06	3.55	0	0	Gpc1
TC0700002534.mm.1	5.73	3.9	3.55	0	0	Vmn1r120
TC0700000322.mm.1	6.23	4.39	3.57	0	0	Vmn1r155
TC0700000343.mm.1	6.23	4.39	3.57	0	0	Vmn1r155
TC1500001067.mm.1	8.31	6.47	3.57	0	0	Nr4a1
TC1800000704.mm.1	11.43	9.59	3.57	0	0	Tubb6
TC0500002178.mm.1	12.54	10.7	3.58	0	0	Ppm1g
TC0700004320.mm.1	12.3	10.45	3.59	0	0	Dctpp1
TC0700000331.mm.1	6.26	4.41	3.61	0	0	Vmn1r130
TC0700000336.mm.1	6.26	4.41	3.61	0	0	Vmn1r137
TC0900000445.mm.1	5.73	3.86	3.66	0	0	Olfr981
TC1200000675.mm.1	12.85	10.97	3.66	0	0	Mthfd1
TC0500002085.mm.1	13.09	11.21	3.68	0	0	Abcf2
TC0700000320.mm.1	6.12	4.24	3.68	0	0	Vmn1r104
TC1300000671.mm.1	12.37	10.49	3.68	0	0	Ddx46
TC0500003439.mm.1	11.71	9.82	3.72	0	0	Srrt
TC0700000338.mm.1	6.17	4.26	3.77	0	0	Vmn1r143
TC0300002311.mm.1	9.19	7.27	3.78	0	0	Slc25a44
TC0700000328.mm.1	5.78	3.86	3.78	0	0	Vmn1r125
TC0700000323.mm.1	6.01	4.08	3.81	0	0	Vmn1r112
TC0300002203.mm.1	7.88	5.95	3.83	0	0	Tmem144
TC1300002063.mm.1	11.85	9.9	3.86	0	0	Ddx41
TC0700000057.mm.1	12.19	10.24	3.87	0	0	U2af2
TC0100002033.mm.1	13.29	11.32	3.9	0	0	Mcm3
TC1500000593.mm.1	9.63	7.66	3.9	0	0	Hsf1
TC0500003274.mm.1	9.89	7.91	3.93	0	0	Dhx37
TC0700000318.mm.1	6.09	4.12	3.93	0	0	Vmn1r143
TC0400003866.mm.1	14.06	12.08	3.95	0	0	Padi3
TC0700000319.mm.1	5.99	4	3.97	0	0	Vmn1r100
TC1200001281.mm.1	13.14	11.12	4.03	0	0	Crip2
TC1300001779.mm.1	16.15	14.12	4.09	0	0	Tubb2a
TC0200004338.mm.1	6.02	3.98	4.1	0	0	Olfr1310
TC1200001020.mm.1	10.35	8.32	4.11	0	0	Tmem251
TC0200004011.mm.1	5.96	3.89	4.19	0	0	Olfr1170
TC0900003112.mm.1	7.73	5.67	4.19	0	0	Klhl18
TC1500002258.mm.1	9.49	7.41	4.22	0	0	Krt80
TC0700000344.mm.1	5.79	3.71	4.24	0	0	Vmn1r157
TC1500000543.mm.1	11.83	9.74	4.25	0	0	Them6
TC0700002573.mm.1	5.71	3.62	4.26	0	0	Vmn1r159
TC1600000440.mm.1	6.67	4.55	4.35	0	0	Tm4sf19
TC0700001603.mm.1	5.64	3.5	4.39	0	0	Olfr510
TC1200000500.mm.1	10.19	8.05	4.41	0	0	Pnn
TC0100000399.mm.1	7.1	4.92	4.52	0	0	Mars2
TC0800001215.mm.1	8.82	6.64	4.52	0	0	Slc9a5
TC0700002529.mm.1	6.07	3.87	4.57	0	0	Vmn1r115
TC1000002264.mm.1	13.55	11.35	4.59	0	0	Ddx21
TC0700002531.mm.1	6.93	4.71	4.64	0	0	Vmn1r118
TC1900001512.mm.1	8.72	6.51	4.64	0	0	Rrp12
TC0700000773.mm.1	10.29	8.05	4.72	0	0	Klk10
TC0700002556.mm.1	6.18	3.93	4.76	0	0	Vmn1r142
TC1000000578.mm.1	14.04	11.78	4.79	0	0	Gm5424
TC1900000491.mm.1	6.98	4.72	4.79	0	0	Lipn
TC0100001256.mm.1	9.09	6.82	4.8	0	0	Lad1
TC0700002513.mm.1	6.23	3.97	4.8	0	0	Vmn1r94
TC0800000796.mm.1	11.87	9.61	4.81	0	0	Slc27a1
TC1300000249.mm.1	10.64	8.35	4.89	0	0	Hist1h2bg
TC0900001377.mm.1	9.75	7.45	4.93	0	0	Ifrd2
TC0700002539.mm.1	6.03	3.72	4.98	0	0	Vmn1r127
TC0700002166.mm.1	11.33	8.99	5.05	0	0	Ppp6r1
TC0700002536.mm.1	5.79	3.44	5.12	0	0	Vmn1r122
TC0700002565.mm.1	5.41	3.04	5.14	0	0	Vmn1r151
TC0500002855.mm.1	9.66	7.26	5.28	0	0	LOC636711
TC1700002179.mm.1	10.6	8.18	5.35	0	0	Srf
TC1300000367.mm.1	7.05	4.62	5.4	0	0	Serpinb9d
TC0X00000689.mm.1	8.22	5.79	5.41	0	0	Dusp9
TC1500001714.mm.1	6.78	4.34	5.42	0	0	Slurp1
TC1400000368.mm.1	11.51	9.02	5.61	0	0	Anxa8
TC0800002390.mm.1	10.19	7.7	5.63	0	0	Upf1
TC0900000492.mm.1	8.9	6.39	5.69	0	0	Pvrl1
TC0500000560.mm.1	8.52	5.95	5.92	0	0	Pcdh7
TC0M00000013.mm.1	15.15	12.58	5.92	0	0	ND4
TC0800000196.mm.1	6.73	4.08	6.29	0	0	4930467E23Rik
TC1200000142.mm.1	16.19	13.51	6.42	0	0	Odc1
TC0900001561.mm.1	8.33	5.63	6.47	0	0	Eomes
TC0800001182.mm.1	13.23	10.5	6.67	0	0	Cmtm3
TC0600001448.mm.1	12.65	9.86	6.92	0	0	Nop2
TSUnmapped00000017.mm.1	7.52	4.7	7.05	0	0	2410141K09Rik
TC0700004642.mm.1	11.69	8.84	7.18	0	0	Samd4b
TC1300000369.mm.1	8.33	5.33	8.01	0	0	Serpinb9f
TC1000000934.mm.1	9.44	6.27	9	0	0	Eid3
TC1400001986.mm.1	8.98	5.64	10.17	0	0	Ccnb1ip1
TC1300000371.mm.1	9.1	5.59	11.38	0	0	Serpinb9g
TC1900000683.mm.1	13.44	9.92	11.45	0	0	Nolc1
TC0200000376.mm.1	8.63	5.06	11.81	0	0	Il1f9
TC1300000365.mm.1	14.03	10.22	13.98	0	0	Serpinb9b
TC0800000941.mm.1	11.46	7.63	14.24	0	0	Samd1
TC1300001377.mm.1	11.66	7.66	15.96	0	0	Akr1c18
TC0200004563.mm.1	11.9	6.78	34.91	0	0	Mal
TC1300001453.mm.1	13.76	8.55	36.92	0	0	Prl2c2
TC1300000368.mm.1	11.59	6.07	45.75	0	0	Serpinb9e
TC1600001616.mm.1	11.62	4.41	147.89	0	0	Upk1b
